# Supplementary material for: Deciphering novel mitochondrial signatures: multi-omics analysis uncovers cross-disease markers and oligodendrocyte pathways in Alzheimer’s disease and glioblastoma
Source: Front Aging Neurosci. 2025 Feb 13;17:1536142. doi: 10.3389/fnagi.2025.1536142 (PMC11865232; doi:10.3389/fnagi.2025.1536142)
Supplement: Supplementary file 2 [file Table_1.xlsx]

## Sheet: Table S1
Table S1. Cohort characteristics for ADNI, ROSMAP, TCGA and CGGA transcriptome and methylome datasets.
ADNI-methylation	CN	Dementia	MCI	p.overall		ADNI-mRNA	CN	MCI	Dementia	p.overall		ROSMAP-methylation	AD	CONTROL	OTHER	p.overall			ROSMAP-mRNA	CONTROL N=200	MCI N=165	AD N=251	OTHER N=12	p.overall		TCGA-methylation		TUMOR FREE	WITH TUMOR	p.overall		TCGA-mRNA	Brain Lower Grade Glioma	Glioblastoma Multiforme	p.overall		CGGA-methylation	WHO II	WHO III	WHO IV	p.overall		CGGA-mRNA	HGG	LGG	p.overall
	N=545	N=340	N=821				N=246	N=383	N=114				N=186	N=109	N=445				study:					0.179			N=27	N=11	N=121				N=523	N=171				N=61	N=47	N=43				N=504	N=188
Phase:				0.081		RID	2737 (1880)	2938 (1470)	2104 (1813)	<0.001		study:				0.706			MAP	93 (46.5%)	93 (56.4%)	117 (46.6%)	5 (41.7%)			age_at_initial_pathologic_diagnosis	64.6 (13.3)	59.1 (8.51)	58.6 (12.7)	0.103		primary.disease.or.tissue:			<0.001		PRS_type:				<0.001		PRS_type:			<0.001
ADNI2	487 (89.4%)	300 (88.2%)	701 (85.4%)			COLPROT:				0.002		MAP	86 (46.2%)	54 (49.5%)	198 (45.1%)				ROS	107 (53.5%)	72 (43.6%)	134 (53.4%)	7 (58.3%)			bcr: Nationwide Children's Hospital	27 (100%)	11 (100%)	121 (100%)	.		Brain Lower Grade Glioma	523 (100%)	0 (0.00%)			Primary	60 (98.4%)	40 (85.1%)	33 (76.7%)			Primary	284 (56.3%)	138 (73.4%)
ADNIGO	58 (10.6%)	40 (11.8%)	120 (14.6%)			ADNI2	171 (69.5%)	213 (55.6%)	65 (57.0%)			ROS	100 (53.8%)	55 (50.5%)	241 (54.9%)				visit	.	.	.	.	.		date_of_withdraw:	27 (100%)	11 (100%)	121 (100%)	.		Glioblastoma Multiforme	0 (0.00%)	171 (100%)			Recurrent	1 (1.64%)	7 (14.9%)	4 (9.30%)			Recurrent	220 (43.7%)	50 (26.6%)
PlateNumber	10.5 (5.78)	10.3 (5.74)	10.7 (5.82)	0.5		ADNIGO	75 (30.5%)	170 (44.4%)	49 (43.0%)			msex	0.30 (0.46)	0.44 (0.50)	0.37 (0.48)	0.048			msex:					0.327		day_of_dcc_upload	20.8 (5.96)	22.0 (0.00)	22.0 (0.00)	0.062		Sample_type:			<0.001		Secondary	0 (0.00%)	0 (0.00%)	6 (14.0%)			Grade:			<0.001
Array:				0.216		EXAMDATE	01-Jan-2011 [01-Jan-2011;01-Jan-2012]	01-Jan-2011 [01-Jan-2011;01-Jan-2012]	01-Jan-2011 [01-Jan-2011;01-Jan-2011]	0.312		educ	16.3 (3.48)	16.4 (3.75)	16.5 (3.53)	0.832			Male	122 (61.0%)	105 (63.6%)	170 (67.7%)	6 (50.0%)			day_of_form_completion	16.2 (9.41)	12.4 (8.77)	14.3 (7.85)	0.485		Primary Tumor	509 (97.3%)	153 (89.5%)			Gender:				0.674		WHO II	0 (0.00%)	188 (100%)
R01C01	60 (11.0%)	43 (12.6%)	107 (13.0%)			Age	74.3 (5.75)	72.0 (7.42)	74.6 (7.58)	<0.001		race	1.01 (0.07)	1.02 (0.13)	1.03 (0.28)	0.388			Female	78 (39.0%)	60 (36.4%)	81 (32.3%)	6 (50.0%)			days_to_initial_pathologic_diagnosis	0.00 (0.00)	0.00 (0.00)	0.00 (0.00)	.		Recurrent Tumor	14 (2.68%)	13 (7.60%)			Female	27 (45.0%)	18 (38.3%)	16 (37.2%)			WHO III	255 (50.6%)	0 (0.00%)
R02C01	63 (11.6%)	44 (12.9%)	113 (13.8%)			Education	16.4 (2.68)	16.0 (2.79)	16.0 (2.94)	0.129		spanish	1.99 (0.10)	2.00 (0.00)	1.98 (0.13)	0.316			educ	16.4 (3.48)	16.2 (3.51)	16.5 (3.48)	17.6 (4.81)	0.617		eastern_cancer_oncology_group	1.00 (1.00)	1.50 (0.58)	1.32 (1.03)	0.802		Solid Tissue Normal	0 (0.00%)	5 (2.92%)			Male	33 (55.0%)	29 (61.7%)	27 (62.8%)			WHO IV	249 (49.4%)	0 (0.00%)
R03C01	66 (12.1%)	46 (13.5%)	100 (12.2%)			Ethnicity:				0.707		apoe_genotype	32.7 (3.33)	31.0 (4.43)	31.4 (4.23)	<0.001			race	1.01 (0.10)	1.01 (0.08)	1.04 (0.34)	1.00 (0.00)	0.396		followup_treatment_success:				0.11		Gender:			<0.001		Age	36.5 (9.35)	42.8 (14.5)	42.5 (13.2)	0.012		Gender:			0.259
R04C01	59 (10.8%)	50 (14.7%)	106 (12.9%)			Unknown	1 (0.41%)	1 (0.26%)	1 (0.88%)			age_at_visit:	186 (100%)	109 (100%)	439 (100%)	.			spanish	1.98 (0.14)	1.99 (0.08)	1.98 (0.15)	2.00 (0.00)	0.546			27 (100%)	9 (81.8%)	115 (95.0%)				1 (0.19%)	6 (3.51%)			OS	3137 (1500)	1460 (1398)	732 (1057)	<0.001		Female	218 (43.8%)	71 (38.6%)
R05C01	66 (12.1%)	39 (11.5%)	106 (12.9%)			Not Hisp/Latino	241 (98.0%)	372 (97.1%)	110 (96.5%)			cts_mmse30_first_ad_dx	21.3 (4.73)	29.0 (1.41)	20.1 (6.38)	0.027			apoe_genotype:					.		Complete Remission/Response	0 (0.00%)	1 (9.09%)	0 (0.00%)			Female	233 (44.6%)	59 (34.5%)			Censor..alive.0..dead.1.:				<0.001		Male	280 (56.2%)	113 (61.4%)
R06C01	86 (15.8%)	33 (9.71%)	90 (11.0%)			Hisp/Latino	4 (1.63%)	10 (2.61%)	3 (2.63%)			cts_mmse30_lv	11.6 (8.38)	28.3 (1.56)	23.1 (7.53)	<0.001			22	2 (1.00%)	1 (0.61%)	2 (0.80%)	0 (0.00%)			Progressive Disease	0 (0.00%)	1 (9.09%)	3 (2.48%)			Male	289 (55.3%)	106 (62.0%)			0	36 (66.7%)	11 (25.0%)	3 (7.14%)			Age	44.9 (12.9)	39.1 (9.79)	<0.001
R07C01	72 (13.2%)	37 (10.9%)	108 (13.2%)			Sex:				0.006		pmi	7.11 (4.68)	8.35 (8.86)	7.39 (5.22)	0.191			23	33 (16.5%)	17 (10.3%)	30 (12.0%)	1 (8.33%)			Stable Disease	0 (0.00%)	0 (0.00%)	3 (2.48%)								1	18 (33.3%)	33 (75.0%)	39 (92.9%)			OS	976 (865)	1828 (1083)	<0.001
R08C01	73 (13.4%)	48 (14.1%)	91 (11.1%)			Female	129 (52.4%)	167 (43.6%)	40 (35.1%)			braaksc	4.70 (0.53)	2.09 (0.95)	3.20 (1.07)	<0.001			24	2 (1.00%)	4 (2.42%)	9 (3.59%)	1 (8.33%)			history_of_neoadjuvant_treatment:				0.001							Radio_status..treated.1.un.treated.0.:				0.057		Censor			<0.001
COLPROT:				0.081		Male	117 (47.6%)	216 (56.4%)	74 (64.9%)			ceradsc	1.33 (0.47)	3.76 (0.43)	2.38 (1.08)	<0.001			33	132 (66.0%)	116 (70.3%)	125 (49.8%)	9 (75.0%)				4 (14.8%)	0 (0.00%)	0 (0.00%)								0	8 (14.0%)	6 (12.8%)	12 (30.8%)			Alive	144 (29.6%)	122 (69.3%)
ADNI2	487 (89.4%)	300 (88.2%)	701 (85.4%)			Race:				0.256		cogdx	4.00 (0.00)	1.00 (0.00)	2.58 (1.52)	<0.001			34	30 (15.0%)	27 (16.4%)	80 (31.9%)	1 (8.33%)			No	23 (85.2%)	11 (100%)	121 (100%)								1	49 (86.0%)	41 (87.2%)	27 (69.2%)			Dead	343 (70.4%)	54 (30.7%)
ADNIGO	58 (10.6%)	40 (11.8%)	120 (14.6%)			Am Indian/Alaskan	1 (0.41%)	1 (0.26%)	0 (0.00%)										44	1 (0.50%)	0 (0.00%)	5 (1.99%)	0 (0.00%)			informed_consent_verified:				0.007							Chemo_status..TMZ.treated.1.un.treated.0.:				0.002		Radio_status..treated.1.un.treated.0.:			<0.001
ORIGPROT:				<0.001		Asian	2 (0.81%)	5 (1.31%)	4 (3.51%)										age_at_visit	.	.	.	.	.			3 (11.1%)	0 (0.00%)	0 (0.00%)								0	33 (62.3%)	12 (27.3%)	16 (41.0%)			0	83 (17.5%)	53 (30.8%)
ADNI1	195 (35.8%)	142 (41.8%)	141 (17.2%)			Hawaiian/Other PI	0 (0.00%)	2 (0.52%)	0 (0.00%)										age_at_visit_max	85.5 (7.15)	88.6 (6.79)	90.5 (6.31)	86.9 (7.46)	<0.001		YES	24 (88.9%)	11 (100%)	121 (100%)								1	20 (37.7%)	32 (72.7%)	23 (59.0%)			1	391 (82.5%)	119 (69.2%)
ADNI2	343 (62.9%)	184 (54.1%)	454 (55.3%)			Black	16 (6.50%)	11 (2.87%)	3 (2.63%)										age_first_ad_dx	85.5 (.)	85.9 (7.91)	88.3 (6.75)	85.3 (3.13)	0.413		init_pathology_dx_method_other:	27 (100%)	11 (100%)	121 (100%)	.							IDH_mutation_status:				<0.001		Chemo_status..TMZ.treated.1.un.treated.0.:			<0.001
ADNIGO	7 (1.28%)	14 (4.12%)	226 (27.5%)			White	226 (91.9%)	357 (93.2%)	106 (93.0%)										age_death	86.3 (7.04)	89.1 (6.28)	90.6 (5.71)	86.7 (6.55)	<0.001		initial_pathologic_diagnosis_method:				0.028							Mutant	45 (73.8%)	25 (59.5%)	11 (26.2%)			0	86 (18.1%)	75 (43.9%)
SITE	84.4 (152)	56.0 (48.1)	75.2 (107)	0.002		More than one	1 (0.41%)	5 (1.31%)	1 (0.88%)										cts_mmse30	.	.	.	.	.			3 (11.1%)	0 (0.00%)	1 (0.83%)								Wildtype	16 (26.2%)	17 (40.5%)	31 (73.8%)			1	390 (81.9%)	96 (56.1%)
DX.bl:				.		Unknown	0 (0.00%)	2 (0.52%)	0 (0.00%)										cts_mmse30_first_ad_dx	28.0 (.)	23.6 (3.84)	20.8 (5.18)	14.8 (6.45)	0.002		Excisional Biopsy	1 (3.70%)	0 (0.00%)	0 (0.00%)								X1p19q_codeletion_status:				0.121		IDH_mutation_status:			<0.001
AD	0 (0.00%)	85 (25.0%)	0 (0.00%)			Years.bl	1.96 (2.33)	0.98 (1.88)	2.79 (2.24)	<0.001									cts_mmse30_lv	28.2 (1.59)	25.9 (3.34)	13.5 (8.32)	15.2 (5.47)	<0.001		Incisional Biopsy	0 (0.00%)	0 (0.00%)	1 (0.83%)								Codel	3 (37.5%)	4 (44.4%)	0 (0.00%)			Mutant	220 (46.9%)	135 (78.5%)
CN	503 (92.3%)	20 (5.88%)	71 (8.65%)			DXCHANGE:				.									dcfdx	.	.	.	.	.		Tumor resection	23 (85.2%)	11 (100%)	119 (98.3%)								Non-codel	5 (62.5%)	5 (55.6%)	8 (100%)			Wildtype	249 (53.1%)	37 (21.5%)
EMCI	14 (2.57%)	33 (9.71%)	460 (56.0%)			Conversion: MCI to Dementia	0 (0.00%)	0 (0.00%)	17 (14.9%)										pmi	7.37 (4.76)	7.78 (5.20)	6.97 (4.20)	9.40 (10.3)	0.174		karnofsky_performance_score	72.0 (17.9)	75.6 (8.82)	76.1 (19.7)	0.896							MGMTp_methylation_status:				<0.001		X1p19q_codeletion_status:			<0.001
LMCI	20 (3.67%)	201 (59.1%)	282 (34.3%)			Conversion: NL to MCI	0 (0.00%)	10 (2.61%)	0 (0.00%)										ad_reagan	.	.	.	.	.		lost_follow_up:				0.009							methylated	4 (8.00%)	23 (50.0%)	17 (40.5%)			Codel	86 (19.0%)	58 (34.1%)
SMC	8 (1.47%)	1 (0.29%)	8 (0.97%)			Reversion: Dementia to MCI	0 (0.00%)	1 (0.26%)	0 (0.00%)										braaksc	2.90 (1.23)	3.40 (1.08)	4.06 (1.06)	3.00 (1.28)	<0.001			21 (77.8%)	9 (81.8%)	114 (94.2%)								un-methylated	46 (92.0%)	23 (50.0%)	25 (59.5%)			Non-codel	366 (81.0%)	112 (65.9%)
AGE.bl	74.3 (5.91)	73.6 (7.54)	72.1 (7.28)	<0.001		Reversion: MCI to NL	2 (0.81%)	0 (0.00%)	0 (0.00%)										ceradsc	2.81 (1.09)	2.55 (1.16)	1.80 (0.96)	2.92 (1.24)	<0.001		NO	4 (14.8%)	2 (18.2%)	7 (5.79%)														MGMTp_methylation_status:			0.551
PTGENDER:				0.006		Stable: Dementia	0 (0.00%)	0 (0.00%)	61 (53.5%)										cogdx	1.00 (0.00)	2.06 (0.24)	4.13 (0.33)	6.00 (0.00)	0.000		YES	2 (7.41%)	0 (0.00%)	0 (0.00%)														methylated	240 (59.0%)	75 (55.6%)
Female	273 (50.1%)	136 (40.0%)	354 (43.1%)			Stable: Dementia to Dementia	0 (0.00%)	0 (0.00%)	36 (31.6%)										Diagnosis:					.		month_of_dcc_upload	11.3 (2.13)	12.0 (0.00)	12.0 (0.00)	0.001													un-methylated	167 (41.0%)	60 (44.4%)
Male	272 (49.9%)	204 (60.0%)	467 (56.9%)			Stable: MCI	0 (0.00%)	213 (55.6%)	0 (0.00%)										AD	0 (0.00%)	0 (0.00%)	155 (61.8%)	0 (0.00%)			month_of_form_completion	6.40 (3.02)	6.91 (3.45)	7.54 (3.32)	0.406
PTEDUCAT	16.4 (2.65)	16.0 (2.81)	16.2 (2.69)	0.065		Stable: MCI to MCI	0 (0.00%)	159 (41.5%)	0 (0.00%)										CONTROL	86 (43.0%)	0 (0.00%)	0 (0.00%)	0 (0.00%)			other_dx:				<0.001
PTETHCAT:				0.658		Stable: NL	171 (69.5%)	0 (0.00%)	0 (0.00%)										OTHER	114 (57.0%)	165 (100%)	96 (38.2%)	12 (100%)				13 (48.1%)	10 (90.9%)	115 (95.0%)
Hisp/Latino	6 (1.10%)	6 (1.76%)	14 (1.71%)			Stable: NL to NL	73 (29.7%)	0 (0.00%)	0 (0.00%)										Diagnosis2:					<0.001		No	13 (48.1%)	1 (9.09%)	6 (4.96%)
Not Hisp/Latino	536 (98.3%)	331 (97.4%)	804 (97.9%)			3a. Dementia Severity - Clinician's Impression:				.									AD	0 (0.00%)	0 (0.00%)	155 (61.8%)	0 (0.00%)			Yes, History of Prior Malignancy	1 (3.70%)	0 (0.00%)	0 (0.00%)
Unknown	3 (0.55%)	3 (0.88%)	3 (0.37%)			Mild	0 (.%)	0 (.%)	89 (78.1%)										CONTROL	200 (100%)	165 (100%)	96 (38.2%)	12 (100%)			performance_status_scale_timing:				.
PTRACCAT:				0.661		Moderate	0 (.%)	0 (.%)	25 (21.9%)																		23 (85.2%)	5 (45.5%)	34 (28.1%)
Am Indian/Alaskan	3 (0.55%)	0 (0.00%)	2 (0.24%)			3b. Suspected cause of dementia: Dementia due to Alzheimer's Disease	0 (.%)	0 (.%)	114 (100%)	.																Other	0 (0.00%)	0 (0.00%)	5 (4.13%)
Asian	1 (0.18%)	0 (0.00%)	1 (0.12%)			If Dementia due to Alzheimer's Disease, indicate likelihood::				.																Post-Adjuvant Therapy	1 (3.70%)	1 (9.09%)	15 (12.4%)
Black	4 (0.73%)	1 (0.29%)	4 (0.49%)			Possible	0 (.%)	0 (.%)	3 (2.63%)																	Pre-Adjuvant Therapy	1 (3.70%)	5 (45.5%)	40 (33.1%)
More than one	3 (0.55%)	3 (0.88%)	12 (1.46%)			Probable	0 (.%)	0 (.%)	111 (97.4%)																	Preoperative	2 (7.41%)	0 (0.00%)	27 (22.3%)
White	534 (98.0%)	336 (98.8%)	802 (97.7%)			If Possible AD, select box(es) to indicate reason::				0.003																postoperative_rx_tx:				<0.001
PTMARRY:				.			171 (100%)	213 (100%)	63 (95.5%)																		17 (63.0%)	1 (9.09%)	6 (4.96%)
Divorced	52 (9.54%)	15 (4.41%)	98 (11.9%)			Atypical clinical course or features (specify)	0 (0.00%)	0 (0.00%)	1 (1.52%)																	NO	2 (7.41%)	2 (18.2%)	13 (10.7%)
Married	402 (73.8%)	282 (82.9%)	607 (73.9%)			Parkinsonism	0 (0.00%)	0 (0.00%)	1 (1.52%)																	YES	8 (29.6%)	8 (72.7%)	102 (84.3%)
Never married	20 (3.67%)	5 (1.47%)	22 (2.68%)			Stroke(s)	0 (0.00%)	0 (0.00%)	1 (1.52%)																	primary_therapy_outcome_success:				0.115
Unknown	0 (0.00%)	0 (0.00%)	6 (0.73%)			RIN	6.86 (0.57)	6.93 (0.62)	6.91 (0.73)	0.464																	25 (92.6%)	9 (81.8%)	115 (95.0%)
Widowed	71 (13.0%)	38 (11.2%)	88 (10.7%)			Affy Plate:				1																Complete Remission/Response	0 (0.00%)	1 (9.09%)	0 (0.00%)
APOE4	0.25 (0.47)	0.85 (0.68)	0.49 (0.63)	<0.001		1	27 (11.0%)	33 (8.62%)	14 (12.3%)																	Progressive Disease	1 (3.70%)	1 (9.09%)	3 (2.48%)
FDG	1.30 (0.11)	1.04 (0.16)	1.26 (0.13)	<0.001		2	28 (11.4%)	41 (10.7%)	14 (12.3%)																	Stable Disease	1 (3.70%)	0 (0.00%)	3 (2.48%)
PIB	.	.	.	.		3	29 (11.8%)	45 (11.7%)	14 (12.3%)																	prior_glioma:				0.021
AV45	1.11 (0.21)	1.38 (0.24)	1.20 (0.22)	<0.001		4	29 (11.8%)	46 (12.0%)	12 (10.5%)																		3 (11.1%)	0 (0.00%)	0 (0.00%)
TAU	255 (92.7)	401 (157)	282 (122)	<0.001		5	28 (11.4%)	45 (11.7%)	11 (9.65%)																	NO	24 (88.9%)	11 (100%)	119 (98.3%)
PTAU	23.4 (10.0)	38.7 (16.7)	26.8 (13.7)	<0.001		6	26 (10.6%)	44 (11.5%)	13 (11.4%)																	YES	0 (0.00%)	0 (0.00%)	2 (1.65%)
CDRSB	0.10 (0.30)	5.73 (2.76)	1.47 (1.05)	0		7	26 (10.6%)	46 (12.0%)	11 (9.65%)																	radiation_therapy:				<0.001
ADAS11	5.45 (2.95)	20.7 (9.89)	8.89 (4.83)	<0.001		8	26 (10.6%)	38 (9.92%)	12 (10.5%)																		16 (59.3%)	0 (0.00%)	6 (4.96%)
ADAS13	8.66 (4.37)	31.0 (11.9)	14.2 (7.24)	<0.001		9	27 (11.0%)	45 (11.7%)	13 (11.4%)																	NO	1 (3.70%)	1 (9.09%)	14 (11.6%)
ADASQ4	2.67 (1.77)	8.45 (2.02)	4.69 (2.61)	<0.001		Age	76.2 (6.50)	73.0 (7.96)	77.4 (7.71)	<0.001																YES	10 (37.0%)	10 (90.9%)	101 (83.5%)
MMSE	29.0 (1.29)	22.1 (4.46)	27.8 (1.90)	<0.001		DX:				<0.001																reason_for_withdraw:	27 (100%)	11 (100%)	121 (100%)	.
RAVLT.immediate	46.4 (10.9)	22.6 (8.66)	37.0 (11.5)	<0.001		AD	0 (0.00%)	0 (0.00%)	114 (100%)																	tissue_prospective_collection_indicator:				<0.001
RAVLT.learning	5.87 (2.36)	2.08 (2.00)	4.51 (2.64)	<0.001		nonAD	246 (100%)	383 (100%)	0 (0.00%)																		13 (48.1%)	10 (90.9%)	115 (95.0%)
RAVLT.forgetting	3.61 (2.73)	4.54 (2.25)	4.73 (2.71)	<0.001		BATCH:				.																NO	5 (18.5%)	1 (9.09%)	0 (0.00%)
RAVLT.perc.forgetting	34.3 (27.7)	88.1 (36.0)	57.9 (33.6)	<0.001		2010	43 (17.5%)	90 (23.5%)	28 (24.6%)																	YES	9 (33.3%)	0 (0.00%)	6 (4.96%)
LDELTOTAL	14.4 (3.54)	2.22 (3.57)	8.49 (4.69)	<0.001		2011	134 (54.5%)	190 (49.6%)	58 (50.9%)																	tissue_retrospective_collection_indicator:				<0.001
DIGITSCOR	.	.	.	.		2012	67 (27.2%)	100 (26.1%)	28 (24.6%)																		13 (48.1%)	10 (90.9%)	115 (95.0%)
TRABSCOR	79.8 (39.1)	189 (90.2)	104 (58.2)	<0.001		2013	2 (0.81%)	3 (0.78%)	0 (0.00%)																	NO	8 (29.6%)	0 (0.00%)	6 (4.96%)
FAQ	0.27 (1.00)	15.9 (7.31)	2.93 (4.04)	0																						YES	6 (22.2%)	1 (9.09%)	0 (0.00%)
MOCA	25.8 (2.40)	17.4 (5.01)	23.7 (3.15)	<0.001																						withdrawn:				0.007
EcogPtMem	1.62 (0.51)	2.46 (0.80)	2.17 (0.69)	<0.001																							3 (11.1%)	0 (0.00%)	0 (0.00%)
EcogPtLang	1.44 (0.44)	1.90 (0.78)	1.80 (0.60)	<0.001																						false	24 (88.9%)	11 (100%)	121 (100%)
EcogPtVisspat	1.17 (0.28)	1.70 (0.72)	1.40 (0.52)	<0.001																						year_of_dcc_upload	2016 (0.00)	2016 (0.00)	2016 (0.00)	0.856
EcogPtPlan	1.18 (0.31)	1.74 (0.77)	1.46 (0.51)	<0.001																						year_of_form_completion	2012 (1.88)	2011 (1.49)	2011 (1.45)	<0.001
EcogPtOrgan	1.31 (0.42)	1.84 (0.79)	1.56 (0.62)	<0.001																						year_of_initial_pathologic_diagnosis	2010 (2.26)	2010 (0.87)	2007 (4.68)	0.008
EcogPtDivatt	1.54 (0.59)	2.04 (0.83)	1.90 (0.76)	<0.001																						age_at_index.demographic	64.6 (13.3)	59.1 (8.51)	58.6 (12.7)	0.103
EcogPtTotal	1.39 (0.35)	1.97 (0.68)	1.74 (0.51)	<0.001																						days_to_birth.demographic	-23771.62 (4893)	-21731.64 (3100)	-21564.40 (4645)	0.102
EcogSPMem	1.34 (0.44)	3.46 (0.60)	2.15 (0.82)	<0.001																						days_to_death.demographic	304 (361)	520 (436)	430 (465)	0.478
EcogSPLang	1.16 (0.29)	2.70 (0.78)	1.71 (0.72)	<0.001																						ethnicity.demographic:				0.027
EcogSPVisspat	1.09 (0.20)	2.73 (0.86)	1.46 (0.61)	<0.001																							3 (11.1%)	0 (0.00%)	0 (0.00%)
EcogSPPlan	1.14 (0.31)	2.91 (0.86)	1.61 (0.74)	<0.001																						hispanic or latino	0 (0.00%)	0 (0.00%)	2 (1.65%)
EcogSPOrgan	1.17 (0.37)	3.13 (0.83)	1.69 (0.78)	<0.001																						not hispanic or latino	20 (74.1%)	8 (72.7%)	79 (65.3%)
EcogSPDivatt	1.27 (0.46)	3.21 (0.79)	1.99 (0.86)	<0.001																						not reported	4 (14.8%)	3 (27.3%)	40 (33.1%)
EcogSPTotal	1.20 (0.28)	3.01 (0.65)	1.77 (0.65)	<0.001																						gender.demographic:				0.014
FLDSTRENG	.	.	.	.																							3 (11.1%)	0 (0.00%)	0 (0.00%)
FSVERSION:				<0.001																						female	7 (25.9%)	4 (36.4%)	54 (44.6%)
Cross-Sectional FreeSurfer (5.1)	352 (75.7%)	188 (73.7%)	682 (91.5%)																							male	17 (63.0%)	7 (63.6%)	67 (55.4%)
Cross-Sectional FreeSurfer (FreeSurfer Version 4.3)	113 (24.3%)	67 (26.3%)	63 (8.46%)																							race.demographic:				<0.001
IMAGEUID	337786 (80965)	354997 (78140)	329349 (75679)	<0.001																							3 (11.1%)	0 (0.00%)	0 (0.00%)
Ventricles	35099 (18379)	49219 (22259)	39042 (21504)	<0.001																						black or african american	11 (40.7%)	1 (9.09%)	13 (10.7%)
Hippocampus	7243 (887)	5577 (1146)	6971 (1166)	<0.001																						not reported	1 (3.70%)	0 (0.00%)	8 (6.61%)
WholeBrain	1021009 (103964)	971608 (114713)	1052589 (107538)	<0.001																						white	12 (44.4%)	10 (90.9%)	100 (82.6%)
Entorhinal	3777 (631)	2746 (788)	3637 (741)	<0.001																						vital_status.demographic:				0.003
Fusiform	18273 (2400)	15421 (2754)	18415 (2617)	<0.001																							3 (11.1%)	0 (0.00%)	0 (0.00%)
MidTemp	20209 (2548)	16953 (3136)	20312 (2688)	<0.001																						Alive	5 (18.5%)	7 (63.6%)	33 (27.3%)
ICV	1493051 (146062)	1514044 (173665)	1526179 (152711)	0.001																						Dead	19 (70.4%)	4 (36.4%)	87 (71.9%)
mPACCdigit	0.31 (3.08)	-17.44 (7.83)	-4.95 (4.99)	0																						Not Reported	0 (0.00%)	0 (0.00%)	1 (0.83%)
mPACCtrailsB	0.26 (2.78)	-15.59 (7.66)	-4.23 (4.39)	<0.001																						year_of_birth.demographic	1945 (12.6)	1951 (9.09)	1949 (14.0)	0.442
CDRSB.bl	0.09 (0.30)	2.46 (1.80)	1.23 (0.85)	<0.001																						year_of_death.demographic	2010 (1.94)	2009 (.)	2006 (4.70)	0.001
ADAS11.bl	5.66 (2.73)	13.7 (5.97)	8.66 (3.98)	<0.001																						age_at_diagnosis.diagnoses	23772 (4893)	21732 (3100)	21564 (4645)	0.102
ADAS13.bl	8.90 (4.02)	21.7 (8.16)	13.8 (6.22)	<0.001																						classification_of_tumor.diagnoses:				0.007
ADASQ4.bl	2.81 (1.78)	6.98 (2.40)	4.56 (2.43)	<0.001																							3 (11.1%)	0 (0.00%)	0 (0.00%)
MMSE.bl	29.0 (1.22)	26.2 (2.66)	28.3 (1.55)	<0.001																						not reported	24 (88.9%)	11 (100%)	121 (100%)
RAVLT.immediate.bl	45.0 (9.76)	28.7 (9.36)	38.1 (10.5)	<0.001																						days_to_diagnosis.diagnoses	0.00 (0.00)	0.00 (0.00)	0.00 (0.00)	.
RAVLT.learning.bl	5.87 (2.38)	2.95 (2.40)	4.85 (2.56)	<0.001																						days_to_last_follow_up.diagnoses	186 (185)	352 (244)	360 (324)	0.183
RAVLT.forgetting.bl	3.66 (2.50)	4.78 (2.37)	4.53 (2.60)	<0.001																						icd_10_code.diagnoses:				0.001
RAVLT.perc.forgetting.bl	34.8 (26.5)	74.2 (30.7)	52.1 (30.9)	<0.001																							3 (11.1%)	0 (0.00%)	0 (0.00%)
LDELTOTAL.bl	13.2 (3.34)	3.98 (3.67)	7.65 (3.53)	<0.001																						C71.1	2 (7.41%)	0 (0.00%)	1 (0.83%)
DIGITSCOR.bl	48.6 (9.50)	39.8 (9.54)	43.8 (9.56)	<0.001																						C71.2	2 (7.41%)	0 (0.00%)	0 (0.00%)
TRABSCOR.bl	78.6 (32.6)	143 (83.4)	98.9 (53.1)	<0.001																						C71.4	1 (3.70%)	0 (0.00%)	1 (0.83%)
FAQ.bl	0.14 (0.76)	7.14 (6.72)	2.22 (3.61)	<0.001																						C71.8	0 (0.00%)	0 (0.00%)	1 (0.83%)
mPACCdigit.bl	-0.14 (2.77)	-9.79 (5.54)	-4.50 (3.84)	<0.001																						C71.9	19 (70.4%)	11 (100%)	118 (97.5%)
mPACCtrailsB.bl	-0.15 (2.60)	-9.09 (4.91)	-3.91 (3.44)	<0.001																						last_known_disease_status.diagnoses:				0.007
FSVERSION.bl:				<0.001																							3 (11.1%)	0 (0.00%)	0 (0.00%)
Cross-Sectional FreeSurfer (5.1)	341 (63.6%)	198 (58.2%)	673 (82.7%)																							not reported	24 (88.9%)	11 (100%)	121 (100%)
Cross-Sectional FreeSurfer (FreeSurfer Version 4.3)	195 (36.4%)	142 (41.8%)	141 (17.3%)																							morphology.diagnoses:				0.007
IMAGEUID.bl	198996 (102323)	196687 (110256)	230139 (83062)	<0.001																							3 (11.1%)	0 (0.00%)	0 (0.00%)
Ventricles.bl	32499 (17575)	41787 (21222)	37440 (21247)	<0.001																						9440/3	24 (88.9%)	11 (100%)	121 (100%)
Hippocampus.bl	7384 (845)	6144 (1073)	7156 (1093)	<0.001																						primary_diagnosis.diagnoses:				0.007
WholeBrain.bl	1036966 (99859)	1013747 (106587)	1061593 (104483)	<0.001																							3 (11.1%)	0 (0.00%)	0 (0.00%)
Entorhinal.bl	3883 (575)	3101 (752)	3741 (723)	<0.001																						Glioblastoma	24 (88.9%)	11 (100%)	121 (100%)
Fusiform.bl	18288 (2422)	16650 (2274)	18521 (2575)	<0.001																						prior_malignancy.diagnoses:				<0.001
MidTemp.bl	20592 (2486)	18645 (2811)	20655 (2637)	<0.001																							3 (11.1%)	0 (0.00%)	0 (0.00%)
ICV.bl	1509253 (155860)	1536469 (170722)	1535287 (149474)	0.005																						no	13 (48.1%)	1 (9.09%)	6 (4.96%)
MOCA.bl	25.6 (2.15)	19.9 (4.14)	23.8 (2.88)	<0.001																						not reported	10 (37.0%)	10 (90.9%)	115 (95.0%)
EcogPtMem.bl	1.61 (0.50)	2.58 (0.78)	2.21 (0.68)	<0.001																						yes	1 (3.70%)	0 (0.00%)	0 (0.00%)
EcogPtLang.bl	1.41 (0.42)	1.94 (0.75)	1.80 (0.59)	<0.001																						prior_treatment.diagnoses:				0.003
EcogPtVisspat.bl	1.15 (0.24)	1.71 (0.73)	1.37 (0.52)	<0.001																							3 (11.1%)	0 (0.00%)	0 (0.00%)
EcogPtPlan.bl	1.15 (0.27)	1.74 (0.70)	1.44 (0.54)	<0.001																						No	23 (85.2%)	11 (100%)	121 (100%)
EcogPtOrgan.bl	1.27 (0.42)	1.78 (0.76)	1.52 (0.60)	<0.001																						Not Reported	1 (3.70%)	0 (0.00%)	0 (0.00%)
EcogPtDivatt.bl	1.48 (0.56)	2.11 (0.81)	1.87 (0.74)	<0.001																						progression_or_recurrence.diagnoses:				0.007
EcogPtTotal.bl	1.36 (0.33)	2.00 (0.65)	1.73 (0.50)	<0.001																							3 (11.1%)	0 (0.00%)	0 (0.00%)
EcogSPMem.bl	1.31 (0.40)	3.10 (0.76)	2.10 (0.79)	<0.001																						not reported	24 (88.9%)	11 (100%)	121 (100%)
EcogSPLang.bl	1.14 (0.25)	2.34 (0.83)	1.61 (0.66)	<0.001																						site_of_resection_or_biopsy.diagnoses:				0.001
EcogSPVisspat.bl	1.06 (0.16)	2.15 (0.89)	1.38 (0.56)	<0.001																							3 (11.1%)	0 (0.00%)	0 (0.00%)
EcogSPPlan.bl	1.13 (0.32)	2.31 (0.91)	1.52 (0.68)	<0.001																						Brain, NOS	19 (70.4%)	11 (100%)	118 (97.5%)
EcogSPOrgan.bl	1.18 (0.43)	2.45 (0.93)	1.60 (0.76)	<0.001																						Frontal lobe	2 (7.41%)	0 (0.00%)	1 (0.83%)
EcogSPDivatt.bl	1.28 (0.48)	2.77 (0.96)	1.86 (0.81)	<0.001																						Occipital lobe	1 (3.70%)	0 (0.00%)	1 (0.83%)
EcogSPTotal.bl	1.18 (0.27)	2.53 (0.73)	1.68 (0.60)	<0.001																						Overlapping lesion of brain	0 (0.00%)	0 (0.00%)	1 (0.83%)
TAU.bl	244 (86.9)	366 (128)	275 (122)	<0.001																						Temporal lobe	2 (7.41%)	0 (0.00%)	0 (0.00%)
PTAU.bl	22.2 (8.70)	36.5 (14.5)	26.1 (13.5)	<0.001																						synchronous_malignancy.diagnoses:				<0.001
FDG.bl	1.31 (0.11)	1.14 (0.14)	1.27 (0.12)	<0.001																							3 (11.1%)	0 (0.00%)	0 (0.00%)
PIB.bl	. (.)	1.26 (0.14)	1.44 (0.22)	0.318																						No	14 (51.9%)	1 (9.09%)	6 (4.96%)
AV45.bl	1.11 (0.18)	1.39 (0.21)	1.20 (0.22)	<0.001																						Not Reported	10 (37.0%)	10 (90.9%)	115 (95.0%)
Years.bl	2.61 (2.40)	3.19 (2.44)	1.78 (2.05)	<0.001																						tissue_or_organ_of_origin.diagnoses:				0.001
Month.bl	31.2 (28.7)	38.2 (29.2)	21.3 (24.6)	<0.001																							3 (11.1%)	0 (0.00%)	0 (0.00%)
Month	31.2 (28.7)	38.1 (29.1)	21.2 (24.6)	<0.001																						Brain, NOS	19 (70.4%)	11 (100%)	118 (97.5%)
M	30.9 (28.6)	38.1 (29.1)	21.2 (24.5)	<0.001																						Frontal lobe	2 (7.41%)	0 (0.00%)	1 (0.83%)
AGE	76.9 (6.67)	76.8 (8.10)	73.9 (7.80)	<0.001																						Occipital lobe	1 (3.70%)	0 (0.00%)	1 (0.83%)
																										Overlapping lesion of brain	0 (0.00%)	0 (0.00%)	1 (0.83%)
																										Temporal lobe	2 (7.41%)	0 (0.00%)	0 (0.00%)
																										tumor_grade.diagnoses:				0.007
																											3 (11.1%)	0 (0.00%)	0 (0.00%)
																										not reported	24 (88.9%)	11 (100%)	121 (100%)
																										tumor_stage.diagnoses:				0.007
																											3 (11.1%)	0 (0.00%)	0 (0.00%)
																										not reported	24 (88.9%)	11 (100%)	121 (100%)
																										year_of_diagnosis.diagnoses	2010 (2.26)	2010 (0.87)	2007 (4.68)	0.008
																										disease_type:				0.239
																										Gliomas	26 (96.3%)	11 (100%)	121 (100%)
																										Not Reported	1 (3.70%)	0 (0.00%)	0 (0.00%)
																										alcohol_history.exposures:				0.007
																											3 (11.1%)	0 (0.00%)	0 (0.00%)
																										Not Reported	24 (88.9%)	11 (100%)	121 (100%)
																										primary_site: Brain	27 (100%)	11 (100%)	121 (100%)	.
																										name.project: Glioblastoma Multiforme	27 (100%)	11 (100%)	121 (100%)	.
																										project_id.project: TCGA-GBM	27 (100%)	11 (100%)	121 (100%)	.
																										releasable.project: False	27 (100%)	11 (100%)	121 (100%)	.
																										bcr_id.tissue_source_site:				<0.001
																										IGC	21 (77.8%)	10 (90.9%)	121 (100%)
																										NCH	6 (22.2%)	1 (9.09%)	0 (0.00%)
																										project.tissue_source_site: Glioblastoma multiforme	27 (100%)	11 (100%)	121 (100%)	.
																										days_to_collection.samples	616 (636)	366 (.)	140 (155)	0.237
																										days_to_sample_procurement.samples	.	.	.	.
																										initial_weight.samples	290 (201)	800 (.)	288 (183)	0.07
																										intermediate_dimension.samples	0.68 (0.18)	0.58 (0.20)	0.77 (0.24)	0.019
																										is_ffpe.samples: False	27 (100%)	11 (100%)	121 (100%)	.
																										longest_dimension.samples	1.11 (0.45)	1.06 (0.46)	1.16 (0.37)	0.65
																										oct_embedded.samples:				<0.001
																											17 (63.0%)	10 (90.9%)	115 (95.0%)
																										false	4 (14.8%)	0 (0.00%)	5 (4.13%)
																										true	6 (22.2%)	1 (9.09%)	1 (0.83%)
																										preservation_method.samples	.	.	.	.
																										sample_type.samples:				0.16
																										Primary Tumor	26 (96.3%)	11 (100%)	107 (88.4%)
																										Recurrent Tumor	0 (0.00%)	0 (0.00%)	13 (10.7%)
																										Solid Tissue Normal	1 (3.70%)	0 (0.00%)	1 (0.83%)
																										sample_type_id.samples	1.37 (1.92)	1.00 (0.00)	1.19 (0.95)	0.628
																										shortest_dimension.samples	0.38 (0.18)	0.42 (0.27)	0.48 (0.22)	0.205

## Sheet: Table S2 AD marker
Table S2. Cell-specific marker genes for AD single-cell data.
	p_val	avg_log2FC	pct.1	pct.2	p_val_adj	cluster	gene
RALYL	0	2.83071	0.897	0.149	0	Ex	RALYL
CHN1	0	2.57464	0.908	0.249	0	Ex	CHN1
KCNIP4	0	2.4924	0.944	0.356	0	Ex	KCNIP4
CBLN2	0	2.42451	0.543	0.025	0	Ex	CBLN2
NRGN	0	2.3992	0.73	0.066	0	Ex	NRGN
LDB2	0	2.36013	0.795	0.113	0	Ex	LDB2
CADPS2	0	2.3173	0.693	0.071	0	Ex	CADPS2
ENC1	0	2.30464	0.685	0.069	0	Ex	ENC1
CAMK2A	0	2.20418	0.728	0.089	0	Ex	CAMK2A
NELL2	0	2.18408	0.765	0.098	0	Ex	NELL2
SLC17A7	0	2.17796	0.676	0.039	0	Ex	SLC17A7
STXBP5L	0	2.1287	0.895	0.271	0	Ex	STXBP5L
PHYHIP	0	2.10716	0.687	0.078	0	Ex	PHYHIP
KALRN	0	2.10353	0.855	0.242	0	Ex	KALRN
IQCJ-SCHIP1	0	2.09794	0.861	0.233	0	Ex	IQCJ-SCHIP1
KCNQ5	0	2.08687	0.884	0.211	0	Ex	KCNQ5
CABP1	0	2.06893	0.735	0.097	0	Ex	CABP1
FAM19A1	0	2.03671	0.625	0.08	0	Ex	FAM19A1
CNKSR2	0	1.97484	0.75	0.118	0	Ex	CNKSR2
PRKCB	0	1.969	0.852	0.208	0	Ex	PRKCB
NRG1	0	1.95531	0.592	0.093	0	Ex	NRG1
SV2B	0	1.94792	0.654	0.04	0	Ex	SV2B
VSNL1	0	1.94154	0.754	0.158	0	Ex	VSNL1
KHDRBS2	0	1.92674	0.833	0.204	0	Ex	KHDRBS2
SATB2	0	1.9251	0.642	0.033	0	Ex	SATB2
SH3GL2	0	1.89983	0.675	0.092	0	Ex	SH3GL2
CDH18	0	1.89023	0.764	0.158	0	Ex	CDH18
SNAP25	0	1.86828	0.862	0.283	0	Ex	SNAP25
OLFM1	0	1.86497	0.695	0.118	0	Ex	OLFM1
FSTL4	0	1.84955	0.567	0.045	0	Ex	FSTL4
DGKB	0	1.84543	0.722	0.175	0	Ex	DGKB
ARPP21	0	1.8412	0.796	0.146	0	Ex	ARPP21
CLSTN2	0	1.82916	0.574	0.072	0	Ex	CLSTN2
BASP1	0	1.82325	0.759	0.163	0	Ex	BASP1
ATP2B1	0	1.82189	0.826	0.237	0	Ex	ATP2B1
LMO4	0	1.8184	0.684	0.098	0	Ex	LMO4
MKL2	0	1.8129	0.737	0.146	0	Ex	MKL2
RYR2	0	1.80431	0.846	0.248	0	Ex	RYR2
SYT1	0	1.79912	0.973	0.353	0	Ex	SYT1
OLFM3	0	1.76237	0.643	0.062	0	Ex	OLFM3
PPP3CA	0	1.74911	0.885	0.335	0	Ex	PPP3CA
LRFN5	0	1.74641	0.795	0.192	0	Ex	LRFN5
TESPA1	0	1.74025	0.462	0.017	0	Ex	TESPA1
KIAA1211L	0	1.74	0.556	0.024	0	Ex	KIAA1211L
HECW1	0	1.73647	0.736	0.158	0	Ex	HECW1
EFNA5	0	1.72904	0.722	0.144	0	Ex	EFNA5
GABRB3	0	1.72755	0.74	0.165	0	Ex	GABRB3
ST6GALNAC5	0	1.7141	0.682	0.119	0	Ex	ST6GALNAC5
EPHA4	0	1.71297	0.64	0.074	0	Ex	EPHA4
SYN3	0	1.71264	0.692	0.172	0	Ex	SYN3
MLIP	0	1.71253	0.509	0.012	0	Ex	MLIP
AGBL4	0	1.69991	0.847	0.253	0	Ex	AGBL4
LINGO2	0	1.68459	0.751	0.138	0	Ex	LINGO2
R3HDM1	0	1.68252	0.825	0.288	0	Ex	R3HDM1
CDH12	0	1.67982	0.697	0.136	0	Ex	CDH12
PTK2B	0	1.67941	0.569	0.046	0	Ex	PTK2B
RGS6	0	1.67532	0.681	0.124	0	Ex	RGS6
PHACTR1	0	1.64964	0.845	0.302	0	Ex	PHACTR1
CAMK2B	0	1.63666	0.775	0.187	0	Ex	CAMK2B
ZNF385B	0	1.61297	0.699	0.134	0	Ex	ZNF385B
NPTX1	0	1.61006	0.49	0.017	0	Ex	NPTX1
HS6ST3	0	1.60044	0.71	0.199	0	Ex	HS6ST3
FAT3	0	1.59504	0.635	0.09	0	Ex	FAT3
GRIN1	0	1.59195	0.783	0.187	0	Ex	GRIN1
CAMK1D	0	1.59002	0.786	0.213	0	Ex	CAMK1D
STXBP1	0	1.5805	0.715	0.166	0	Ex	STXBP1
CHRM3	0	1.57987	0.775	0.152	0	Ex	CHRM3
RORB	0	1.57863	0.465	0.079	0	Ex	RORB
GAP43	0	1.57596	0.552	0.07	0	Ex	GAP43
TUBA1B	0	1.57056	0.753	0.26	0	Ex	TUBA1B
NEFL	0	1.5679	0.524	0.074	0	Ex	NEFL
DCLK1	0	1.56427	0.787	0.197	0	Ex	DCLK1
CELF2	0	1.55909	0.894	0.341	0	Ex	CELF2
ASIC2	0	1.5562	0.786	0.21	0	Ex	ASIC2
CPNE4	0	1.54491	0.488	0.048	0	Ex	CPNE4
CACNA2D3	0	1.54488	0.768	0.193	0	Ex	CACNA2D3
RBFOX3	0	1.54107	0.668	0.122	0	Ex	RBFOX3
TSPYL1	0	1.53416	0.661	0.133	0	Ex	TSPYL1
ADGRL2	0	1.52642	0.702	0.151	0	Ex	ADGRL2
LRRTM4	0	1.51865	0.902	0.363	0	Ex	LRRTM4
FRMPD4	0	1.51785	0.813	0.211	0	Ex	FRMPD4
DNM1	0	1.51658	0.741	0.174	0	Ex	DNM1
SYT7	0	1.50842	0.509	0.035	0	Ex	SYT7
YWHAH	0	1.49823	0.601	0.128	0	Ex	YWHAH
NEUROD2	0	1.47903	0.436	0.01	0	Ex	NEUROD2
BAIAP2	0	1.47758	0.51	0.044	0	Ex	BAIAP2
PDE4D	0	1.47265	0.89	0.424	0	Ex	PDE4D
KCNH7	0	1.47169	0.615	0.142	0	Ex	KCNH7
THY1	0	1.47165	0.641	0.152	0	Ex	THY1
NEGR1	0	1.46635	0.897	0.359	0	Ex	NEGR1
MAP1B	0	1.46449	0.846	0.352	0	Ex	MAP1B
SLC4A10	0	1.46199	0.76	0.189	0	Ex	SLC4A10
STMN2	0	1.45097	0.562	0.133	0	Ex	STMN2
KIAA1549L	0	1.44878	0.592	0.089	0	Ex	KIAA1549L
POU6F2	0	1.44867	0.495	0.077	0	Ex	POU6F2
KHDRBS3	0	1.44859	0.723	0.171	0	Ex	KHDRBS3
RIMS2	0	1.44496	0.86	0.281	0	Ex	RIMS2
ATRNL1	0	1.44413	0.841	0.272	0	Ex	ATRNL1
TSHZ2	0	1.4389	0.329	0.062	0	Ex	TSHZ2
CACNA1B	0	1.43479	0.776	0.204	0	Ex	CACNA1B
SCN2A	0	1.43319	0.736	0.19	0	Ex	SCN2A
ITPR1	0	1.43217	0.648	0.109	0	Ex	ITPR1
AFF3	0	1.43103	0.741	0.196	0	Ex	AFF3
SLC35F3	0	1.42146	0.604	0.133	0	Ex	SLC35F3
UCHL1	0	1.42011	0.708	0.212	0	Ex	UCHL1
CREG2	0	1.4178	0.556	0.087	0	Ex	CREG2
PCSK2	0	1.4171	0.622	0.11	0	Ex	PCSK2
SLC22A10	0	1.41336	0.365	0.015	0	Ex	SLC22A10
CALM3	0	1.41276	0.677	0.182	0	Ex	CALM3
GRM5	0	1.41193	0.829	0.245	0	Ex	GRM5
FAM153B	0	1.41069	0.533	0.084	0	Ex	FAM153B
GABBR2	0	1.4056	0.736	0.178	0	Ex	GABBR2
RBFOX1	0	1.40073	0.951	0.386	0	Ex	RBFOX1
ARPP19	0	1.39991	0.633	0.139	0	Ex	ARPP19
CSMD1	0	1.39747	0.936	0.387	0	Ex	CSMD1
CALM1	0	1.39398	0.847	0.411	0	Ex	CALM1
CHGA	0	1.38915	0.497	0.078	0	Ex	CHGA
SORBS2	0	1.38875	0.672	0.174	0	Ex	SORBS2
PRKAR1B	0	1.38556	0.611	0.122	0	Ex	PRKAR1B
CACNA1C	0	1.38118	0.776	0.235	0	Ex	CACNA1C
KCNB2	0	1.3808	0.57	0.084	0	Ex	KCNB2
NGEF	0	1.37928	0.475	0.028	0	Ex	NGEF
CUX2	0	1.37792	0.395	0.067	0	Ex	CUX2
ANO3	0	1.37572	0.444	0.019	0	Ex	ANO3
FBXW7	0	1.37476	0.701	0.167	0	Ex	FBXW7
NIPAL2	0	1.3712	0.469	0.038	0	Ex	NIPAL2
THRB	0	1.36157	0.787	0.25	0	Ex	THRB
KCTD16	0	1.35244	0.718	0.217	0	Ex	KCTD16
IDS	0	1.35218	0.731	0.211	0	Ex	IDS
TMSB10	0	1.35034	0.581	0.125	0	Ex	TMSB10
ACTN1	0	1.33735	0.52	0.055	0	Ex	ACTN1
FLRT2	0	1.33548	0.724	0.198	0	Ex	FLRT2
LMO3	0	1.33211	0.583	0.091	0	Ex	LMO3
MSRA	0	1.32594	0.765	0.228	0	Ex	MSRA
SYN1	0	1.3254	0.564	0.105	0	Ex	SYN1
SCN3B	0	1.32108	0.52	0.071	0	Ex	SCN3B
RTN1	0	1.32003	0.798	0.305	0	Ex	RTN1
RGS4	0	1.31996	0.479	0.062	0	Ex	RGS4
SLIT3	0	1.31337	0.404	0.031	0	Ex	SLIT3
PRKAR2B	0	1.30923	0.533	0.076	0	Ex	PRKAR2B
DIRAS2	0	1.30742	0.426	0.037	0	Ex	DIRAS2
TMEM59L	0	1.30674	0.588	0.132	0	Ex	TMEM59L
OPCML	0	1.30435	0.915	0.348	0	Ex	OPCML
ATP2B2	0	1.30282	0.697	0.184	0	Ex	ATP2B2
JPH4	0	1.29799	0.604	0.118	0	Ex	JPH4
ELAVL4	0	1.2944	0.585	0.128	0	Ex	ELAVL4
RGS7	0	1.27947	0.837	0.316	0	Ex	RGS7
FAM19A2	0	1.27791	0.698	0.202	0	Ex	FAM19A2
PCDH7	0	1.27608	0.78	0.257	0	Ex	PCDH7
CIT	0	1.27152	0.595	0.125	0	Ex	CIT
CHD5	0	1.26799	0.58	0.106	0	Ex	CHD5
NELL1	0	1.26795	0.564	0.095	0	Ex	NELL1
GABRG2	0	1.26704	0.591	0.113	0	Ex	GABRG2
PRICKLE1	0	1.2657	0.57	0.101	0	Ex	PRICKLE1
MCTP1	0	1.26534	0.644	0.172	0	Ex	MCTP1
ERC2	0	1.2647	0.747	0.242	0	Ex	ERC2
PDP1	0	1.26356	0.468	0.044	0	Ex	PDP1
WASF1	0	1.25776	0.582	0.094	0	Ex	WASF1
IPCEF1	0	1.25672	0.384	0.012	0	Ex	IPCEF1
CELF4	0	1.25483	0.727	0.189	0	Ex	CELF4
SORCS1	0	1.25232	0.61	0.121	0	Ex	SORCS1
SLC8A1	0	1.25066	0.822	0.237	0	Ex	SLC8A1
FAM155A	0	1.24404	0.913	0.393	0	Ex	FAM155A
NDRG4	0	1.23912	0.633	0.167	0	Ex	NDRG4
WBSCR17	0	1.23524	0.704	0.171	0	Ex	WBSCR17
RAB6B	0	1.23447	0.543	0.105	0	Ex	RAB6B
AMPH	0	1.23193	0.581	0.115	0	Ex	AMPH
TENM2	0	1.22803	0.848	0.289	0	Ex	TENM2
PTPRT	0	1.22757	0.652	0.166	0	Ex	PTPRT
UNC5D	0	1.22566	0.705	0.191	0	Ex	UNC5D
BSN	0	1.22548	0.523	0.083	0	Ex	BSN
YWHAG	0	1.22354	0.654	0.181	0	Ex	YWHAG
CACNG3	0	1.22295	0.528	0.088	0	Ex	CACNG3
CCK	0	1.22206	0.616	0.158	0	Ex	CCK
NEFM	0	1.21554	0.395	0.048	0	Ex	NEFM
DKK3	0	1.21448	0.641	0.183	0	Ex	DKK3
ADAM23	0	1.2101	0.61	0.139	0	Ex	ADAM23
KCNH1	0	1.20936	0.651	0.167	0	Ex	KCNH1
PLEKHA5	0	1.20926	0.765	0.264	0	Ex	PLEKHA5
KCTD1	0	1.2067	0.567	0.102	0	Ex	KCTD1
BMPER	0	1.20454	0.488	0.068	0	Ex	BMPER
CHSY3	0	1.2035	0.69	0.162	0	Ex	CHSY3
CELF5	0	1.20076	0.605	0.128	0	Ex	CELF5
SYBU	0	1.19545	0.566	0.106	0	Ex	SYBU
NECAB1	0	1.19519	0.747	0.218	0	Ex	NECAB1
UNC13A	0	1.19281	0.528	0.089	0	Ex	UNC13A
GABRB2	0	1.1925	0.781	0.204	0	Ex	GABRB2
TMEM132D	0	1.19177	0.673	0.185	0	Ex	TMEM132D
GUCY1A2	0	1.19043	0.583	0.128	0	Ex	GUCY1A2
TAGLN3	0	1.18697	0.527	0.109	0	Ex	TAGLN3
NDST3	0	1.18241	0.505	0.093	0	Ex	NDST3
DLGAP2	0	1.17768	0.558	0.098	0	Ex	DLGAP2
CPLX2	0	1.17648	0.465	0.079	0	Ex	CPLX2
KSR2	0	1.17489	0.641	0.165	0	Ex	KSR2
ST8SIA3	0	1.17253	0.47	0.065	0	Ex	ST8SIA3
MTUS2	0	1.17139	0.723	0.168	0	Ex	MTUS2
SYNPO	0	1.16858	0.358	0.024	0	Ex	SYNPO
KCNB1	0	1.16828	0.56	0.106	0	Ex	KCNB1
ENO2	0	1.16371	0.648	0.18	0	Ex	ENO2
CAP2	0	1.16252	0.576	0.122	0	Ex	CAP2
BEX1	0	1.16076	0.549	0.151	0	Ex	BEX1
HOPX	0	1.15876	0.401	0.042	0	Ex	HOPX
HTR1E	0	1.1586	0.449	0.052	0	Ex	HTR1E
GRM1	0	1.15404	0.457	0.049	0	Ex	GRM1
TMEM232	0	1.15337	0.601	0.144	0	Ex	TMEM232
PAK3	0	1.15043	0.701	0.189	0	Ex	PAK3
GRIN2A	0	1.15022	0.771	0.217	0	Ex	GRIN2A
CCSER1	0	1.14877	0.828	0.279	0	Ex	CCSER1
KCNAB2	0	1.14424	0.482	0.072	0	Ex	KCNAB2
ARHGAP32	0	1.14109	0.727	0.23	0	Ex	ARHGAP32
SPTBN4	0	1.13773	0.701	0.202	0	Ex	SPTBN4
CA11	0	1.1356	0.461	0.055	0	Ex	CA11
SCN8A	0	1.13505	0.622	0.149	0	Ex	SCN8A
HOMER1	0	1.13033	0.511	0.091	0	Ex	HOMER1
SNAP91	0	1.12809	0.708	0.209	0	Ex	SNAP91
DGKI	0	1.12755	0.691	0.208	0	Ex	DGKI
ADCY1	0	1.12484	0.569	0.126	0	Ex	ADCY1
CACNA1E	0	1.12335	0.529	0.091	0	Ex	CACNA1E
SYN2	0	1.12158	0.712	0.197	0	Ex	SYN2
GABRA1	0	1.11973	0.588	0.132	0	Ex	GABRA1
EPHB6	0	1.11873	0.454	0.062	0	Ex	EPHB6
CAMKK1	0	1.11846	0.448	0.049	0	Ex	CAMKK1
YWHAB	0	1.11008	0.637	0.188	0	Ex	YWHAB
KCNH5	0	1.10893	0.382	0.051	0	Ex	KCNH5
NWD2	0	1.10419	0.374	0.028	0	Ex	NWD2
LIN7A	0	1.10378	0.436	0.058	0	Ex	LIN7A
TSPAN7	0	1.10011	0.607	0.189	0	Ex	TSPAN7
GFOD1	0	1.09865	0.568	0.126	0	Ex	GFOD1
MYT1L	0	1.09504	0.77	0.233	0	Ex	MYT1L
FRRS1L	0	1.08922	0.573	0.129	0	Ex	FRRS1L
MICAL2	0	1.08884	0.505	0.087	0	Ex	MICAL2
PDZRN4	0	1.08645	0.425	0.096	0	Ex	PDZRN4
CDK5R1	0	1.08546	0.46	0.074	0	Ex	CDK5R1
TOLLIP	0	1.08381	0.474	0.075	0	Ex	TOLLIP
SYT4	0	1.08292	0.409	0.051	0	Ex	SYT4
CCDC3	0	1.08261	0.466	0.065	0	Ex	CCDC3
RIT2	0	1.08218	0.348	0.04	0	Ex	RIT2
TMEM130	0	1.07871	0.488	0.094	0	Ex	TMEM130
GRIA2	0	1.07564	0.838	0.382	0	Ex	GRIA2
LY6H	0	1.07554	0.503	0.129	0	Ex	LY6H
DMTN	0	1.07284	0.425	0.06	0	Ex	DMTN
FAIM2	0	1.0727	0.683	0.229	0	Ex	FAIM2
FMN1	0	1.07099	0.616	0.145	0	Ex	FMN1
PPP2R2C	0	1.06865	0.576	0.123	0	Ex	PPP2R2C
PCLO	0	1.06818	0.723	0.217	0	Ex	PCLO
PGM2L1	0	1.06757	0.49	0.092	0	Ex	PGM2L1
RUNDC3A	0	1.06706	0.455	0.072	0	Ex	RUNDC3A
PKM	0	1.06462	0.677	0.231	0	Ex	PKM
GRIA3	0	1.05896	0.676	0.201	0	Ex	GRIA3
CAMKK2	0	1.05787	0.446	0.056	0	Ex	CAMKK2
PSD	0	1.05714	0.428	0.066	0	Ex	PSD
FOCAD	0	1.05431	0.607	0.159	0	Ex	FOCAD
SULT4A1	0	1.05061	0.485	0.095	0	Ex	SULT4A1
VPS13A	0	1.04542	0.554	0.117	0	Ex	VPS13A
ELK1	0	1.04425	0.287	0.022	0	Ex	ELK1
KCNQ2	0	1.04404	0.479	0.088	0	Ex	KCNQ2
CAMKV	0	1.04358	0.423	0.061	0	Ex	CAMKV
STX1A	0	1.04145	0.394	0.033	0	Ex	STX1A
CLSTN1	0	1.03301	0.707	0.25	0	Ex	CLSTN1
CADM3	0	1.03141	0.463	0.093	0	Ex	CADM3
HLF	0	1.02979	0.412	0.049	0	Ex	HLF
GRM7	0	1.02942	0.739	0.243	0	Ex	GRM7
C1orf115	0	1.02813	0.332	0.013	0	Ex	C1orf115
PTPRN	0	1.02734	0.423	0.072	0	Ex	PTPRN
CACNG8	0	1.02668	0.523	0.112	0	Ex	CACNG8
SNED1	0	1.02599	0.426	0.052	0	Ex	SNED1
FAM153C	0	1.02599	0.444	0.08	0	Ex	FAM153C
MEF2C	0	1.02551	0.863	0.311	0	Ex	MEF2C
SNCA	0	1.02356	0.625	0.15	0	Ex	SNCA
NAPB	0	1.02322	0.513	0.116	0	Ex	NAPB
MAP2	0	1.02297	0.777	0.269	0	Ex	MAP2
EIF4A2	0	1.02238	0.653	0.222	0	Ex	EIF4A2
CAMK2N1	0	1.02073	0.614	0.179	0	Ex	CAMK2N1
SLC12A5	0	1.0178	0.486	0.094	0	Ex	SLC12A5
HCN1	0	1.01775	0.674	0.172	0	Ex	HCN1
HTR2A	0	1.01598	0.337	0.015	0	Ex	HTR2A
LNX1	0	1.01564	0.405	0.048	0	Ex	LNX1
SNCB	0	1.01337	0.433	0.078	0	Ex	SNCB
RIMS3	0	1.01326	0.403	0.048	0	Ex	RIMS3
ZNF804B	0	1.01215	0.382	0.08	0	Ex	ZNF804B
RAP1GAP2	0	1.01168	0.513	0.093	0	Ex	RAP1GAP2
FOXP2	0	1.00947	0.322	0.029	0	Ex	FOXP2
RXFP1	0	1.00897	0.301	0.019	0	Ex	RXFP1
SLC39A10	0	1.00725	0.547	0.118	0	Ex	SLC39A10
PDE2A	0	1.00642	0.426	0.058	0	Ex	PDE2A
MYH10	0	1.00618	0.542	0.122	0	Ex	MYH10
CDH10	0	1.00613	0.596	0.153	0	Ex	CDH10
SLITRK4	0	1.00555	0.441	0.079	0	Ex	SLITRK4
LONRF2	0	1.00507	0.533	0.12	0	Ex	LONRF2
CAMK4	0	1.00151	0.53	0.11	0	Ex	CAMK4
RAB3A	0	0.99973	0.468	0.113	0	Ex	RAB3A
PTPRR	0	0.999144	0.452	0.077	0	Ex	PTPRR
GDA	0	0.997534	0.403	0.041	0	Ex	GDA
ANKRD33B	0	0.997526	0.356	0.019	0	Ex	ANKRD33B
UNC80	0	0.996062	0.635	0.184	0	Ex	UNC80
SRRM4	0	0.994865	0.602	0.143	0	Ex	SRRM4
RASD1	0	0.994569	0.359	0.035	0	Ex	RASD1
MAST3	0	0.99434	0.492	0.071	0	Ex	MAST3
CDH22	0	0.993269	0.318	0.024	0	Ex	CDH22
SYP	0	0.992936	0.621	0.179	0	Ex	SYP
NRN1	0	0.9927	0.337	0.012	0	Ex	NRN1
HS3ST4	0	0.990212	0.43	0.066	0	Ex	HS3ST4
TUBB2A	0	0.989063	0.462	0.131	0	Ex	TUBB2A
KCNJ6	0	0.987317	0.487	0.099	0	Ex	KCNJ6
SSX2IP	0	0.98585	0.46	0.075	0	Ex	SSX2IP
NUAK1	0	0.982398	0.546	0.116	0	Ex	NUAK1
DNAH6	0	0.979584	0.378	0.037	0	Ex	DNAH6
STMN3	0	0.975623	0.509	0.119	0	Ex	STMN3
TUBA4A	0	0.97439	0.397	0.077	0	Ex	TUBA4A
RIMS1	0	0.973005	0.663	0.202	0	Ex	RIMS1
GRIN2B	0	0.972486	0.715	0.214	0	Ex	GRIN2B
NEDD4L	0	0.970818	0.619	0.143	0	Ex	NEDD4L
PRNP	0	0.970611	0.778	0.333	0	Ex	PRNP
PREPL	0	0.969205	0.713	0.259	0	Ex	PREPL
DHFR	0	0.968538	0.565	0.18	0	Ex	DHFR
KCNMA1	0	0.967343	0.785	0.304	0	Ex	KCNMA1
SCN3A	0	0.96656	0.592	0.146	0	Ex	SCN3A
CADPS	0	0.964517	0.752	0.255	0	Ex	CADPS
TRHDE	0	0.964236	0.435	0.069	0	Ex	TRHDE
PTPRN2	0	0.963989	0.684	0.214	0	Ex	PTPRN2
SRRM3	0	0.961185	0.537	0.122	0	Ex	SRRM3
SLC6A7	0	0.960556	0.328	0.016	0	Ex	SLC6A7
ADD2	0	0.958954	0.44	0.075	0	Ex	ADD2
PCSK1N	0	0.958199	0.585	0.192	0	Ex	PCSK1N
NPTN	0	0.957809	0.548	0.131	0	Ex	NPTN
PACSIN1	0	0.957712	0.429	0.073	0	Ex	PACSIN1
NRXN1	0	0.95427	0.933	0.414	0	Ex	NRXN1
KCND3	0	0.953509	0.554	0.136	0	Ex	KCND3
SLC38A11	0	0.95273	0.233	0.004	0	Ex	SLC38A11
IL1RAPL2	0	0.952547	0.29	0.055	0	Ex	IL1RAPL2
HPCA	0	0.951079	0.326	0.027	0	Ex	HPCA
PLCB1	0	0.948865	0.868	0.371	0	Ex	PLCB1
SYNPO2	0	0.948516	0.364	0.035	0	Ex	SYNPO2
CEND1	0	0.94776	0.473	0.117	0	Ex	CEND1
SLC8A2	0	0.947636	0.365	0.033	0	Ex	SLC8A2
CACNA1A	0	0.945873	0.751	0.264	0	Ex	CACNA1A
ARHGAP26	0	0.937232	0.716	0.233	0	Ex	ARHGAP26
TUBB4B	0	0.93653	0.425	0.094	0	Ex	TUBB4B
ALDOA	0	0.936523	0.548	0.191	0	Ex	ALDOA
PPM1L	0	0.936016	0.605	0.157	0	Ex	PPM1L
FAM13A	0	0.93266	0.52	0.108	0	Ex	FAM13A
RASAL2	0	0.931526	0.704	0.233	0	Ex	RASAL2
PRKAG2	0	0.930344	0.507	0.101	0	Ex	PRKAG2
ATP8A2	0	0.92793	0.717	0.222	0	Ex	ATP8A2
TMEM178B	0	0.927445	0.669	0.243	0	Ex	TMEM178B
DGKZ	0	0.925694	0.495	0.097	0	Ex	DGKZ
NGFRAP1	0	0.925487	0.569	0.213	0	Ex	NGFRAP1
PNMA2	0	0.925165	0.526	0.13	0	Ex	PNMA2
SHISA9	0	0.922966	0.627	0.171	0	Ex	SHISA9
ABLIM2	0	0.921746	0.498	0.105	0	Ex	ABLIM2
CRYM	0	0.919062	0.345	0.035	0	Ex	CRYM
CNTN1	0	0.918526	0.807	0.324	0	Ex	CNTN1
ZBTB18	0	0.917782	0.399	0.054	0	Ex	ZBTB18
ANKRD30BL	0	0.917728	0.526	0.121	0	Ex	ANKRD30BL
ITPKA	0	0.917657	0.26	0.009	0	Ex	ITPKA
SLIT1	0	0.91496	0.401	0.06	0	Ex	SLIT1
RHOBTB2	0	0.911191	0.348	0.037	0	Ex	RHOBTB2
CNTN3	0	0.907994	0.507	0.115	0	Ex	CNTN3
DLGAP1	0	0.907124	0.907	0.377	0	Ex	DLGAP1
FGF12	0	0.905762	0.853	0.317	0	Ex	FGF12
NRG3	0	0.902705	0.919	0.428	0	Ex	NRG3
COL26A1	0	0.902673	0.365	0.046	0	Ex	COL26A1
GPR158	0	0.901978	0.529	0.126	0	Ex	GPR158
NTRK3	0	0.901185	0.701	0.264	0	Ex	NTRK3
FZD3	0	0.900248	0.509	0.112	0	Ex	FZD3
MAPK8IP2	0	0.896156	0.358	0.061	0	Ex	MAPK8IP2
BRINP1	0	0.895403	0.539	0.128	0	Ex	BRINP1
PTPRO	0	0.895221	0.485	0.117	0	Ex	PTPRO
PLXNA2	0	0.893398	0.454	0.077	0	Ex	PLXNA2
CDK14	0	0.893241	0.655	0.219	0	Ex	CDK14
SNTG1	0	0.892458	0.837	0.312	0	Ex	SNTG1
NCEH1	0	0.891884	0.439	0.083	0	Ex	NCEH1
CSRNP3	0	0.890322	0.688	0.229	0	Ex	CSRNP3
BCL11A	0	0.890035	0.443	0.079	0	Ex	BCL11A
CDH8	0	0.889364	0.55	0.122	0	Ex	CDH8
CPNE8	0	0.888296	0.387	0.057	0	Ex	CPNE8
FAM81A	0	0.886764	0.428	0.074	0	Ex	FAM81A
KNDC1	0	0.88633	0.426	0.078	0	Ex	KNDC1
RHBDD2	0	0.886274	0.472	0.114	0	Ex	RHBDD2
KCNK1	0	0.885336	0.484	0.092	0	Ex	KCNK1
GLS	0	0.884725	0.598	0.166	0	Ex	GLS
RUNDC3B	0	0.884112	0.519	0.119	0	Ex	RUNDC3B
CACNB4	0	0.882347	0.673	0.212	0	Ex	CACNB4
EML6	0	0.881421	0.52	0.13	0	Ex	EML6
SSBP3	0	0.880866	0.581	0.151	0	Ex	SSBP3
GDI1	0	0.880598	0.629	0.203	0	Ex	GDI1
SLC2A13	0	0.879612	0.675	0.214	0	Ex	SLC2A13
HSP90AB1	0	0.878903	0.754	0.322	0	Ex	HSP90AB1
GNG3	0	0.875973	0.366	0.073	0	Ex	GNG3
MLLT11	0	0.873647	0.394	0.074	0	Ex	MLLT11
STRBP	0	0.872865	0.632	0.194	0	Ex	STRBP
PPIA	0	0.87201	0.606	0.212	0	Ex	PPIA
2024-09-03	0	0.871861	0.412	0.076	0	Ex	2024-09-03
FGF14	0	0.869434	0.891	0.346	0	Ex	FGF14
OXR1	0	0.869168	0.817	0.323	0	Ex	OXR1
MCHR2	0	0.868991	0.266	0.008	0	Ex	MCHR2
MMP16	0	0.864152	0.669	0.172	0	Ex	MMP16
CPNE5	0	0.863558	0.352	0.04	0	Ex	CPNE5
SCAMP5	0	0.863545	0.575	0.166	0	Ex	SCAMP5
ATP6V1B2	0	0.863516	0.473	0.111	0	Ex	ATP6V1B2
LRFN2	0	0.86333	0.429	0.071	0	Ex	LRFN2
KIF5A	0	0.863046	0.419	0.082	0	Ex	KIF5A
MDGA2	0	0.859436	0.801	0.318	0	Ex	MDGA2
TSPAN13	0	0.859247	0.379	0.057	0	Ex	TSPAN13
SCG5	0	0.859187	0.519	0.158	0	Ex	SCG5
CA10	0	0.856976	0.472	0.08	0	Ex	CA10
STMN1	0	0.856265	0.621	0.259	0	Ex	STMN1
NCS1	0	0.854653	0.405	0.083	0	Ex	NCS1
MAPK10	0	0.854552	0.812	0.375	0	Ex	MAPK10
GUCY1B3	0	0.852743	0.428	0.084	0	Ex	GUCY1B3
RAPGEF2	0	0.850521	0.693	0.256	0	Ex	RAPGEF2
NAP1L2	0	0.849175	0.372	0.066	0	Ex	NAP1L2
CERS6	0	0.847697	0.619	0.187	0	Ex	CERS6
KCNH3	0	0.847331	0.316	0.031	0	Ex	KCNH3
ARHGAP44	0	0.847192	0.538	0.138	0	Ex	ARHGAP44
CCDC85A	0	0.846423	0.446	0.09	0	Ex	CCDC85A
TOMM20	0	0.845549	0.503	0.123	0	Ex	TOMM20
UNC5A	0	0.845203	0.319	0.027	0	Ex	UNC5A
HSPH1	0	0.844184	0.513	0.123	0	Ex	HSPH1
DOC2A	0	0.843786	0.32	0.03	0	Ex	DOC2A
HPCAL1	0	0.840829	0.309	0.06	0	Ex	HPCAL1
C9orf16	0	0.840769	0.383	0.073	0	Ex	C9orf16
GLRB	0	0.840041	0.421	0.082	0	Ex	GLRB
MED12L	0	0.838781	0.545	0.141	0	Ex	MED12L
FBXL16	0	0.836877	0.343	0.046	0	Ex	FBXL16
SHANK2	0	0.836112	0.561	0.146	0	Ex	SHANK2
ADGRB2	0	0.836059	0.374	0.054	0	Ex	ADGRB2
MTPN	0	0.835872	0.4	0.071	0	Ex	MTPN
COL5A2	0	0.834767	0.225	0.023	0	Ex	COL5A2
TTC39C	0	0.834756	0.459	0.095	0	Ex	TTC39C
SIRPA	0	0.834752	0.535	0.134	0	Ex	SIRPA
SLC6A17	0	0.834407	0.407	0.08	0	Ex	SLC6A17
RP5-1187M17.10	0	0.834359	0.347	0.052	0	Ex	RP5-1187M17.10
MAGI3	0	0.832967	0.525	0.123	0	Ex	MAGI3
KLC1	0	0.832572	0.593	0.19	0	Ex	KLC1
PAK1	0	0.831578	0.535	0.133	0	Ex	PAK1
SERPINI1	0	0.830899	0.638	0.202	0	Ex	SERPINI1
MAL2	0	0.830554	0.299	0.016	0	Ex	MAL2
RFTN1	0	0.829739	0.318	0.022	0	Ex	RFTN1
SPTAN1	0	0.828446	0.611	0.193	0	Ex	SPTAN1
KIF3C	0	0.827304	0.45	0.1	0	Ex	KIF3C
CDKL5	0	0.826831	0.552	0.144	0	Ex	CDKL5
MAPK1	0	0.825808	0.586	0.176	0	Ex	MAPK1
KCNJ3	0	0.825196	0.592	0.155	0	Ex	KCNJ3
EPB41L4B	0	0.825181	0.379	0.056	0	Ex	EPB41L4B
MDH1	0	0.824533	0.497	0.145	0	Ex	MDH1
MGAT5B	0	0.824111	0.346	0.047	0	Ex	MGAT5B
TUBB	0	0.823697	0.421	0.101	0	Ex	TUBB
NSF	0	0.821484	0.676	0.242	0	Ex	NSF
YWHAZ	0	0.820398	0.569	0.158	0	Ex	YWHAZ
EPHA5	0	0.819685	0.382	0.078	0	Ex	EPHA5
FAM84A	0	0.818176	0.265	0.029	0	Ex	FAM84A
INA	0	0.817593	0.405	0.088	0	Ex	INA
WNK2	0	0.817552	0.459	0.099	0	Ex	WNK2
PAK7	0	0.816821	0.517	0.129	0	Ex	PAK7
CLSTN3	0	0.813785	0.417	0.082	0	Ex	CLSTN3
XKR6	0	0.81351	0.637	0.207	0	Ex	XKR6
MFSD4	0	0.813247	0.323	0.025	0	Ex	MFSD4
WIPF3	0	0.813187	0.33	0.049	0	Ex	WIPF3
PLK2	0	0.812776	0.323	0.034	0	Ex	PLK2
KIFC2	0	0.812632	0.384	0.068	0	Ex	KIFC2
NETO1	0	0.812483	0.46	0.097	0	Ex	NETO1
MTRNR2L8	0	0.812214	0.152	0.043	0	Ex	MTRNR2L8
TPI1	0	0.810352	0.462	0.129	0	Ex	TPI1
NDFIP2	0	0.809982	0.47	0.083	0	Ex	NDFIP2
GULP1	0	0.808959	0.352	0.052	0	Ex	GULP1
FAM153A	0	0.807892	0.37	0.055	0	Ex	FAM153A
CSMD3	0	0.807118	0.786	0.299	0	Ex	CSMD3
CNTNAP5	0	0.806906	0.72	0.253	0	Ex	CNTNAP5
LRRK1	0	0.804596	0.353	0.036	0	Ex	LRRK1
FAM49A	0	0.800616	0.537	0.145	0	Ex	FAM49A
ZBBX	0	0.798753	0.247	0.01	0	Ex	ZBBX
ROCK2	0	0.7946	0.581	0.166	0	Ex	ROCK2
RAP2A	0	0.792526	0.394	0.063	0	Ex	RAP2A
NMNAT2	0	0.791388	0.587	0.174	0	Ex	NMNAT2
KIAA0513	0	0.791031	0.402	0.074	0	Ex	KIAA0513
RTN3	0	0.789517	0.786	0.386	0	Ex	RTN3
NRCAM	0	0.787563	0.764	0.289	0	Ex	NRCAM
LY6E	0	0.787514	0.319	0.044	0	Ex	LY6E
MAN1A1	0	0.787387	0.356	0.043	0	Ex	MAN1A1
SV2A	0	0.785587	0.559	0.161	0	Ex	SV2A
NCALD	0	0.784858	0.568	0.175	0	Ex	NCALD
BEX2	0	0.784549	0.437	0.114	0	Ex	BEX2
CEP126	0	0.783924	0.432	0.111	0	Ex	CEP126
NUDT4	0	0.783908	0.339	0.048	0	Ex	NUDT4
HPCAL4	0	0.783613	0.323	0.045	0	Ex	HPCAL4
ADGRL1	0	0.783077	0.495	0.126	0	Ex	ADGRL1
NLRP1	0	0.781867	0.428	0.079	0	Ex	NLRP1
PI4KA	0	0.781784	0.653	0.231	0	Ex	PI4KA
IQSEC2	0	0.779693	0.358	0.053	0	Ex	IQSEC2
SNPH	0	0.77953	0.289	0.051	0	Ex	SNPH
SEMA3A	0	0.778241	0.298	0.048	0	Ex	SEMA3A
SNX10	0	0.77814	0.396	0.077	0	Ex	SNX10
DYNLL1	0	0.777229	0.582	0.252	0	Ex	DYNLL1
C11orf80	0	0.774125	0.416	0.079	0	Ex	C11orf80
SH3BGRL2	0	0.773723	0.36	0.049	0	Ex	SH3BGRL2
SYT13	0	0.772023	0.326	0.048	0	Ex	SYT13
CNTN4	0	0.772017	0.666	0.223	0	Ex	CNTN4
HS3ST2	0	0.771696	0.226	0.024	0	Ex	HS3ST2
BRINP2	0	0.771449	0.443	0.108	0	Ex	BRINP2
STAT4	0	0.769992	0.354	0.052	0	Ex	STAT4
ATP1A1	0	0.769596	0.56	0.179	0	Ex	ATP1A1
CFAP221	0	0.768146	0.316	0.037	0	Ex	CFAP221
ZFPM2	0	0.768085	0.629	0.188	0	Ex	ZFPM2
GLRA3	0	0.768024	0.248	0.012	0	Ex	GLRA3
MLF2	0	0.767412	0.468	0.12	0	Ex	MLF2
PTPN5	0	0.76677	0.354	0.061	0	Ex	PTPN5
CYP46A1	0	0.765507	0.402	0.098	0	Ex	CYP46A1
LZTS1	0	0.763106	0.23	0.012	0	Ex	LZTS1
SLF1	0	0.763025	0.427	0.081	0	Ex	SLF1
JPH3	0	0.761804	0.338	0.057	0	Ex	JPH3
PIP4K2B	0	0.761763	0.423	0.09	0	Ex	PIP4K2B
PCP4	0	0.761735	0.195	0.033	0	Ex	PCP4
KLHDC3	0	0.761206	0.386	0.076	0	Ex	KLHDC3
TMEM108	0	0.760592	0.608	0.227	0	Ex	TMEM108
ANKS1B	0	0.760563	0.915	0.635	0	Ex	ANKS1B
RAPGEF4	0	0.759812	0.607	0.196	0	Ex	RAPGEF4
UQCRH	0	0.758331	0.47	0.135	0	Ex	UQCRH
SHC3	0	0.757303	0.475	0.118	0	Ex	SHC3
TSC22D1	0	0.756338	0.691	0.282	0	Ex	TSC22D1
ATCAY	0	0.755263	0.472	0.122	0	Ex	ATCAY
LYNX1	0	0.754489	0.35	0.061	0	Ex	LYNX1
WDR17	0	0.752214	0.495	0.125	0	Ex	WDR17
PRB2	0	0.750428	0.299	0.036	0	Ex	PRB2
TSPYL4	0	0.749314	0.337	0.065	0	Ex	TSPYL4
SGSM1	0	0.749143	0.45	0.102	0	Ex	SGSM1
C11orf87	0	0.747352	0.289	0.04	0	Ex	C11orf87
MAST1	0	0.746852	0.435	0.1	0	Ex	MAST1
CCDC85B	0	0.745817	0.413	0.105	0	Ex	CCDC85B
ADAM11	0	0.742794	0.292	0.04	0	Ex	ADAM11
SYT16	0	0.741882	0.439	0.099	0	Ex	SYT16
ARHGEF25	0	0.741784	0.271	0.035	0	Ex	ARHGEF25
CHL1	0	0.741764	0.646	0.202	0	Ex	CHL1
BSG	0	0.740963	0.539	0.162	0	Ex	BSG
GNB5	0	0.740498	0.43	0.094	0	Ex	GNB5
RAP1GAP	0	0.739328	0.42	0.088	0	Ex	RAP1GAP
MBOAT7	0	0.738228	0.363	0.066	0	Ex	MBOAT7
FBXL2	0	0.737718	0.456	0.101	0	Ex	FBXL2
ZFYVE28	0	0.735813	0.511	0.132	0	Ex	ZFYVE28
CACNB2	0	0.735597	0.724	0.255	0	Ex	CACNB2
STEAP2	0	0.735296	0.343	0.059	0	Ex	STEAP2
NPTXR	0	0.734295	0.353	0.067	0	Ex	NPTXR
2024-09-11	0	0.733805	0.487	0.123	0	Ex	2024-09-11
ATP6V1H	0	0.732983	0.518	0.148	0	Ex	ATP6V1H
LMO7	0	0.73204	0.403	0.074	0	Ex	LMO7
BAIAP3	0	0.730833	0.297	0.037	0	Ex	BAIAP3
STX1B	0	0.730726	0.32	0.053	0	Ex	STX1B
MEIS3	0	0.728089	0.266	0.026	0	Ex	MEIS3
NUDT3	0	0.726679	0.512	0.144	0	Ex	NUDT3
HPRT1	0	0.726446	0.498	0.129	0	Ex	HPRT1
ICA1L	0	0.726055	0.505	0.132	0	Ex	ICA1L
DYNC1I1	0	0.725947	0.657	0.233	0	Ex	DYNC1I1
SYNE1	0	0.724109	0.768	0.335	0	Ex	SYNE1
GALNT9	0	0.723997	0.262	0.024	0	Ex	GALNT9
SNN	0	0.723412	0.288	0.032	0	Ex	SNN
LMTK2	0	0.722606	0.468	0.109	0	Ex	LMTK2
MTRNR2L12	0	0.722383	0.235	0.066	0	Ex	MTRNR2L12
TMEM132B	0	0.718339	0.634	0.218	0	Ex	TMEM132B
PPP2R1A	0	0.718049	0.498	0.148	0	Ex	PPP2R1A
CDH9	0	0.717891	0.44	0.12	0	Ex	CDH9
PLD3	0	0.716695	0.616	0.222	0	Ex	PLD3
CLVS2	0	0.715787	0.396	0.088	0	Ex	CLVS2
PDZD2	0	0.715392	0.611	0.27	0	Ex	PDZD2
NBEA	0	0.715144	0.796	0.363	0	Ex	NBEA
SCN1A	0	0.714645	0.623	0.203	0	Ex	SCN1A
SCAI	0	0.714132	0.549	0.161	0	Ex	SCAI
UBE2QL1	0	0.71409	0.306	0.046	0	Ex	UBE2QL1
PJA2	0	0.713474	0.59	0.197	0	Ex	PJA2
KCNT1	0	0.713355	0.362	0.072	0	Ex	KCNT1
NRXN2	0	0.712641	0.491	0.144	0	Ex	NRXN2
FAM213A	0	0.712574	0.386	0.09	0	Ex	FAM213A
INPP4A	0	0.712457	0.519	0.141	0	Ex	INPP4A
SLITRK5	0	0.712074	0.374	0.069	0	Ex	SLITRK5
GABRA2	0	0.70733	0.462	0.107	0	Ex	GABRA2
TCEAL2	0	0.707158	0.386	0.088	0	Ex	TCEAL2
ELMOD1	0	0.706984	0.413	0.098	0	Ex	ELMOD1
FHL2	0	0.70539	0.26	0.011	0	Ex	FHL2
GNAS	0	0.705101	0.705	0.295	0	Ex	GNAS
RNF11	0	0.704543	0.442	0.114	0	Ex	RNF11
KCNQ3	0	0.703654	0.664	0.232	0	Ex	KCNQ3
RP11-618P17.4	0	0.7033	0.269	0.046	0	Ex	RP11-618P17.4
UNC79	0	0.703155	0.69	0.273	0	Ex	UNC79
CCPG1	0	0.703128	0.541	0.158	0	Ex	CCPG1
ADAMTS3	0	0.701072	0.21	0.006	0	Ex	ADAMTS3
CRIP2	0	0.700125	0.293	0.032	0	Ex	CRIP2
PEA15	0	0.699208	0.442	0.11	0	Ex	PEA15
CALY	0	0.698491	0.38	0.089	0	Ex	CALY
JAKMIP1	0	0.698471	0.367	0.068	0	Ex	JAKMIP1
KCND2	0	0.698028	0.71	0.25	0	Ex	KCND2
USP11	0	0.697716	0.482	0.134	0	Ex	USP11
ADGRB3	0	0.696338	0.926	0.661	0	Ex	ADGRB3
DCAF6	0	0.695905	0.504	0.126	0	Ex	DCAF6
TENM4	0	0.695539	0.511	0.158	0	Ex	TENM4
FBXO34	0	0.695483	0.43	0.089	0	Ex	FBXO34
AEBP2	0	0.694772	0.605	0.204	0	Ex	AEBP2
CDIP1	0	0.693598	0.422	0.11	0	Ex	CDIP1
GPR22	0	0.69291	0.299	0.045	0	Ex	GPR22
RTN4RL1	0	0.692478	0.296	0.041	0	Ex	RTN4RL1
PCNXL2	0	0.69227	0.604	0.196	0	Ex	PCNXL2
PDZD4	0	0.691892	0.256	0.034	0	Ex	PDZD4
ANO5	0	0.691105	0.401	0.097	0	Ex	ANO5
SLC9A6	0	0.690477	0.408	0.095	0	Ex	SLC9A6
DACH1	0	0.689855	0.219	0.026	0	Ex	DACH1
NIN	0	0.688116	0.551	0.163	0	Ex	NIN
FRMD4A	0	0.687999	0.874	0.41	0	Ex	FRMD4A
PDE1A	0	0.687756	0.696	0.227	0	Ex	PDE1A
GHITM	0	0.687674	0.379	0.087	0	Ex	GHITM
MTURN	0	0.686999	0.476	0.115	0	Ex	MTURN
REEP1	0	0.686651	0.419	0.101	0	Ex	REEP1
VWA3A	0	0.686593	0.252	0.017	0	Ex	VWA3A
ARMC9	0	0.686517	0.491	0.127	0	Ex	ARMC9
ICA1	0	0.686012	0.431	0.107	0	Ex	ICA1
TTC9B	0	0.684689	0.302	0.054	0	Ex	TTC9B
PIN1	0	0.684686	0.406	0.105	0	Ex	PIN1
RP11-701H24.9	0	0.683722	0.668	0.264	0	Ex	RP11-701H24.9
PARP8	0	0.682344	0.495	0.119	0	Ex	PARP8
FXYD7	0	0.679643	0.267	0.018	0	Ex	FXYD7
AGAP2	0	0.679492	0.249	0.03	0	Ex	AGAP2
ZNF483	0	0.679079	0.527	0.158	0	Ex	ZNF483
PTMS	0	0.678683	0.3	0.045	0	Ex	PTMS
CACNB3	0	0.677744	0.242	0.018	0	Ex	CACNB3
SERINC3	0	0.674233	0.496	0.139	0	Ex	SERINC3
PGAM1	0	0.673479	0.453	0.136	0	Ex	PGAM1
REEP2	0	0.67267	0.348	0.079	0	Ex	REEP2
CLTB	0	0.672598	0.395	0.094	0	Ex	CLTB
ARF1	0	0.672564	0.508	0.155	0	Ex	ARF1
SEZ6L2	0	0.670105	0.454	0.13	0	Ex	SEZ6L2
PRKCG	0	0.669203	0.263	0.024	0	Ex	PRKCG
GALNT16	0	0.669061	0.269	0.04	0	Ex	GALNT16
PPM1E	0	0.668408	0.533	0.163	0	Ex	PPM1E
EPB41L3	0	0.667853	0.587	0.185	0	Ex	EPB41L3
FMN2	0	0.667289	0.707	0.263	0	Ex	FMN2
NCKAP1	0	0.666066	0.584	0.2	0	Ex	NCKAP1
SESN3	0	0.664467	0.459	0.122	0	Ex	SESN3
PKIG	0	0.664398	0.393	0.079	0	Ex	PKIG
LRRC7	0	0.664351	0.841	0.437	0	Ex	LRRC7
NAGPA	0	0.663342	0.294	0.031	0	Ex	NAGPA
RHBDL3	0	0.661975	0.34	0.058	0	Ex	RHBDL3
STXBP5	0	0.661024	0.675	0.265	0	Ex	STXBP5
TOX	0	0.660669	0.427	0.14	0	Ex	TOX
ETS2	0	0.659034	0.279	0.028	0	Ex	ETS2
BLCAP	0	0.658922	0.402	0.097	0	Ex	BLCAP
CDYL2	0	0.658768	0.281	0.03	0	Ex	CDYL2
PDE10A	0	0.658595	0.459	0.136	0	Ex	PDE10A
RAB27B	0	0.657685	0.302	0.048	0	Ex	RAB27B
BRINP3	0	0.65659	0.524	0.144	0	Ex	BRINP3
GRIA4	0	0.655953	0.72	0.306	0	Ex	GRIA4
EPHX4	0	0.655704	0.278	0.034	0	Ex	EPHX4
CEP112	0	0.655553	0.418	0.104	0	Ex	CEP112
ANXA6	0	0.655026	0.307	0.056	0	Ex	ANXA6
SIDT1	0	0.654843	0.345	0.064	0	Ex	SIDT1
RPRML	0	0.654833	0.239	0.008	0	Ex	RPRML
CLIP3	0	0.654651	0.442	0.125	0	Ex	CLIP3
SLC30A3	0	0.653596	0.224	0.009	0	Ex	SLC30A3
SLC25A22	0	0.653542	0.256	0.031	0	Ex	SLC25A22
GRIA1	0	0.653448	0.652	0.206	0	Ex	GRIA1
PHF24	0	0.652139	0.238	0.02	0	Ex	PHF24
SPRYD3	0	0.651545	0.306	0.053	0	Ex	SPRYD3
RAB40C	0	0.65035	0.381	0.073	0	Ex	RAB40C
HAPLN4	0	0.650072	0.201	0.034	0	Ex	HAPLN4
EFHD2	0	0.649788	0.24	0.026	0	Ex	EFHD2
PNMA3	0	0.649275	0.311	0.058	0	Ex	PNMA3
KCNJ9	0	0.649252	0.272	0.032	0	Ex	KCNJ9
CHCHD10	0	0.645667	0.398	0.112	0	Ex	CHCHD10
CYFIP2	0	0.644873	0.57	0.198	0	Ex	CYFIP2
GABRA4	0	0.644685	0.371	0.082	0	Ex	GABRA4
LDHA	0	0.644196	0.338	0.077	0	Ex	LDHA
STAMBPL1	0	0.644018	0.282	0.038	0	Ex	STAMBPL1
SVOP	0	0.643477	0.366	0.078	0	Ex	SVOP
CTXN1	0	0.643211	0.209	0.009	0	Ex	CTXN1
NISCH	0	0.643143	0.412	0.09	0	Ex	NISCH
SNX32	0	0.642998	0.386	0.078	0	Ex	SNX32
ARNTL2	0	0.641923	0.249	0.018	0	Ex	ARNTL2
MAP6	0	0.640645	0.305	0.045	0	Ex	MAP6
GABRA5	0	0.639942	0.236	0.019	0	Ex	GABRA5
KCNV1	0	0.639845	0.216	0.004	0	Ex	KCNV1
NEURL1	0	0.638709	0.312	0.055	0	Ex	NEURL1
LMBRD2	0	0.636809	0.397	0.089	0	Ex	LMBRD2
SNTB2	0	0.636415	0.31	0.049	0	Ex	SNTB2
KIAA1107	0	0.636181	0.459	0.125	0	Ex	KIAA1107
DPY19L2	0	0.63481	0.397	0.097	0	Ex	DPY19L2
GPR162	0	0.63443	0.33	0.067	0	Ex	GPR162
COX7A2L	0	0.633792	0.384	0.087	0	Ex	COX7A2L
DSCAM	0	0.633273	0.821	0.236	0	Ex	DSCAM
NR2F1	0	0.63281	0.348	0.075	0	Ex	NR2F1
HMP19	0	0.632741	0.452	0.146	0	Ex	HMP19
TNFRSF25	0	0.63258	0.244	0.026	0	Ex	TNFRSF25
EGFL7	0	0.630705	0.235	0.028	0	Ex	EGFL7
ENTPD6	0	0.630452	0.308	0.055	0	Ex	ENTPD6
CTNNAL1	0	0.628678	0.308	0.055	0	Ex	CTNNAL1
TARBP1	0	0.62829	0.477	0.131	0	Ex	TARBP1
KLHL29	0	0.626779	0.375	0.079	0	Ex	KLHL29
SERINC1	0	0.626192	0.574	0.211	0	Ex	SERINC1
ERICH3	0	0.625618	0.285	0.044	0	Ex	ERICH3
PPFIA4	0	0.625571	0.273	0.039	0	Ex	PPFIA4
GABRG3	0	0.625562	0.575	0.173	0	Ex	GABRG3
RPH3A	0	0.625558	0.411	0.108	0	Ex	RPH3A
HK1	0	0.623267	0.399	0.092	0	Ex	HK1
RPS6KC1	0	0.622547	0.591	0.201	0	Ex	RPS6KC1
GABRA3	0	0.622542	0.292	0.042	0	Ex	GABRA3
AP1S1	0	0.622025	0.259	0.032	0	Ex	AP1S1
ARHGEF9	0	0.620812	0.477	0.132	0	Ex	ARHGEF9
RAPGEFL1	0	0.620323	0.352	0.073	0	Ex	RAPGEFL1
SYT5	0	0.619438	0.254	0.026	0	Ex	SYT5
B4GALNT1	0	0.619092	0.264	0.035	0	Ex	B4GALNT1
ATP1A3	0	0.618532	0.424	0.117	0	Ex	ATP1A3
USP43	0	0.617569	0.27	0.026	0	Ex	USP43
NOL4	0	0.617212	0.501	0.157	0	Ex	NOL4
BEX5	0	0.616787	0.292	0.054	0	Ex	BEX5
TRIM37	0	0.616606	0.433	0.115	0	Ex	TRIM37
C16orf52	0	0.616325	0.493	0.137	0	Ex	C16orf52
GAPDH	0	0.616295	0.713	0.394	0	Ex	GAPDH
ZDBF2	0	0.616263	0.308	0.055	0	Ex	ZDBF2
MPP7	0	0.616123	0.278	0.037	0	Ex	MPP7
KIFAP3	0	0.614359	0.503	0.151	0	Ex	KIFAP3
DDN	0	0.613735	0.187	0.011	0	Ex	DDN
BEX4	0	0.612296	0.41	0.117	0	Ex	BEX4
MAP2K1	0	0.612149	0.437	0.112	0	Ex	MAP2K1
LRRN3	0	0.612131	0.325	0.066	0	Ex	LRRN3
KIAA0319	0	0.612075	0.39	0.095	0	Ex	KIAA0319
ATP6V0A1	0	0.611946	0.561	0.188	0	Ex	ATP6V0A1
CCDC92	0	0.611584	0.487	0.135	0	Ex	CCDC92
PPFIA2	0	0.611192	0.788	0.409	0	Ex	PPFIA2
CDK5R2	0	0.610917	0.224	0.027	0	Ex	CDK5R2
TSPYL2	0	0.610808	0.42	0.115	0	Ex	TSPYL2
SEZ6L	0	0.61021	0.55	0.148	0	Ex	SEZ6L
SIPA1L1	0	0.610146	0.75	0.377	0	Ex	SIPA1L1
SPARCL1	0	0.609883	0.738	0.312	0	Ex	SPARCL1
GABRB1	0	0.609459	0.7	0.27	0	Ex	GABRB1
LRRC16A	0	0.609284	0.522	0.112	0	Ex	LRRC16A
SSTR2	0	0.609048	0.225	0.019	0	Ex	SSTR2
SORL1	0	0.608771	0.618	0.179	0	Ex	SORL1
TCERG1L	0	0.608639	0.252	0.03	0	Ex	TCERG1L
KIAA1549	0	0.607721	0.333	0.063	0	Ex	KIAA1549
DLG4	0	0.607489	0.282	0.047	0	Ex	DLG4
CHGB	0	0.607396	0.276	0.049	0	Ex	CHGB
LHFPL4	0	0.606616	0.378	0.089	0	Ex	LHFPL4
JPH1	0	0.606409	0.265	0.036	0	Ex	JPH1
NDUFA4	0	0.606203	0.46	0.172	0	Ex	NDUFA4
USP25	0	0.605905	0.454	0.112	0	Ex	USP25
CHST1	0	0.605809	0.276	0.033	0	Ex	CHST1
PPP3CB	0	0.605743	0.49	0.145	0	Ex	PPP3CB
ACOT7	0	0.605063	0.394	0.102	0	Ex	ACOT7
ST8SIA5	0	0.604616	0.384	0.098	0	Ex	ST8SIA5
ARHGEF3	0	0.604157	0.5	0.131	0	Ex	ARHGEF3
KLHL2	0	0.603447	0.454	0.099	0	Ex	KLHL2
ATP6V1E1	0	0.602649	0.44	0.123	0	Ex	ATP6V1E1
TMEM178A	0	0.602455	0.385	0.09	0	Ex	TMEM178A
DCC	0	0.6016	0.441	0.211	0	Ex	DCC
KIAA0825	0	0.599106	0.478	0.136	0	Ex	KIAA0825
FAM189A1	0	0.598426	0.414	0.114	0	Ex	FAM189A1
ABHD8	0	0.598234	0.288	0.052	0	Ex	ABHD8
CTDSPL	0	0.597925	0.506	0.161	0	Ex	CTDSPL
MAP1A	0	0.597883	0.531	0.185	0	Ex	MAP1A
AES	0	0.59773	0.452	0.138	0	Ex	AES
SPATS2	0	0.597611	0.451	0.114	0	Ex	SPATS2
WDR82	0	0.597395	0.351	0.086	0	Ex	WDR82
BRSK2	0	0.597295	0.315	0.066	0	Ex	BRSK2
KLC2	0	0.596155	0.288	0.052	0	Ex	KLC2
DIRC3	0	0.595964	0.34	0.061	0	Ex	DIRC3
GALNT18	0	0.594835	0.444	0.127	0	Ex	GALNT18
CNNM1	0	0.594251	0.357	0.083	0	Ex	CNNM1
OPN3	0	0.593951	0.235	0.02	0	Ex	OPN3
NREP	0	0.592791	0.291	0.055	0	Ex	NREP
PIANP	0	0.591907	0.28	0.048	0	Ex	PIANP
RTN4R	0	0.591544	0.191	0.012	0	Ex	RTN4R
EEF1A2	0	0.590966	0.196	0.034	0	Ex	EEF1A2
FRY	0	0.590871	0.578	0.19	0	Ex	FRY
ABI2	0	0.590741	0.582	0.201	0	Ex	ABI2
CFL1	0	0.590709	0.521	0.196	0	Ex	CFL1
CELF1	0	0.590483	0.626	0.226	0	Ex	CELF1
DDX24	0	0.590475	0.545	0.19	0	Ex	DDX24
ADCY9	0	0.590139	0.438	0.117	0	Ex	ADCY9
ZMAT4	0	0.589339	0.512	0.137	0	Ex	ZMAT4
ATP6V1F	0	0.588705	0.383	0.11	0	Ex	ATP6V1F
C14orf2	0	0.588344	0.399	0.113	0	Ex	C14orf2
FKBP8	0	0.588266	0.447	0.134	0	Ex	FKBP8
EHD3	0	0.58814	0.269	0.044	0	Ex	EHD3
EVL	0	0.587693	0.592	0.205	0	Ex	EVL
BNIP3	0	0.587326	0.361	0.09	0	Ex	BNIP3
SLC26A3	0	0.586726	0.655	0.322	0	Ex	SLC26A3
PGBD5	0	0.585871	0.469	0.121	0	Ex	PGBD5
AACS	0	0.585695	0.312	0.05	0	Ex	AACS
CAMTA2	0	0.584247	0.294	0.056	0	Ex	CAMTA2
CX3CL1	0	0.584064	0.265	0.048	0	Ex	CX3CL1
USP22	0	0.583419	0.525	0.173	0	Ex	USP22
GABARAPL1	0	0.58267	0.379	0.092	0	Ex	GABARAPL1
SEC24D	0	0.581758	0.273	0.026	0	Ex	SEC24D
MATK	0	0.580989	0.235	0.032	0	Ex	MATK
ANXA11	0	0.580785	0.256	0.03	0	Ex	ANXA11
DDAH1	0	0.580468	0.422	0.107	0	Ex	DDAH1
OPRM1	0	0.580153	0.246	0.028	0	Ex	OPRM1
PKNOX2	0	0.580041	0.445	0.132	0	Ex	PKNOX2
DIRAS1	0	0.579952	0.267	0.055	0	Ex	DIRAS1
MYCBP2	0	0.579946	0.752	0.35	0	Ex	MYCBP2
DSTN	0	0.578687	0.44	0.121	0	Ex	DSTN
CKB	0	0.578089	0.68	0.354	0	Ex	CKB
VDAC1	0	0.577556	0.363	0.095	0	Ex	VDAC1
FAM3C	0	0.576763	0.326	0.087	0	Ex	FAM3C
NPAS2	0	0.576232	0.414	0.097	0	Ex	NPAS2
ISCU	0	0.576217	0.358	0.096	0	Ex	ISCU
KIF1A	0	0.575748	0.547	0.189	0	Ex	KIF1A
NME5	0	0.575274	0.302	0.058	0	Ex	NME5
AKAP11	0	0.574462	0.454	0.13	0	Ex	AKAP11
CATSPER2	0	0.573924	0.496	0.146	0	Ex	CATSPER2
PRICKLE2	0	0.573086	0.467	0.141	0	Ex	PRICKLE2
MMP17	0	0.572757	0.263	0.038	0	Ex	MMP17
IQSEC3	0	0.572344	0.319	0.07	0	Ex	IQSEC3
SYNGR1	0	0.571868	0.364	0.095	0	Ex	SYNGR1
LAMB1	0	0.57118	0.228	0.027	0	Ex	LAMB1
MOAP1	0	0.571094	0.308	0.065	0	Ex	MOAP1
CAMK1G	0	0.570961	0.201	0.017	0	Ex	CAMK1G
MAN1C1	0	0.57076	0.349	0.076	0	Ex	MAN1C1
PDZRN3	0	0.57	0.523	0.165	0	Ex	PDZRN3
NDFIP1	0	0.569582	0.619	0.255	0	Ex	NDFIP1
PEBP1	0	0.569268	0.667	0.343	0	Ex	PEBP1
SCN1B	0	0.568136	0.233	0.047	0	Ex	SCN1B
FRAS1	0	0.567358	0.31	0.073	0	Ex	FRAS1
GFRA2	0	0.566215	0.221	0.02	0	Ex	GFRA2
TMEM160	0	0.565378	0.381	0.104	0	Ex	TMEM160
OSBPL6	0	0.565064	0.574	0.195	0	Ex	OSBPL6
SYTL2	0	0.564306	0.393	0.077	0	Ex	SYTL2
MEF2D	0	0.562682	0.356	0.076	0	Ex	MEF2D
KCNA1	0	0.56261	0.2	0.021	0	Ex	KCNA1
CRMP1	0	0.562324	0.381	0.1	0	Ex	CRMP1
MAP7D2	0	0.562013	0.328	0.076	0	Ex	MAP7D2
NPY1R	0	0.561936	0.216	0.018	0	Ex	NPY1R
ACVR1B	0	0.560719	0.318	0.066	0	Ex	ACVR1B
CNGB1	0	0.559162	0.148	0.005	0	Ex	CNGB1
PTPRD	0	0.559046	0.921	0.735	0	Ex	PTPRD
ID2	0	0.557578	0.398	0.077	0	Ex	ID2
PNMAL1	0	0.556831	0.296	0.062	0	Ex	PNMAL1
OPTN	0	0.556006	0.355	0.069	0	Ex	OPTN
KCNJ4	0	0.555889	0.214	0.023	0	Ex	KCNJ4
RNF175	0	0.554909	0.329	0.079	0	Ex	RNF175
PTH2R	0	0.554322	0.208	0.022	0	Ex	PTH2R
IGSF21	0	0.554287	0.344	0.069	0	Ex	IGSF21
C4orf22	0	0.554065	0.193	0.016	0	Ex	C4orf22
MTCH1	0	0.553985	0.512	0.18	0	Ex	MTCH1
CNST	0	0.553933	0.389	0.094	0	Ex	CNST
BTBD9	0	0.553368	0.643	0.259	0	Ex	BTBD9
MAPRE3	0	0.552298	0.361	0.091	0	Ex	MAPRE3
SUMO3	0	0.551407	0.272	0.051	0	Ex	SUMO3
RAB15	0	0.551282	0.248	0.037	0	Ex	RAB15
FAM127A	0	0.551182	0.4	0.111	0	Ex	FAM127A
RNF208	0	0.550139	0.227	0.04	0	Ex	RNF208
UBE2M	0	0.549588	0.238	0.048	0	Ex	UBE2M
AGAP3	0	0.548913	0.439	0.12	0	Ex	AGAP3
PPFIA3	0	0.548874	0.286	0.064	0	Ex	PPFIA3
B4GAT1	0	0.548137	0.358	0.1	0	Ex	B4GAT1
TUSC3	0	0.54809	0.359	0.089	0	Ex	TUSC3
BTBD10	0	0.547912	0.401	0.093	0	Ex	BTBD10
ANKRD24	0	0.54751	0.231	0.03	0	Ex	ANKRD24
ENSA	0	0.547111	0.521	0.168	0	Ex	ENSA
PIP5K1C	0	0.546857	0.277	0.05	0	Ex	PIP5K1C
HMGCLL1	0	0.546494	0.291	0.056	0	Ex	HMGCLL1
FBXO33	0	0.545727	0.382	0.083	0	Ex	FBXO33
CDKN2D	0	0.545657	0.266	0.044	0	Ex	CDKN2D
CBX6	0	0.544428	0.407	0.11	0	Ex	CBX6
TMEM14A	0	0.543917	0.329	0.076	0	Ex	TMEM14A
FAXC	0	0.543591	0.301	0.061	0	Ex	FAXC
PKIA	0	0.543294	0.384	0.099	0	Ex	PKIA
CMIP	0	0.543177	0.562	0.184	0	Ex	CMIP
PLPPR4	0	0.543136	0.344	0.087	0	Ex	PLPPR4
LMTK3	0	0.542632	0.305	0.067	0	Ex	LMTK3
PLXNA1	0	0.542592	0.21	0.029	0	Ex	PLXNA1
HS6ST1	0	0.542485	0.342	0.079	0	Ex	HS6ST1
NCDN	0	0.542418	0.191	0.026	0	Ex	NCDN
RSPO2	0	0.542306	0.272	0.057	0	Ex	RSPO2
HERC1	0	0.541134	0.7	0.326	0	Ex	HERC1
SLC22A17	0	0.540968	0.579	0.233	0	Ex	SLC22A17
BMPR2	0	0.540489	0.592	0.213	0	Ex	BMPR2
CISD1	0	0.539964	0.385	0.109	0	Ex	CISD1
TNNT2	0	0.539291	0.159	0.005	0	Ex	TNNT2
SMYD3	0	0.539288	0.753	0.353	0	Ex	SMYD3
ATXN7L3	0	0.539209	0.232	0.04	0	Ex	ATXN7L3
MPPED1	0	0.539102	0.319	0.072	0	Ex	MPPED1
CNRIP1	0	0.538941	0.298	0.062	0	Ex	CNRIP1
CRTC1	0	0.538208	0.376	0.088	0	Ex	CRTC1
BRK1	0	0.53809	0.339	0.08	0	Ex	BRK1
GPR63	0	0.537854	0.203	0.016	0	Ex	GPR63
FBXO16	0	0.537085	0.35	0.089	0	Ex	FBXO16
CCDC64	0	0.536816	0.321	0.072	0	Ex	CCDC64
DPP10	0	0.536637	0.854	0.327	0	Ex	DPP10
GLS2	0	0.536503	0.29	0.054	0	Ex	GLS2
FBXO44	0	0.536435	0.344	0.084	0	Ex	FBXO44
ATP2A2	0	0.536396	0.533	0.191	0	Ex	ATP2A2
PCMT1	0	0.535879	0.432	0.125	0	Ex	PCMT1
UBE2V2	0	0.535623	0.353	0.084	0	Ex	UBE2V2
MARK1	0	0.535254	0.453	0.136	0	Ex	MARK1
PRSS3	0	0.53494	0.198	0.011	0	Ex	PRSS3
NRSN1	0	0.534616	0.305	0.068	0	Ex	NRSN1
B4GALNT3	0	0.533488	0.201	0.015	0	Ex	B4GALNT3
CRLF1	0	0.532964	0.347	0.09	0	Ex	CRLF1
ADAM22	0	0.532856	0.553	0.191	0	Ex	ADAM22
NAV3	0	0.53219	0.679	0.27	0	Ex	NAV3
PDE1B	0	0.532092	0.222	0.024	0	Ex	PDE1B
PLEKHA6	0	0.531793	0.48	0.148	0	Ex	PLEKHA6
UNC13C	0	0.531632	0.342	0.069	0	Ex	UNC13C
G3BP2	0	0.531246	0.446	0.133	0	Ex	G3BP2
DENND6B	0	0.530792	0.268	0.046	0	Ex	DENND6B
FBXO41	0	0.52994	0.224	0.033	0	Ex	FBXO41
LRTM1	0	0.528921	0.226	0.023	0	Ex	LRTM1
PLXNA4	0	0.528863	0.47	0.138	0	Ex	PLXNA4
TMEM38A	0	0.528849	0.267	0.051	0	Ex	TMEM38A
NAP1L3	0	0.528494	0.384	0.112	0	Ex	NAP1L3
COL24A1	0	0.528435	0.196	0.015	0	Ex	COL24A1
GABRD	0	0.528288	0.262	0.052	0	Ex	GABRD
GRIK5	0	0.528279	0.25	0.049	0	Ex	GRIK5
CACNA2D1	0	0.528124	0.75	0.311	0	Ex	CACNA2D1
CXXC5	0	0.52708	0.38	0.094	0	Ex	CXXC5
RGS7BP	0	0.526446	0.326	0.082	0	Ex	RGS7BP
RAD9A	0	0.525806	0.422	0.118	0	Ex	RAD9A
CCDC30	0	0.524109	0.425	0.11	0	Ex	CCDC30
SYNGR3	0	0.52397	0.269	0.059	0	Ex	SYNGR3
RTF1	0	0.523882	0.501	0.16	0	Ex	RTF1
ATP5B	0	0.523753	0.417	0.132	0	Ex	ATP5B
NNAT	0	0.523281	0.215	0.022	0	Ex	NNAT
UPP2	0	0.521933	0.333	0.086	0	Ex	UPP2
BAG4	0	0.5212	0.323	0.071	0	Ex	BAG4
VIPR1	0	0.520412	0.182	0.008	0	Ex	VIPR1
PARM1	0	0.520255	0.273	0.062	0	Ex	PARM1
TPRG1L	0	0.519699	0.251	0.041	0	Ex	TPRG1L
AP2S1	0	0.519027	0.313	0.072	0	Ex	AP2S1
GOLGA7B	0	0.518662	0.211	0.031	0	Ex	GOLGA7B
DMD	0	0.518337	0.809	0.461	0	Ex	DMD
NSMF	0	0.51711	0.29	0.061	0	Ex	NSMF
SPTBN2	0	0.516752	0.225	0.031	0	Ex	SPTBN2
DLGAP3	0	0.516323	0.221	0.036	0	Ex	DLGAP3
MADD	0	0.516105	0.339	0.078	0	Ex	MADD
DYNLL2	0	0.515489	0.373	0.105	0	Ex	DYNLL2
TIAM2	0	0.515442	0.518	0.175	0	Ex	TIAM2
PKD1	0	0.515438	0.439	0.124	0	Ex	PKD1
ZNF91	0	0.515161	0.507	0.186	0	Ex	ZNF91
AKAP12	0	0.51501	0.371	0.092	0	Ex	AKAP12
PITPNM2	0	0.51444	0.326	0.078	0	Ex	PITPNM2
NT5DC3	0	0.51441	0.235	0.033	0	Ex	NT5DC3
YPEL5	0	0.513796	0.286	0.06	0	Ex	YPEL5
HSPA12A	0	0.513315	0.449	0.128	0	Ex	HSPA12A
PRKAA2	0	0.513072	0.355	0.095	0	Ex	PRKAA2
SYNJ1	0	0.512288	0.4	0.103	0	Ex	SYNJ1
PIK3R1	0	0.512193	0.673	0.27	0	Ex	PIK3R1
PGP	0	0.511698	0.358	0.087	0	Ex	PGP
ARHGEF12	0	0.511124	0.573	0.204	0	Ex	ARHGEF12
FBXL17	0	0.510658	0.706	0.317	0	Ex	FBXL17
TANC2	0	0.509618	0.681	0.322	0	Ex	TANC2
SPEF2	0	0.509298	0.238	0.034	0	Ex	SPEF2
MAP9	0	0.508775	0.328	0.081	0	Ex	MAP9
HINT1	0	0.508774	0.44	0.16	0	Ex	HINT1
PLEC	0	0.508397	0.35	0.086	0	Ex	PLEC
BCAP29	0	0.507759	0.381	0.1	0	Ex	BCAP29
MTA3	0	0.507586	0.467	0.137	0	Ex	MTA3
DZIP3	0	0.507446	0.5	0.156	0	Ex	DZIP3
LPCAT4	0	0.50736	0.298	0.064	0	Ex	LPCAT4
CACNA1I	0	0.507304	0.187	0.024	0	Ex	CACNA1I
DPF1	0	0.507263	0.263	0.047	0	Ex	DPF1
L1CAM	0	0.506528	0.238	0.039	0	Ex	L1CAM
RAB26	0	0.506213	0.28	0.058	0	Ex	RAB26
LARGE	0	0.505496	0.653	0.286	0	Ex	LARGE
SKP1	0	0.505449	0.484	0.174	0	Ex	SKP1
C1QTNF4	0	0.504079	0.229	0.042	0	Ex	C1QTNF4
SSBP4	0	0.503693	0.232	0.04	0	Ex	SSBP4
VGF	0	0.503217	0.161	0.016	0	Ex	VGF
RIMBP2	0	0.502729	0.33	0.082	0	Ex	RIMBP2
PINK1	0	0.502514	0.295	0.061	0	Ex	PINK1
KIAA1324	0	0.501424	0.318	0.067	0	Ex	KIAA1324
RASGEF1B	0	0.501127	0.819	0.513	0	Ex	RASGEF1B
PDE4A	0	0.500735	0.321	0.09	0	Ex	PDE4A
ART3	0	0.5005	0.199	0.02	0	Ex	ART3
MYRIP	0	0.500208	0.586	0.212	0	Ex	MYRIP
KCNA2	0	0.499973	0.233	0.05	0	Ex	KCNA2
PPIP5K1	0	0.499971	0.328	0.073	0	Ex	PPIP5K1
ATP6V1A	0	0.49993	0.461	0.145	0	Ex	ATP6V1A
ME3	0	0.49987	0.373	0.103	0	Ex	ME3
TTC3	0	0.499527	0.752	0.371	0	Ex	TTC3
SGPP2	0	0.498723	0.19	0.019	0	Ex	SGPP2
CACNG2	0	0.497672	0.384	0.113	0	Ex	CACNG2
SUSD4	0	0.497515	0.383	0.109	0	Ex	SUSD4
RSPH3	0	0.497435	0.287	0.051	0	Ex	RSPH3
ZNF519	0	0.497354	0.318	0.067	0	Ex	ZNF519
PRRT1	0	0.496223	0.246	0.044	0	Ex	PRRT1
SCN2B	0	0.496155	0.265	0.06	0	Ex	SCN2B
SLC25A12	0	0.496143	0.579	0.221	0	Ex	SLC25A12
GPM6A	0	0.495994	0.872	0.388	0	Ex	GPM6A
ATP2B3	0	0.495163	0.237	0.044	0	Ex	ATP2B3
KCTD17	0	0.493837	0.226	0.035	0	Ex	KCTD17
CFAP46	0	0.493443	0.194	0.023	0	Ex	CFAP46
SPOCK2	0	0.492127	0.436	0.148	0	Ex	SPOCK2
PPFIBP1	0	0.491731	0.512	0.151	0	Ex	PPFIBP1
SLC41A2	0	0.491526	0.339	0.083	0	Ex	SLC41A2
ACTL6B	0	0.491067	0.266	0.044	0	Ex	ACTL6B
CCDC57	0	0.490994	0.357	0.088	0	Ex	CCDC57
FAM168B	0	0.490956	0.377	0.103	0	Ex	FAM168B
MAP1S	0	0.489758	0.215	0.029	0	Ex	MAP1S
SUB1	0	0.489699	0.416	0.129	0	Ex	SUB1
MROH1	0	0.489483	0.325	0.079	0	Ex	MROH1
CHRM1	0	0.48896	0.194	0.028	0	Ex	CHRM1
EPHA3	0	0.488896	0.248	0.052	0	Ex	EPHA3
PIP4K2C	0	0.487883	0.271	0.042	0	Ex	PIP4K2C
EGR3	0	0.484967	0.157	0.005	0	Ex	EGR3
NEUROD6	0	0.484913	0.176	0.005	0	Ex	NEUROD6
NOS1AP	0	0.484685	0.357	0.084	0	Ex	NOS1AP
YJEFN3	0	0.48463	0.227	0.044	0	Ex	YJEFN3
DAPK1	0	0.484517	0.415	0.126	0	Ex	DAPK1
AP1G2	0	0.484507	0.223	0.04	0	Ex	AP1G2
NELFA	0	0.48338	0.388	0.102	0	Ex	NELFA
SRPK1	0	0.483331	0.366	0.088	0	Ex	SRPK1
ATP6V1C1	0	0.48307	0.374	0.097	0	Ex	ATP6V1C1
CLU	0	0.483048	0.629	0.268	0	Ex	CLU
AHI1	0	0.482867	0.789	0.437	0	Ex	AHI1
VPS35	0	0.482669	0.423	0.124	0	Ex	VPS35
ISPD	0	0.482141	0.366	0.095	0	Ex	ISPD
GAS7	0	0.481942	0.612	0.214	0	Ex	GAS7
CAMK1	0	0.480194	0.251	0.045	0	Ex	CAMK1
MAPK11	0	0.47997	0.174	0.016	0	Ex	MAPK11
ARHGEF28	0	0.479397	0.251	0.036	0	Ex	ARHGEF28
FAM135B	0	0.479387	0.402	0.126	0	Ex	FAM135B
SLC16A7	0	0.478644	0.368	0.098	0	Ex	SLC16A7
SNU13	0	0.478514	0.364	0.104	0	Ex	SNU13
LRRC28	0	0.478477	0.398	0.104	0	Ex	LRRC28
ABR	0	0.478355	0.574	0.195	0	Ex	ABR
TSHZ3	0	0.477734	0.319	0.086	0	Ex	TSHZ3
GCC2	0	0.477617	0.51	0.166	0	Ex	GCC2
FEM1B	0	0.477476	0.306	0.072	0	Ex	FEM1B
MORF4L2	0	0.47732	0.465	0.151	0	Ex	MORF4L2
MTCL1	0	0.477268	0.305	0.074	0	Ex	MTCL1
FAM212B	0	0.476508	0.221	0.025	0	Ex	FAM212B
PPP2R4	0	0.476237	0.311	0.08	0	Ex	PPP2R4
ST7	0	0.475564	0.511	0.169	0	Ex	ST7
H2AFZ	0	0.475387	0.336	0.094	0	Ex	H2AFZ
NMT2	0	0.473791	0.356	0.086	0	Ex	NMT2
MACROD2	0	0.473437	0.77	0.348	0	Ex	MACROD2
RAN	0	0.473425	0.321	0.086	0	Ex	RAN
NBL1	0	0.473412	0.244	0.059	0	Ex	NBL1
DRP2	0	0.473275	0.226	0.035	0	Ex	DRP2
TCAF1	0	0.473254	0.451	0.14	0	Ex	TCAF1
SETBP1	0	0.472997	0.587	0.223	0	Ex	SETBP1
PHTF1	0	0.472063	0.359	0.09	0	Ex	PHTF1
EXOC6	0	0.471549	0.503	0.149	0	Ex	EXOC6
DOK6	0	0.471018	0.454	0.154	0	Ex	DOK6
GPC1	0	0.470571	0.315	0.085	0	Ex	GPC1
PRDM8	0	0.470501	0.188	0.013	0	Ex	PRDM8
ATP9A	0	0.469887	0.534	0.179	0	Ex	ATP9A
WSB2	0	0.469104	0.287	0.056	0	Ex	WSB2
VSTM2L	0	0.46889	0.289	0.078	0	Ex	VSTM2L
NAT8L	0	0.468387	0.419	0.128	0	Ex	NAT8L
FAM217B	0	0.467425	0.395	0.115	0	Ex	FAM217B
ONECUT2	0	0.467307	0.116	0.003	0	Ex	ONECUT2
KCNIP2	0	0.4669	0.19	0.055	0	Ex	KCNIP2
TMEM241	0	0.466674	0.375	0.083	0	Ex	TMEM241
TMEM30A	0	0.465801	0.412	0.121	0	Ex	TMEM30A
LIN7C	0	0.465792	0.211	0.041	0	Ex	LIN7C
ASTN1	0	0.465718	0.512	0.185	0	Ex	ASTN1
NAP1L1	0	0.464512	0.557	0.211	0	Ex	NAP1L1
PNMA1	0	0.464234	0.274	0.061	0	Ex	PNMA1
GALNT11	0	0.463994	0.394	0.106	0	Ex	GALNT11
CYCS	0	0.463583	0.321	0.094	0	Ex	CYCS
HHAT	0	0.462256	0.18	0.029	0	Ex	HHAT
PTGR1	0	0.461873	0.303	0.074	0	Ex	PTGR1
EIF1AX	0	0.459836	0.453	0.155	0	Ex	EIF1AX
GMFB	0	0.459618	0.249	0.048	0	Ex	GMFB
PCSK1	0	0.459205	0.16	0.006	0	Ex	PCSK1
CCDC34	0	0.45877	0.203	0.027	0	Ex	CCDC34
ZBTB7A	0	0.458714	0.314	0.086	0	Ex	ZBTB7A
CELF3	0	0.457856	0.203	0.032	0	Ex	CELF3
CACNA1D	0	0.45777	0.524	0.178	0	Ex	CACNA1D
C9orf91	0	0.457501	0.216	0.032	0	Ex	C9orf91
ATP6V1G1	0	0.457363	0.355	0.104	0	Ex	ATP6V1G1
NFE2L1	0	0.456802	0.327	0.084	0	Ex	NFE2L1
FAM126B	0	0.456316	0.5	0.166	0	Ex	FAM126B
DNAH14	0	0.456113	0.255	0.045	0	Ex	DNAH14
ARPC5L	0	0.45604	0.247	0.042	0	Ex	ARPC5L
ZFR2	0	0.454803	0.297	0.069	0	Ex	ZFR2
ACTR3B	0	0.454493	0.356	0.089	0	Ex	ACTR3B
AHDC1	0	0.454426	0.284	0.067	0	Ex	AHDC1
ACTR2	0	0.454165	0.457	0.136	0	Ex	ACTR2
ZER1	0	0.453809	0.501	0.167	0	Ex	ZER1
NUDCD3	0	0.453214	0.439	0.138	0	Ex	NUDCD3
APLP2	0	0.453129	0.471	0.162	0	Ex	APLP2
ANKRD18B	0	0.452153	0.161	0.015	0	Ex	ANKRD18B
RFX3	0	0.451895	0.58	0.248	0	Ex	RFX3
SGTB	0	0.451825	0.28	0.059	0	Ex	SGTB
ROBO2	0	0.451577	0.693	0.265	0	Ex	ROBO2
HMGCR	0	0.451473	0.285	0.063	0	Ex	HMGCR
MCF2L2	0	0.451016	0.529	0.184	0	Ex	MCF2L2
PDK2	0	0.450943	0.229	0.047	0	Ex	PDK2
CDH2	0	0.450843	0.543	0.195	0	Ex	CDH2
CCDC6	0	0.450155	0.353	0.089	0	Ex	CCDC6
CLIP1	0	0.449976	0.512	0.172	0	Ex	CLIP1
2024-09-09	0	0.44977	0.287	0.061	0	Ex	2024-09-09
NQO2	0	0.448813	0.369	0.099	0	Ex	NQO2
AP2A2	0	0.447629	0.394	0.11	0	Ex	AP2A2
FHL1	0	0.447358	0.303	0.075	0	Ex	FHL1
GLT1D1	0	0.446602	0.249	0.045	0	Ex	GLT1D1
SEMA6B	0	0.446275	0.199	0.035	0	Ex	SEMA6B
WIPF2	0	0.445667	0.466	0.143	0	Ex	WIPF2
SMAD3	0	0.445495	0.248	0.04	0	Ex	SMAD3
EIF1B	0	0.444662	0.359	0.107	0	Ex	EIF1B
PNCK	0	0.443905	0.318	0.072	0	Ex	PNCK
ATPIF1	0	0.443774	0.411	0.14	0	Ex	ATPIF1
KCNC1	0	0.443704	0.3	0.085	0	Ex	KCNC1
C4orf50	0	0.442673	0.195	0.021	0	Ex	C4orf50
POLN	0	0.442614	0.285	0.056	0	Ex	POLN
NDUFA5	0	0.442223	0.313	0.078	0	Ex	NDUFA5
PRPF19	0	0.442024	0.283	0.068	0	Ex	PRPF19
SORCS3	0	0.441834	0.369	0.112	0	Ex	SORCS3
MARCKS	0	0.441584	0.322	0.078	0	Ex	MARCKS
PALM	0	0.441021	0.278	0.062	0	Ex	PALM
DOPEY2	0	0.440949	0.288	0.057	0	Ex	DOPEY2
RAC1	0	0.440581	0.488	0.169	0	Ex	RAC1
LAMP5	0	0.44036	0.15	0.026	0	Ex	LAMP5
RGS17	0	0.44023	0.239	0.052	0	Ex	RGS17
MIPOL1	0	0.439942	0.37	0.103	0	Ex	MIPOL1
NEK10	0	0.439529	0.353	0.096	0	Ex	NEK10
SGK223	0	0.439401	0.181	0.02	0	Ex	SGK223
AJAP1	0	0.439395	0.301	0.071	0	Ex	AJAP1
ST8SIA1	0	0.439359	0.39	0.127	0	Ex	ST8SIA1
ARL4A	0	0.438832	0.206	0.024	0	Ex	ARL4A
PTPN3	0	0.438729	0.17	0.007	0	Ex	PTPN3
RNF165	0	0.438118	0.257	0.053	0	Ex	RNF165
EPB41	0	0.438089	0.338	0.079	0	Ex	EPB41
FGFR1OP2	0	0.437986	0.416	0.106	0	Ex	FGFR1OP2
SYT14	0	0.43748	0.5	0.17	0	Ex	SYT14
TMEM246	0	0.437115	0.304	0.081	0	Ex	TMEM246
DISP2	0	0.436758	0.211	0.044	0	Ex	DISP2
CMAS	0	0.436645	0.29	0.063	0	Ex	CMAS
PLEKHG5	0	0.43664	0.194	0.021	0	Ex	PLEKHG5
KIF3A	0	0.436616	0.518	0.188	0	Ex	KIF3A
GRAMD1B	0	0.436605	0.372	0.105	0	Ex	GRAMD1B
PDXK	0	0.436438	0.397	0.116	0	Ex	PDXK
DCTN5	0	0.436346	0.293	0.065	0	Ex	DCTN5
TRIO	0	0.436344	0.695	0.316	0	Ex	TRIO
TMEM25	0	0.43602	0.238	0.05	0	Ex	TMEM25
TMX4	0	0.436017	0.348	0.092	0	Ex	TMX4
LRRC4	0	0.435978	0.207	0.045	0	Ex	LRRC4
PRKCE	0	0.435965	0.658	0.287	0	Ex	PRKCE
MAOB	0	0.43535	0.255	0.039	0	Ex	MAOB
FSD1	0	0.435317	0.26	0.056	0	Ex	FSD1
TBC1D1	0	0.435219	0.354	0.082	0	Ex	TBC1D1
ASXL3	0	0.435191	0.354	0.086	0	Ex	ASXL3
LRRC6	0	0.434722	0.248	0.049	0	Ex	LRRC6
GUK1	0	0.434523	0.397	0.125	0	Ex	GUK1
AP3B2	0	0.434507	0.353	0.094	0	Ex	AP3B2
WDR47	0	0.434455	0.32	0.074	0	Ex	WDR47
LINGO1	0	0.434435	0.822	0.49	0	Ex	LINGO1
TCEAL1	0	0.434214	0.267	0.058	0	Ex	TCEAL1
ADGRB1	0	0.434131	0.286	0.079	0	Ex	ADGRB1
SARAF	0	0.433841	0.593	0.271	0	Ex	SARAF
TPM3	0	0.433141	0.32	0.072	0	Ex	TPM3
RPS6KA6	0	0.432908	0.235	0.049	0	Ex	RPS6KA6
ABCA5	0	0.43261	0.487	0.157	0	Ex	ABCA5
YPEL1	0	0.432297	0.236	0.043	0	Ex	YPEL1
GPRASP1	0	0.432023	0.288	0.072	0	Ex	GPRASP1
CNTNAP1	0	0.431678	0.228	0.043	0	Ex	CNTNAP1
DYNLRB1	0	0.431614	0.445	0.153	0	Ex	DYNLRB1
DMXL2	0	0.431031	0.391	0.112	0	Ex	DMXL2
GPX4	0	0.430883	0.392	0.139	0	Ex	GPX4
HOOK1	0	0.430642	0.225	0.045	0	Ex	HOOK1
PRMT8	0	0.430238	0.24	0.048	0	Ex	PRMT8
RANGAP1	0	0.430151	0.312	0.078	0	Ex	RANGAP1
SCRN1	0	0.429806	0.365	0.105	0	Ex	SCRN1
H1FX	0	0.429747	0.238	0.07	0	Ex	H1FX
DNAJC5	0	0.429584	0.374	0.105	0	Ex	DNAJC5
MMD	0	0.429044	0.206	0.026	0	Ex	MMD
IQSEC1	0	0.428926	0.478	0.159	0	Ex	IQSEC1
MPP6	0	0.428834	0.353	0.104	0	Ex	MPP6
GDAP1	0	0.428812	0.58	0.23	0	Ex	GDAP1
FOXP1	0	0.42862	0.719	0.33	0	Ex	FOXP1
HIC2	0	0.428435	0.283	0.059	0	Ex	HIC2
C4orf3	0	0.428324	0.262	0.062	0	Ex	C4orf3
RARB	0	0.428134	0.258	0.068	0	Ex	RARB
RASGEF1A	0	0.427602	0.193	0.028	0	Ex	RASGEF1A
MAPK3	0	0.42682	0.242	0.058	0	Ex	MAPK3
EFR3A	0	0.426738	0.466	0.162	0	Ex	EFR3A
PPP1R12A	0	0.426686	0.586	0.224	0	Ex	PPP1R12A
SLC25A3	0	0.426613	0.381	0.13	0	Ex	SLC25A3
ARNTL	0	0.426603	0.258	0.049	0	Ex	ARNTL
KIAA2012	0	0.425235	0.145	0.011	0	Ex	KIAA2012
ZMAT3	0	0.425044	0.362	0.106	0	Ex	ZMAT3
TBRG1	0	0.424963	0.445	0.134	0	Ex	TBRG1
KCNT2	0	0.424744	0.359	0.092	0	Ex	KCNT2
GLIS1	0	0.424361	0.193	0.025	0	Ex	GLIS1
DYNLT3	0	0.424069	0.22	0.044	0	Ex	DYNLT3
ELOVL4	0	0.423789	0.254	0.055	0	Ex	ELOVL4
TMEM67	0	0.423788	0.258	0.045	0	Ex	TMEM67
RP11-156P1.2	0	0.423635	0.27	0.051	0	Ex	RP11-156P1.2
CFAP36	0	0.423501	0.303	0.07	0	Ex	CFAP36
GPRASP2	0	0.422538	0.203	0.04	0	Ex	GPRASP2
NOVA2	0	0.422328	0.266	0.057	0	Ex	NOVA2
LARP1B	0	0.421664	0.442	0.137	0	Ex	LARP1B
HYDIN	0	0.421581	0.495	0.174	0	Ex	HYDIN
LRRIQ1	0	0.421193	0.167	0.018	0	Ex	LRRIQ1
PGK1	0	0.420357	0.331	0.095	0	Ex	PGK1
NPM2	0	0.419495	0.253	0.052	0	Ex	NPM2
ATP6AP2	0	0.419397	0.376	0.125	0	Ex	ATP6AP2
TMEM155	0	0.419345	0.161	0.015	0	Ex	TMEM155
VSTM2A	0	0.418309	0.319	0.117	0	Ex	VSTM2A
GNG2	0	0.417674	0.294	0.073	0	Ex	GNG2
CNIH2	0	0.417661	0.153	0.017	0	Ex	CNIH2
MAP3K9	0	0.417367	0.243	0.057	0	Ex	MAP3K9
LRRC2	0	0.41668	0.184	0.022	0	Ex	LRRC2
CAMLG	0	0.416232	0.323	0.089	0	Ex	CAMLG
CPNE9	0	0.415368	0.18	0.018	0	Ex	CPNE9
DLGAP4	0	0.415159	0.414	0.131	0	Ex	DLGAP4
MNAT1	0	0.415024	0.534	0.193	0	Ex	MNAT1
PURA	0	0.41496	0.481	0.166	0	Ex	PURA
TMOD2	0	0.414859	0.489	0.17	0	Ex	TMOD2
HN1	0	0.414804	0.227	0.04	0	Ex	HN1
KIAA2022	0	0.414516	0.339	0.098	0	Ex	KIAA2022
MTMR12	0	0.414091	0.288	0.063	0	Ex	MTMR12
PISD	0	0.413938	0.313	0.076	0	Ex	PISD
PLEKHB2	0	0.413887	0.349	0.096	0	Ex	PLEKHB2
ZBTB7C	0	0.413738	0.197	0.039	0	Ex	ZBTB7C
RTN4RL2	0	0.413679	0.144	0.004	0	Ex	RTN4RL2
GPD1L	0	0.412907	0.235	0.047	0	Ex	GPD1L
GPX3	0	0.412588	0.12	0.006	0	Ex	GPX3
PVRL3	0	0.411876	0.335	0.093	0	Ex	PVRL3
CAPNS1	0	0.41159	0.274	0.063	0	Ex	CAPNS1
INADL	0	0.411441	0.473	0.163	0	Ex	INADL
FAM65A	0	0.410871	0.267	0.063	0	Ex	FAM65A
SERPINF1	0	0.410676	0.165	0.011	0	Ex	SERPINF1
C2orf80	0	0.409946	0.19	0.025	0	Ex	C2orf80
DYX1C1	0	0.409537	0.246	0.047	0	Ex	DYX1C1
TMA7	0	0.409123	0.413	0.137	0	Ex	TMA7
CKMT1B	0	0.408853	0.223	0.042	0	Ex	CKMT1B
PPP1R13B	0	0.408557	0.397	0.124	0	Ex	PPP1R13B
REEP5	0	0.408225	0.456	0.155	0	Ex	REEP5
TMTC1	0	0.407627	0.348	0.109	0	Ex	TMTC1
RP11-219A15.1	0	0.407505	0.444	0.151	0	Ex	RP11-219A15.1
EMX1	0	0.4072	0.133	0.003	0	Ex	EMX1
CABIN1	0	0.407105	0.334	0.083	0	Ex	CABIN1
PPP4R4	0	0.406902	0.263	0.068	0	Ex	PPP4R4
PRR16	0	0.405651	0.28	0.063	0	Ex	PRR16
SMYD2	0	0.405506	0.196	0.033	0	Ex	SMYD2
LUZP1	0	0.405403	0.389	0.113	0	Ex	LUZP1
MYO5C	0	0.4054	0.179	0.015	0	Ex	MYO5C
MYOM2	0	0.40533	0.162	0.015	0	Ex	MYOM2
PPP1R9B	0	0.404888	0.182	0.032	0	Ex	PPP1R9B
COPRS	0	0.404609	0.216	0.04	0	Ex	COPRS
BZW2	0	0.404222	0.242	0.045	0	Ex	BZW2
NAP1L5	0	0.403399	0.235	0.06	0	Ex	NAP1L5
CD200	0	0.403395	0.33	0.088	0	Ex	CD200
SLC25A4	0	0.403208	0.333	0.103	0	Ex	SLC25A4
HRH2	0	0.40315	0.18	0.013	0	Ex	HRH2
RABL6	0	0.402364	0.264	0.069	0	Ex	RABL6
RANBP9	0	0.402161	0.426	0.119	0	Ex	RANBP9
PDK3	0	0.401763	0.292	0.066	0	Ex	PDK3
BICC1	0	0.401513	0.31	0.065	0	Ex	BICC1
KBTBD11	0	0.401383	0.252	0.048	0	Ex	KBTBD11
PNMA6A	0	0.40119	0.19	0.036	0	Ex	PNMA6A
ST6GAL2	0	0.400988	0.217	0.044	0	Ex	ST6GAL2
GNB2	0	0.400901	0.26	0.065	0	Ex	GNB2
PYGB	0	0.400835	0.299	0.085	0	Ex	PYGB
MLXIPL	0	0.40079	0.243	0.046	0	Ex	MLXIPL
ODF2L	0	0.399998	0.442	0.131	0	Ex	ODF2L
SERP2	0	0.399643	0.33	0.091	0	Ex	SERP2
PITHD1	0	0.399587	0.324	0.09	0	Ex	PITHD1
KCNN2	0	0.399509	0.257	0.069	0	Ex	KCNN2
ATP8B1	0	0.399478	0.241	0.042	0	Ex	ATP8B1
IFT57	0	0.398851	0.228	0.039	0	Ex	IFT57
TRERF1	0	0.398636	0.379	0.129	0	Ex	TRERF1
TESC	0	0.398453	0.167	0.008	0	Ex	TESC
LRFN4	0	0.398407	0.152	0.032	0	Ex	LRFN4
RPL4	0	0.398373	0.392	0.12	0	Ex	RPL4
TMEM179	0	0.398118	0.204	0.04	0	Ex	TMEM179
AKAP5	0	0.398099	0.157	0.013	0	Ex	AKAP5
PIGQ	0	0.397981	0.199	0.041	0	Ex	PIGQ
AMMECR1	0	0.397965	0.299	0.081	0	Ex	AMMECR1
TLN2	0	0.397687	0.526	0.194	0	Ex	TLN2
RTN2	0	0.396809	0.171	0.025	0	Ex	RTN2
TYRO3	0	0.396318	0.399	0.097	0	Ex	TYRO3
PRKCZ	0	0.39582	0.377	0.104	0	Ex	PRKCZ
CEBPD	0	0.395737	0.19	0.025	0	Ex	CEBPD
DYNC2H1	0	0.395621	0.457	0.147	0	Ex	DYNC2H1
NAPA	0	0.395497	0.337	0.091	0	Ex	NAPA
UBQLN2	0	0.395429	0.265	0.066	0	Ex	UBQLN2
TCEAL5	0	0.395294	0.232	0.048	0	Ex	TCEAL5
SLC12A8	0	0.394909	0.191	0.033	0	Ex	SLC12A8
ANKMY2	0	0.394625	0.248	0.047	0	Ex	ANKMY2
IRAK1BP1	0	0.394288	0.383	0.118	0	Ex	IRAK1BP1
LYSMD2	0	0.39421	0.217	0.046	0	Ex	LYSMD2
CEP170B	0	0.393035	0.183	0.029	0	Ex	CEP170B
RASL10A	0	0.392728	0.149	0.008	0	Ex	RASL10A
RASD2	0	0.392601	0.116	0.026	0	Ex	RASD2
SSU72	0	0.392137	0.285	0.072	0	Ex	SSU72
FAM131B	0	0.39201	0.233	0.047	0	Ex	FAM131B
FAM102B	0	0.391612	0.254	0.041	0	Ex	FAM102B
YPEL3	0	0.391421	0.406	0.13	0	Ex	YPEL3
GSK3A	0	0.391266	0.222	0.044	0	Ex	GSK3A
PTPRB	0	0.391034	0.229	0.043	0	Ex	PTPRB
RPGRIP1L	0	0.390851	0.215	0.036	0	Ex	RPGRIP1L
RNF187	0	0.390387	0.269	0.067	0	Ex	RNF187
FKBP3	0	0.390303	0.381	0.111	0	Ex	FKBP3
CCND2	0	0.390295	0.281	0.072	0	Ex	CCND2
CDON	0	0.390247	0.235	0.046	0	Ex	CDON
HNRNPLL	0	0.390126	0.296	0.067	0	Ex	HNRNPLL
PHLPP2	0	0.389887	0.351	0.09	0	Ex	PHLPP2
PTPN14	0	0.389702	0.204	0.025	0	Ex	PTPN14
BCAP31	0	0.389183	0.263	0.061	0	Ex	BCAP31
ARL15	0	0.389141	0.553	0.218	0	Ex	ARL15
TNFRSF21	0	0.388985	0.21	0.038	0	Ex	TNFRSF21
ATXN7L3B	0	0.388905	0.288	0.072	0	Ex	ATXN7L3B
LRP3	0	0.388738	0.193	0.042	0	Ex	LRP3
INPP5F	0	0.388549	0.431	0.157	0	Ex	INPP5F
CAMK2G	0	0.388155	0.512	0.191	0	Ex	CAMK2G
ATP5A1	0	0.387758	0.37	0.121	0	Ex	ATP5A1
VWC2L	0	0.387732	0.194	0.066	0	Ex	VWC2L
PREP	0	0.387201	0.278	0.061	0	Ex	PREP
RNF145	0	0.387189	0.381	0.109	0	Ex	RNF145
GPR155	0	0.386733	0.453	0.162	0	Ex	GPR155
DUSP8	0	0.385947	0.155	0.031	0	Ex	DUSP8
ARMC2	0	0.385868	0.326	0.085	0	Ex	ARMC2
USP46	0	0.385826	0.254	0.053	0	Ex	USP46
UBXN6	0	0.385751	0.237	0.052	0	Ex	UBXN6
C3orf14	0	0.385708	0.271	0.065	0	Ex	C3orf14
SUGP2	0	0.385422	0.47	0.16	0	Ex	SUGP2
TRAK2	0	0.38529	0.357	0.099	0	Ex	TRAK2
LRRFIP1	0	0.384499	0.498	0.179	0	Ex	LRRFIP1
SUMO1	0	0.384257	0.317	0.083	0	Ex	SUMO1
SCOC	0	0.384183	0.329	0.098	0	Ex	SCOC
APBA2	0	0.384068	0.512	0.185	0	Ex	APBA2
CPLX1	0	0.383028	0.333	0.1	0	Ex	CPLX1
KIF5C	0	0.38203	0.605	0.252	0	Ex	KIF5C
TRAF3	0	0.382022	0.335	0.088	0	Ex	TRAF3
CDC40	0	0.382015	0.341	0.076	0	Ex	CDC40
ZMAT2	0	0.380798	0.222	0.041	0	Ex	ZMAT2
CACNB1	0	0.380798	0.169	0.021	0	Ex	CACNB1
MAST4	0	0.380508	0.589	0.249	0	Ex	MAST4
PRKACA	0	0.380484	0.278	0.076	0	Ex	PRKACA
TIPRL	0	0.379966	0.317	0.082	0	Ex	TIPRL
ZYX	0	0.379694	0.203	0.035	0	Ex	ZYX
EPHA6	0	0.379359	0.481	0.215	0	Ex	EPHA6
KIF17	0	0.3792	0.146	0.009	0	Ex	KIF17
RUSC1	0	0.378937	0.209	0.047	0	Ex	RUSC1
DIAPH2	0	0.378685	0.488	0.158	0	Ex	DIAPH2
SIN3B	0	0.378502	0.271	0.064	0	Ex	SIN3B
TMEM245	0	0.378473	0.456	0.151	0	Ex	TMEM245
BEGAIN	0	0.378312	0.167	0.023	0	Ex	BEGAIN
EPDR1	0	0.378243	0.241	0.055	0	Ex	EPDR1
CMTM4	0	0.377945	0.368	0.099	0	Ex	CMTM4
FAM169A	0	0.37745	0.366	0.106	0	Ex	FAM169A
RASGRP1	0	0.377081	0.201	0.031	0	Ex	RASGRP1
WASL	0	0.376988	0.324	0.086	0	Ex	WASL
RUNX1T1	0	0.376525	0.532	0.197	0	Ex	RUNX1T1
TMEM2	0	0.376085	0.245	0.039	0	Ex	TMEM2
TUB	0	0.375623	0.196	0.038	0	Ex	TUB
PLCL2	0	0.375395	0.428	0.126	0	Ex	PLCL2
ATF7IP2	0	0.375297	0.282	0.063	0	Ex	ATF7IP2
ATP13A2	0	0.375131	0.329	0.092	0	Ex	ATP13A2
SLC9B2	0	0.37512	0.279	0.071	0	Ex	SLC9B2
CCDC171	0	0.374789	0.382	0.114	0	Ex	CCDC171
TMOD1	0	0.374697	0.294	0.069	0	Ex	TMOD1
LRRK2	0	0.374087	0.286	0.062	0	Ex	LRRK2
UHRF1BP1L	0	0.373856	0.338	0.09	0	Ex	UHRF1BP1L
ATP5G3	0	0.373344	0.304	0.094	0	Ex	ATP5G3
GIPC2	0	0.373111	0.269	0.066	0	Ex	GIPC2
SH3GL1	0	0.372982	0.231	0.047	0	Ex	SH3GL1
KCNS1	0	0.372564	0.112	0.003	0	Ex	KCNS1
MORF4L1	0	0.372509	0.503	0.198	0	Ex	MORF4L1
ARHGEF17	0	0.372502	0.213	0.045	0	Ex	ARHGEF17
ZYG11B	0	0.372467	0.419	0.138	0	Ex	ZYG11B
CPE	0	0.371984	0.578	0.204	0	Ex	CPE
DEAF1	0	0.370941	0.325	0.089	0	Ex	DEAF1
KCTD2	0	0.370081	0.267	0.065	0	Ex	KCTD2
BAD	0	0.369696	0.209	0.045	0	Ex	BAD
GRINA	0	0.36958	0.316	0.095	0	Ex	GRINA
GLB1L3	0	0.369439	0.168	0.02	0	Ex	GLB1L3
GOLM1	0	0.369316	0.314	0.089	0	Ex	GOLM1
FLOT1	0	0.369222	0.427	0.142	0	Ex	FLOT1
ZBTB46	0	0.369148	0.222	0.033	0	Ex	ZBTB46
SMAP1	0	0.36903	0.43	0.142	0	Ex	SMAP1
CYB561	0	0.368751	0.175	0.026	0	Ex	CYB561
MEGF8	0	0.368724	0.253	0.061	0	Ex	MEGF8
MRPS21	0	0.368561	0.365	0.113	0	Ex	MRPS21
PJA1	0	0.368493	0.189	0.037	0	Ex	PJA1
ZNF106	0	0.368179	0.378	0.105	0	Ex	ZNF106
ACTB	0	0.367754	0.687	0.36	0	Ex	ACTB
ZSCAN31	0	0.367442	0.163	0.016	0	Ex	ZSCAN31
NME7	0	0.367386	0.422	0.133	0	Ex	NME7
KIF3B	0	0.367294	0.278	0.072	0	Ex	KIF3B
SLC25A6	0	0.366965	0.331	0.106	0	Ex	SLC25A6
P4HTM	0	0.366774	0.325	0.092	0	Ex	P4HTM
ZFAND5	0	0.36628	0.389	0.12	0	Ex	ZFAND5
B3GALT2	0	0.365642	0.184	0.037	0	Ex	B3GALT2
NTNG1	0	0.365532	0.276	0.083	0	Ex	NTNG1
GRM8	0	0.365529	0.249	0.068	0	Ex	GRM8
SEPW1	0	0.365503	0.538	0.257	0	Ex	SEPW1
MAP2K4	0	0.365212	0.536	0.204	0	Ex	MAP2K4
GOLGA8B	0	0.3651	0.302	0.086	0	Ex	GOLGA8B
ME1	0	0.365096	0.355	0.104	0	Ex	ME1
MAGEE1	0	0.364943	0.185	0.032	0	Ex	MAGEE1
EPHA10	0	0.364896	0.176	0.032	0	Ex	EPHA10
ATP6V1D	0	0.364879	0.332	0.097	0	Ex	ATP6V1D
DPY19L1	0	0.36486	0.245	0.051	0	Ex	DPY19L1
KCNC4	0	0.364834	0.169	0.026	0	Ex	KCNC4
GTF3C1	0	0.364826	0.289	0.082	0	Ex	GTF3C1
SPIDR	0	0.36481	0.647	0.284	0	Ex	SPIDR
SCN4B	0	0.364	0.124	0.012	0	Ex	SCN4B
MAP3K13	0	0.363949	0.493	0.182	0	Ex	MAP3K13
WSCD2	0	0.363879	0.165	0.03	0	Ex	WSCD2
RND1	0	0.36362	0.16	0.014	0	Ex	RND1
ABCC8	0	0.363561	0.266	0.067	0	Ex	ABCC8
GDAP1L1	0	0.36355	0.209	0.045	0	Ex	GDAP1L1
TMEM132A	0	0.362956	0.239	0.055	0	Ex	TMEM132A
NCKIPSD	0	0.362277	0.218	0.042	0	Ex	NCKIPSD
C7orf50	0	0.362058	0.311	0.086	0	Ex	C7orf50
RP11-192H23.4	0	0.362046	0.229	0.062	0	Ex	RP11-192H23.4
PLPPR2	0	0.361932	0.212	0.052	0	Ex	PLPPR2
ADRBK1	0	0.361843	0.193	0.04	0	Ex	ADRBK1
SIMC1	0	0.361154	0.336	0.095	0	Ex	SIMC1
GOT1	0	0.361133	0.35	0.114	0	Ex	GOT1
SNCG	0	0.361041	0.181	0.067	0	Ex	SNCG
GPATCH8	0	0.36091	0.67	0.332	0	Ex	GPATCH8
PRKCI	0	0.36087	0.348	0.097	0	Ex	PRKCI
CRHR1	0	0.360382	0.331	0.093	0	Ex	CRHR1
MRAP2	0	0.359554	0.15	0.017	0	Ex	MRAP2
MAPK9	0	0.358986	0.327	0.086	0	Ex	MAPK9
DNAJB14	0	0.358948	0.472	0.167	0	Ex	DNAJB14
B4GALT6	0	0.358943	0.295	0.085	0	Ex	B4GALT6
CDH6	0	0.358911	0.137	0.024	0	Ex	CDH6
SNX3	0	0.358821	0.404	0.13	0	Ex	SNX3
CARM1	0	0.358819	0.21	0.048	0	Ex	CARM1
RBFOX2	0	0.358575	0.634	0.285	0	Ex	RBFOX2
ALS2	0	0.358501	0.32	0.077	0	Ex	ALS2
ADAMTS16	0	0.358439	0.124	0.009	0	Ex	ADAMTS16
PLEKHA1	0	0.358193	0.548	0.196	0	Ex	PLEKHA1
PDE4DIP	0	0.358152	0.71	0.359	0	Ex	PDE4DIP
ATL1	0	0.357779	0.538	0.201	0	Ex	ATL1
ABCA3	0	0.357615	0.413	0.133	0	Ex	ABCA3
RFK	0	0.357453	0.197	0.042	0	Ex	RFK
RPL15	0	0.357297	0.495	0.223	0	Ex	RPL15
GPC6	0	0.357194	0.404	0.152	0	Ex	GPC6
STK38L	0	0.357123	0.263	0.054	0	Ex	STK38L
KRAS	0	0.356805	0.274	0.072	0	Ex	KRAS
OTUB1	0	0.355678	0.268	0.068	0	Ex	OTUB1
C16orf13	0	0.354352	0.253	0.062	0	Ex	C16orf13
RAPGEF5	0	0.354134	0.693	0.307	0	Ex	RAPGEF5
DYNC1H1	0	0.353989	0.56	0.238	0	Ex	DYNC1H1
ST6GALNAC6	0	0.353758	0.178	0.038	0	Ex	ST6GALNAC6
EIF4E3	0	0.353393	0.209	0.04	0	Ex	EIF4E3
CORO6	0	0.353392	0.269	0.073	0	Ex	CORO6
NSG1	0	0.35338	0.217	0.056	0	Ex	NSG1
CYP4X1	0	0.353201	0.182	0.027	0	Ex	CYP4X1
SAP18	0	0.352601	0.32	0.095	0	Ex	SAP18
SMIM13	0	0.352516	0.25	0.063	0	Ex	SMIM13
FAM171A2	0	0.352319	0.13	0.016	0	Ex	FAM171A2
OCIAD1	0	0.352269	0.519	0.211	0	Ex	OCIAD1
CTBP1	0	0.352084	0.312	0.088	0	Ex	CTBP1
APOL2	0	0.351682	0.163	0.023	0	Ex	APOL2
USP9Y	0	0.35103	0.244	0.082	0	Ex	USP9Y
HTT	0	0.35056	0.451	0.147	0	Ex	HTT
HIVEP2	0	0.350522	0.477	0.17	0	Ex	HIVEP2
NNT	0	0.350276	0.393	0.12	0	Ex	NNT
RFPL2	0	0.350198	0.129	0.01	0	Ex	RFPL2
SYNGAP1	0	0.349027	0.207	0.037	0	Ex	SYNGAP1
MDH2	0	0.348785	0.226	0.057	0	Ex	MDH2
CA4	0	0.348227	0.131	0.01	0	Ex	CA4
SOD1	0	0.347933	0.444	0.186	0	Ex	SOD1
ADGRA1	0	0.34792	0.197	0.047	0	Ex	ADGRA1
CTSB	0	0.347887	0.385	0.112	0	Ex	CTSB
STAC2	0	0.347803	0.153	0.029	0	Ex	STAC2
FAM134A	0	0.347743	0.304	0.086	0	Ex	FAM134A
CORO1A	0	0.346887	0.187	0.028	0	Ex	CORO1A
SPAG16	0	0.346631	0.461	0.179	0	Ex	SPAG16
MICU3	0	0.346442	0.448	0.154	0	Ex	MICU3
AKAP8L	0	0.34615	0.34	0.098	0	Ex	AKAP8L
CHD3	0	0.346148	0.196	0.042	0	Ex	CHD3
MOK	0	0.345768	0.245	0.057	0	Ex	MOK
CTNNA2	0	0.34573	0.832	0.412	0	Ex	CTNNA2
CHMP4B	0	0.345528	0.268	0.058	0	Ex	CHMP4B
WBP2	0	0.345021	0.425	0.151	0	Ex	WBP2
KCNN1	0	0.34438	0.14	0.015	0	Ex	KCNN1
CNTN5	0	0.344355	0.634	0.238	0	Ex	CNTN5
OCRL	0	0.344021	0.201	0.047	0	Ex	OCRL
EID1	0	0.343627	0.489	0.207	0	Ex	EID1
EGR1	0	0.343322	0.12	0.007	0	Ex	EGR1
NUMBL	0	0.343237	0.166	0.024	0	Ex	NUMBL
KIAA1671	0	0.342548	0.284	0.067	0	Ex	KIAA1671
ASPHD2	0	0.342297	0.142	0.021	0	Ex	ASPHD2
GRASP	0	0.342101	0.11	0.006	0	Ex	GRASP
RAB9B	0	0.341732	0.188	0.034	0	Ex	RAB9B
CHMP3	0	0.341558	0.197	0.033	0	Ex	CHMP3
IQCA1	0	0.34139	0.309	0.075	0	Ex	IQCA1
ABCA10	0	0.341174	0.231	0.059	0	Ex	ABCA10
RANBP2	0	0.340207	0.408	0.127	0	Ex	RANBP2
RAB11FIP4	0	0.339534	0.462	0.154	0	Ex	RAB11FIP4
OCA2	0	0.339489	0.158	0.022	0	Ex	OCA2
KCNIP3	0	0.339373	0.186	0.03	0	Ex	KCNIP3
TLL1	0	0.338916	0.113	0.022	0	Ex	TLL1
NEK11	0	0.338813	0.3	0.079	0	Ex	NEK11
HARS	0	0.338757	0.322	0.086	0	Ex	HARS
LRPAP1	0	0.338282	0.277	0.074	0	Ex	LRPAP1
ZFYVE9	0	0.338116	0.477	0.173	0	Ex	ZFYVE9
STAU2	0	0.337516	0.483	0.172	0	Ex	STAU2
NR3C1	0	0.337104	0.58	0.233	0	Ex	NR3C1
IL12RB2	0	0.336804	0.167	0.024	0	Ex	IL12RB2
EPB41L1	0	0.336801	0.44	0.154	0	Ex	EPB41L1
KIAA1191	0	0.33679	0.211	0.047	0	Ex	KIAA1191
DNAL1	0	0.336541	0.196	0.04	0	Ex	DNAL1
TMEM127	0	0.336499	0.193	0.048	0	Ex	TMEM127
UHMK1	0	0.336429	0.262	0.059	0	Ex	UHMK1
SEMA5B	0	0.336067	0.138	0.02	0	Ex	SEMA5B
RNPS1	0	0.335507	0.411	0.136	0	Ex	RNPS1
IPO5	0	0.335291	0.317	0.084	0	Ex	IPO5
CD99L2	0	0.335224	0.363	0.121	0	Ex	CD99L2
FKBP1B	0	0.334889	0.14	0.012	0	Ex	FKBP1B
EIF5A	0	0.334874	0.229	0.062	0	Ex	EIF5A
UQCRHL	0	0.334569	0.219	0.051	0	Ex	UQCRHL
ULK3	0	0.334496	0.24	0.055	0	Ex	ULK3
DBNDD1	0	0.334453	0.13	0.015	0	Ex	DBNDD1
NRSN2	0	0.333908	0.224	0.058	0	Ex	NRSN2
USP28	0	0.333479	0.26	0.053	0	Ex	USP28
PITPNM3	0	0.333163	0.161	0.029	0	Ex	PITPNM3
CCBE1	0	0.33285	0.126	0.024	0	Ex	CCBE1
MYL12B	0	0.332701	0.255	0.066	0	Ex	MYL12B
RHEB	0	0.332592	0.366	0.119	0	Ex	RHEB
PPP1R14C	0	0.332084	0.188	0.029	0	Ex	PPP1R14C
ATP6V0D1	0	0.331331	0.282	0.081	0	Ex	ATP6V0D1
CBLN4	0	0.331258	0.124	0.011	0	Ex	CBLN4
ANKRD46	0	0.330947	0.256	0.065	0	Ex	ANKRD46
PBX1	0	0.330684	0.701	0.348	0	Ex	PBX1
TMEM170B	0	0.330477	0.245	0.062	0	Ex	TMEM170B
PTPN4	0	0.330387	0.519	0.201	0	Ex	PTPN4
PRR36	0	0.330049	0.105	0.015	0	Ex	PRR36
NGB	0	0.329964	0.106	0.007	0	Ex	NGB
LRRN2	0	0.329923	0.233	0.064	0	Ex	LRRN2
ATP6V0B	0	0.32979	0.413	0.159	0	Ex	ATP6V0B
OGFRL1	0	0.329696	0.248	0.057	0	Ex	OGFRL1
DNAJC5G	0	0.329632	0.115	0.004	0	Ex	DNAJC5G
LIMK1	0	0.329472	0.203	0.05	0	Ex	LIMK1
HSPA13	0	0.32933	0.223	0.059	0	Ex	HSPA13
KLF9	0	0.329294	0.238	0.046	0	Ex	KLF9
PTPRG	0	0.329	0.645	0.287	0	Ex	PTPRG
PDZD7	0	0.328512	0.177	0.025	0	Ex	PDZD7
GABBR1	0	0.32841	0.404	0.142	0	Ex	GABBR1
CCDC181	0	0.328215	0.153	0.027	0	Ex	CCDC181
TEF	0	0.328129	0.251	0.064	0	Ex	TEF
PDE8B	0	0.328076	0.409	0.176	0	Ex	PDE8B
H2AFV	0	0.327898	0.308	0.094	0	Ex	H2AFV
MLLT3	0	0.327539	0.582	0.251	0	Ex	MLLT3
ZNF273	0	0.327166	0.2	0.044	0	Ex	ZNF273
ZEB1	0	0.326736	0.49	0.188	0	Ex	ZEB1
STOML1	0	0.326707	0.171	0.034	0	Ex	STOML1
NAB2	0	0.326537	0.149	0.022	0	Ex	NAB2
BDP1	0	0.326427	0.508	0.185	0	Ex	BDP1
LHFP	0	0.326318	0.417	0.124	0	Ex	LHFP
TOMM34	0	0.326193	0.126	0.017	0	Ex	TOMM34
FBXO2	0	0.325749	0.251	0.07	0	Ex	FBXO2
GPATCH2	0	0.325583	0.332	0.09	0	Ex	GPATCH2
PGRMC1	0	0.325548	0.41	0.151	0	Ex	PGRMC1
NDRG3	0	0.325509	0.366	0.115	0	Ex	NDRG3
TCEAL6	0	0.325488	0.171	0.031	0	Ex	TCEAL6
SCAMP1	0	0.325295	0.356	0.117	0	Ex	SCAMP1
CCDC65	0	0.325242	0.24	0.048	0	Ex	CCDC65
FOXG1	0	0.3252	0.225	0.059	0	Ex	FOXG1
SESN1	0	0.325012	0.491	0.177	0	Ex	SESN1
ACTR1B	0	0.324941	0.268	0.068	0	Ex	ACTR1B
SULT1A1	0	0.324864	0.246	0.059	0	Ex	SULT1A1
AASDHPPT	0	0.324737	0.312	0.089	0	Ex	AASDHPPT
MEST	0	0.324549	0.223	0.044	0	Ex	MEST
INPP4B	0	0.324457	0.486	0.195	0	Ex	INPP4B
IGIP	0	0.324369	0.215	0.049	0	Ex	IGIP
ITGA3	0	0.323759	0.197	0.036	0	Ex	ITGA3
SLC24A4	0	0.323668	0.162	0.029	0	Ex	SLC24A4
BZRAP1	0	0.323536	0.247	0.063	0	Ex	BZRAP1
MPHOSPH8	0	0.323271	0.725	0.38	0	Ex	MPHOSPH8
GOLT1B	0	0.322984	0.274	0.059	0	Ex	GOLT1B
PPP1R7	0	0.322675	0.295	0.073	0	Ex	PPP1R7
FSD1L	0	0.322478	0.326	0.091	0	Ex	FSD1L
B3GLCT	0	0.322012	0.22	0.05	0	Ex	B3GLCT
CCSAP	0	0.321971	0.302	0.082	0	Ex	CCSAP
DUSP3	0	0.321903	0.229	0.049	0	Ex	DUSP3
OTOGL	0	0.321693	0.119	0.008	0	Ex	OTOGL
STYK1	0	0.321618	0.118	0.003	0	Ex	STYK1
OXCT1	0	0.321618	0.338	0.101	0	Ex	OXCT1
C1orf216	0	0.321448	0.187	0.035	0	Ex	C1orf216
HABP4	0	0.321296	0.297	0.069	0	Ex	HABP4
TMEM9	0	0.321043	0.247	0.071	0	Ex	TMEM9
CLDN12	0	0.320985	0.236	0.062	0	Ex	CLDN12
CEBPB	0	0.320877	0.179	0.028	0	Ex	CEBPB
TRIM9	0	0.320686	0.691	0.332	0	Ex	TRIM9
UQCR10	0	0.320472	0.339	0.119	0	Ex	UQCR10
SLC43A2	0	0.32016	0.236	0.058	0	Ex	SLC43A2
AP3S1	0	0.319992	0.341	0.095	0	Ex	AP3S1
EXOSC6	0	0.319343	0.239	0.062	0	Ex	EXOSC6
TSHZ1	0	0.31902	0.23	0.057	0	Ex	TSHZ1
ZDHHC22	0	0.319018	0.168	0.033	0	Ex	ZDHHC22
RBP4	0	0.318953	0.138	0.016	0	Ex	RBP4
COBLL1	0	0.318947	0.103	0.016	0	Ex	COBLL1
PRKAR1A	0	0.318717	0.42	0.146	0	Ex	PRKAR1A
OSBPL10	0	0.318535	0.273	0.081	0	Ex	OSBPL10
DIAPH1	0	0.318019	0.228	0.049	0	Ex	DIAPH1
ELAVL2	0	0.317698	0.382	0.131	0	Ex	ELAVL2
RP11-382A20.3	0	0.317645	0.362	0.112	0	Ex	RP11-382A20.3
CDK10	0	0.317415	0.252	0.06	0	Ex	CDK10
SYT12	0	0.316994	0.165	0.032	0	Ex	SYT12
TBPL1	0	0.316942	0.234	0.051	0	Ex	TBPL1
KDM5B	0	0.316544	0.423	0.148	0	Ex	KDM5B
RPL31	0	0.316465	0.398	0.146	0	Ex	RPL31
VDAC3	0	0.316434	0.406	0.15	0	Ex	VDAC3
TMEM150C	0	0.316076	0.267	0.061	0	Ex	TMEM150C
EFNB3	0	0.316061	0.118	0.015	0	Ex	EFNB3
AP1M1	0	0.315141	0.26	0.065	0	Ex	AP1M1
E2F3	0	0.315139	0.206	0.038	0	Ex	E2F3
NLK	0	0.315044	0.615	0.254	0	Ex	NLK
UBE2N	0	0.314724	0.294	0.086	0	Ex	UBE2N
TAF4B	0	0.314633	0.192	0.031	0	Ex	TAF4B
NOXA1	0	0.31442	0.175	0.029	0	Ex	NOXA1
ZMYM3	0	0.314239	0.24	0.065	0	Ex	ZMYM3
HYOU1	0	0.314207	0.203	0.042	0	Ex	HYOU1
IER5	0	0.314151	0.134	0.014	0	Ex	IER5
HECTD4	0	0.314091	0.58	0.245	0	Ex	HECTD4
DGKH	0	0.313985	0.254	0.062	0	Ex	DGKH
CLTC	0	0.313804	0.487	0.186	0	Ex	CLTC
SMIM10L2A	0	0.313725	0.131	0.02	0	Ex	SMIM10L2A
FAM213B	0	0.313597	0.141	0.02	0	Ex	FAM213B
ACTG1	0	0.313567	0.526	0.245	0	Ex	ACTG1
SPRN	0	0.313492	0.109	0.013	0	Ex	SPRN
AZIN1	0	0.313394	0.295	0.08	0	Ex	AZIN1
BHLHE40	0	0.313289	0.174	0.022	0	Ex	BHLHE40
KATNAL1	0	0.313275	0.281	0.061	0	Ex	KATNAL1
LRRC4B	0	0.313205	0.382	0.129	0	Ex	LRRC4B
C4orf47	0	0.312981	0.24	0.052	0	Ex	C4orf47
SLC26A4	0	0.312835	0.194	0.045	0	Ex	SLC26A4
RLTPR	0	0.31283	0.108	0.014	0	Ex	RLTPR
RPRD1A	0	0.312773	0.482	0.174	0	Ex	RPRD1A
YWHAE	0	0.312709	0.498	0.194	0	Ex	YWHAE
LONRF1	0	0.312696	0.248	0.056	0	Ex	LONRF1
COL6A1	0	0.312675	0.184	0.037	0	Ex	COL6A1
MZT1	0	0.312452	0.178	0.039	0	Ex	MZT1
RNF150	0	0.312429	0.425	0.142	0	Ex	RNF150
PLCB4	0	0.312333	0.279	0.088	0	Ex	PLCB4
MKL1	0	0.312151	0.495	0.181	0	Ex	MKL1
C16orf72	0	0.312011	0.22	0.053	0	Ex	C16orf72
PAPSS1	0	0.311832	0.411	0.126	0	Ex	PAPSS1
C16orf45	0	0.311662	0.502	0.201	0	Ex	C16orf45
ATP6V0E2	0	0.31163	0.36	0.136	0	Ex	ATP6V0E2
PCDH8	0	0.311616	0.139	0.027	0	Ex	PCDH8
MLST8	0	0.311378	0.166	0.041	0	Ex	MLST8
DGCR2	0	0.311368	0.379	0.129	0	Ex	DGCR2
GOT2	0	0.31092	0.266	0.071	0	Ex	GOT2
DLG3	0	0.310915	0.173	0.035	0	Ex	DLG3
TCEB1	0	0.310852	0.275	0.072	0	Ex	TCEB1
FAM117B	0	0.310681	0.286	0.077	0	Ex	FAM117B
RIMKLA	0	0.310253	0.18	0.039	0	Ex	RIMKLA
ARHGDIG	0	0.310096	0.143	0.024	0	Ex	ARHGDIG
USMG5	0	0.310088	0.251	0.066	0	Ex	USMG5
FBXO21	0	0.309954	0.407	0.137	0	Ex	FBXO21
SRGAP3	0	0.309942	0.576	0.254	0	Ex	SRGAP3
DZIP1	0	0.309877	0.305	0.095	0	Ex	DZIP1
TMSB4X	0	0.309493	0.621	0.315	0	Ex	TMSB4X
KIAA1462	0	0.309424	0.146	0.014	0	Ex	KIAA1462
SYNM	0	0.309074	0.163	0.028	0	Ex	SYNM
BDH1	0	0.308662	0.256	0.068	0	Ex	BDH1
DAGLA	0	0.308511	0.152	0.024	0	Ex	DAGLA
JUND	0	0.307687	0.359	0.117	0	Ex	JUND
ZCCHC17	0	0.307443	0.277	0.072	0	Ex	ZCCHC17
DBN1	0	0.306342	0.158	0.025	0	Ex	DBN1
CSDE1	0	0.306266	0.408	0.142	0	Ex	CSDE1
ATP6AP1	0	0.306099	0.304	0.09	0	Ex	ATP6AP1
ABTB1	0	0.305564	0.196	0.036	0	Ex	ABTB1
FBXL15	0	0.305513	0.207	0.051	0	Ex	FBXL15
MPC2	0	0.30529	0.235	0.061	0	Ex	MPC2
PEG10	0	0.305128	0.192	0.049	0	Ex	PEG10
LAMC1	0	0.304892	0.222	0.052	0	Ex	LAMC1
KCNF1	0	0.304827	0.136	0.022	0	Ex	KCNF1
SEC16A	0	0.304519	0.22	0.047	0	Ex	SEC16A
DYNC2LI1	0	0.304274	0.315	0.085	0	Ex	DYNC2LI1
RASGRF1	0	0.304171	0.354	0.113	0	Ex	RASGRF1
NRG4	0	0.303681	0.145	0.023	0	Ex	NRG4
FGF9	0	0.303493	0.209	0.059	0	Ex	FGF9
FARS2	0	0.303327	0.504	0.182	0	Ex	FARS2
RRP12	0	0.303282	0.194	0.039	0	Ex	RRP12
EXTL1	0	0.303211	0.118	0.011	0	Ex	EXTL1
SRP14	0	0.303068	0.459	0.203	0	Ex	SRP14
SHOC2	0	0.303015	0.355	0.108	0	Ex	SHOC2
RPL7L1	0	0.302728	0.284	0.078	0	Ex	RPL7L1
LZTFL1	0	0.302671	0.162	0.023	0	Ex	LZTFL1
PXYLP1	0	0.302539	0.211	0.05	0	Ex	PXYLP1
PSMD12	0	0.302421	0.252	0.065	0	Ex	PSMD12
CELSR2	0	0.302103	0.29	0.075	0	Ex	CELSR2
SMS	0	0.302096	0.272	0.069	0	Ex	SMS
C11orf68	0	0.301946	0.149	0.03	0	Ex	C11orf68
HCFC1R1	0	0.301485	0.272	0.081	0	Ex	HCFC1R1
AMER3	0	0.301304	0.104	0.013	0	Ex	AMER3
OPRD1	0	0.301199	0.169	0.038	0	Ex	OPRD1
PSIP1	0	0.301127	0.395	0.131	0	Ex	PSIP1
FAM234B	0	0.301099	0.172	0.031	0	Ex	FAM234B
HNRNPH2	0	0.301087	0.165	0.037	0	Ex	HNRNPH2
THEMIS	0	0.300979	0.125	0.015	0	Ex	THEMIS
UBE2Q1	0	0.300824	0.187	0.04	0	Ex	UBE2Q1
EIF4E1B	0	0.30061	0.151	0.027	0	Ex	EIF4E1B
EIF4G2	0	0.300485	0.324	0.103	0	Ex	EIF4G2
ERO1A	0	0.300442	0.235	0.061	0	Ex	ERO1A
NYAP2	0	0.300419	0.2	0.052	0	Ex	NYAP2
PTDSS1	0	0.300343	0.23	0.058	0	Ex	PTDSS1
IGSF9B	0	0.30014	0.163	0.028	0	Ex	IGSF9B
DOCK3	0	0.299785	0.829	0.534	0	Ex	DOCK3
CD47	0	0.299601	0.508	0.19	0	Ex	CD47
CDK5	0	0.299531	0.149	0.029	0	Ex	CDK5
MPPED2	0	0.299469	0.34	0.1	0	Ex	MPPED2
NEIL1	0	0.299453	0.243	0.057	0	Ex	NEIL1
LRRC9	0	0.299399	0.157	0.025	0	Ex	LRRC9
SYT3	0	0.299067	0.184	0.042	0	Ex	SYT3
BAP1	0	0.298867	0.143	0.029	0	Ex	BAP1
TRIM36	0	0.298865	0.168	0.024	0	Ex	TRIM36
C17orf51	0	0.298523	0.201	0.048	0	Ex	C17orf51
LRP12	0	0.298139	0.217	0.051	0	Ex	LRP12
TVP23A	0	0.29794	0.191	0.043	0	Ex	TVP23A
RAPH1	0	0.2977	0.43	0.154	0	Ex	RAPH1
GSE1	0	0.29765	0.139	0.025	0	Ex	GSE1
TXN	0	0.297481	0.226	0.055	0	Ex	TXN
CKMT1A	0	0.297377	0.147	0.023	0	Ex	CKMT1A
GLCCI1	0	0.297299	0.451	0.169	0	Ex	GLCCI1
LRFN1	0	0.29715	0.127	0.022	0	Ex	LRFN1
ULK4	0	0.297112	0.364	0.112	0	Ex	ULK4
DPP7	0	0.29702	0.293	0.096	0	Ex	DPP7
CDC37	0	0.297007	0.34	0.096	0	Ex	CDC37
CCDC175	0	0.296961	0.133	0.012	0	Ex	CCDC175
TCEA2	0	0.29671	0.233	0.056	0	Ex	TCEA2
GPX1	0	0.296519	0.267	0.081	0	Ex	GPX1
ANKRD42	0	0.296504	0.148	0.025	0	Ex	ANKRD42
TMEM196	0	0.296207	0.151	0.029	0	Ex	TMEM196
CRIM1	0	0.29616	0.319	0.093	0	Ex	CRIM1
MIS18BP1	0	0.296131	0.188	0.024	0	Ex	MIS18BP1
EFNB2	0	0.29613	0.213	0.042	0	Ex	EFNB2
OGFR	0	0.296057	0.253	0.061	0	Ex	OGFR
EPHA7	0	0.29554	0.256	0.079	0	Ex	EPHA7
PELI3	0	0.295426	0.132	0.019	0	Ex	PELI3
PDPK1	0	0.295374	0.361	0.107	0	Ex	PDPK1
C16orf87	0	0.295355	0.19	0.033	0	Ex	C16orf87
HEXIM1	0	0.295331	0.186	0.044	0	Ex	HEXIM1
TASP1	0	0.295071	0.334	0.096	0	Ex	TASP1
NDUFS5	0	0.294043	0.368	0.126	0	Ex	NDUFS5
DTX3	0	0.29397	0.284	0.083	0	Ex	DTX3
TMEM266	0	0.29367	0.172	0.035	0	Ex	TMEM266
SOCS7	0	0.293231	0.271	0.07	0	Ex	SOCS7
TMEM35	0	0.29297	0.202	0.057	0	Ex	TMEM35
DUSP26	0	0.292414	0.203	0.05	0	Ex	DUSP26
AMIGO1	0	0.291951	0.144	0.036	0	Ex	AMIGO1
OGDHL	0	0.291803	0.162	0.038	0	Ex	OGDHL
MPHOSPH9	0	0.291735	0.399	0.131	0	Ex	MPHOSPH9
GPRIN1	0	0.291729	0.118	0.02	0	Ex	GPRIN1
LRRC49	0	0.290788	0.301	0.091	0	Ex	LRRC49
PTPRU	0	0.290724	0.118	0.019	0	Ex	PTPRU
CFAP69	0	0.290603	0.203	0.046	0	Ex	CFAP69
UBL4A	0	0.290591	0.148	0.027	0	Ex	UBL4A
VPS4A	0	0.290109	0.217	0.061	0	Ex	VPS4A
MAP1LC3A	0	0.290059	0.295	0.094	0	Ex	MAP1LC3A
CTIF	0	0.29001	0.491	0.193	0	Ex	CTIF
BRI3BP	0	0.289873	0.245	0.07	0	Ex	BRI3BP
P2RY14	0	0.28969	0.227	0.049	0	Ex	P2RY14
LDHB	0	0.289529	0.382	0.153	0	Ex	LDHB
C2CD5	0	0.289511	0.478	0.173	0	Ex	C2CD5
ARHGAP39	0	0.289495	0.174	0.036	0	Ex	ARHGAP39
ORAI2	0	0.289238	0.154	0.03	0	Ex	ORAI2
PPM1A	0	0.289146	0.327	0.102	0	Ex	PPM1A
COX7C	0	0.28913	0.418	0.172	0	Ex	COX7C
RLIM	0	0.28908	0.192	0.04	0	Ex	RLIM
LHX2	0	0.288894	0.176	0.033	0	Ex	LHX2
SMPD3	0	0.288874	0.134	0.023	0	Ex	SMPD3
SMIM10L2B	0	0.288791	0.114	0.018	0	Ex	SMIM10L2B
TMEM70	0	0.288687	0.159	0.027	0	Ex	TMEM70
LGALS1	0	0.28852	0.161	0.035	0	Ex	LGALS1
TMEM63B	0	0.288456	0.245	0.072	0	Ex	TMEM63B
KATNB1	0	0.288187	0.168	0.028	0	Ex	KATNB1
KITLG	0	0.288061	0.146	0.032	0	Ex	KITLG
NARS	0	0.288019	0.276	0.078	0	Ex	NARS
ULK1	0	0.287993	0.237	0.058	0	Ex	ULK1
CALN1	0	0.287573	0.439	0.173	0	Ex	CALN1
NEFH	0	0.287439	0.12	0.039	0	Ex	NEFH
RCAN2	0	0.287417	0.527	0.225	0	Ex	RCAN2
BBS7	0	0.287402	0.275	0.072	0	Ex	BBS7
PPHLN1	0	0.287385	0.456	0.155	0	Ex	PPHLN1
TMEM63C	0	0.287255	0.125	0.019	0	Ex	TMEM63C
NMD3	0	0.287138	0.304	0.093	0	Ex	NMD3
CETN2	0	0.287049	0.147	0.023	0	Ex	CETN2
GMDS	0	0.286914	0.419	0.141	0	Ex	GMDS
SLU7	0	0.286179	0.235	0.056	0	Ex	SLU7
TRPC6	0	0.28591	0.111	0.027	0	Ex	TRPC6
INTS1	0	0.28587	0.199	0.05	0	Ex	INTS1
ARNT2	0	0.285806	0.593	0.279	0	Ex	ARNT2
THOC7	0	0.285804	0.207	0.051	0	Ex	THOC7
TNPO2	0	0.285695	0.32	0.102	0	Ex	TNPO2
CBWD5	0	0.285669	0.355	0.113	0	Ex	CBWD5
GPR85	0	0.285223	0.126	0.018	0	Ex	GPR85
UBE2B	0	0.284826	0.508	0.199	0	Ex	UBE2B
TRPM2	0	0.284806	0.224	0.048	0	Ex	TRPM2
RASA2	0	0.284656	0.467	0.161	0	Ex	RASA2
CCNI	0	0.284647	0.538	0.239	0	Ex	CCNI
CCDC102B	0	0.283788	0.26	0.057	0	Ex	CCDC102B
ADAP1	0	0.283712	0.193	0.051	0	Ex	ADAP1
ACTR1A	0	0.283562	0.249	0.07	0	Ex	ACTR1A
NACC1	0	0.283504	0.157	0.032	0	Ex	NACC1
SUN1	0	0.28311	0.353	0.109	0	Ex	SUN1
EPN1	0	0.282435	0.188	0.038	0	Ex	EPN1
L2HGDH	0	0.282043	0.284	0.085	0	Ex	L2HGDH
FGFR1OP	0	0.281997	0.238	0.06	0	Ex	FGFR1OP
ZDHHC23	0	0.281897	0.106	0.003	0	Ex	ZDHHC23
FAM92A1	0	0.281787	0.215	0.055	0	Ex	FAM92A1
R3HDM2	0	0.281746	0.528	0.205	0	Ex	R3HDM2
2024-09-05	0	0.281016	0.1	0.009	0	Ex	2024-09-05
NUDT11	0	0.280707	0.112	0.012	0	Ex	NUDT11
ATP2B4	0	0.280644	0.463	0.147	0	Ex	ATP2B4
ERLEC1	0	0.280616	0.272	0.08	0	Ex	ERLEC1
NUDC	0	0.280444	0.301	0.089	0	Ex	NUDC
RP3-403A15.5	0	0.280415	0.144	0.025	0	Ex	RP3-403A15.5
CAMSAP2	0	0.280385	0.578	0.251	0	Ex	CAMSAP2
RPL22	0	0.280297	0.215	0.056	0	Ex	RPL22
RAB37	0	0.280287	0.153	0.035	0	Ex	RAB37
TRANK1	0	0.279959	0.276	0.085	0	Ex	TRANK1
PCDH19	0	0.27994	0.222	0.07	0	Ex	PCDH19
RP5-862P8.2	0	0.279843	0.155	0.029	0	Ex	RP5-862P8.2
CPT1C	0	0.279841	0.252	0.068	0	Ex	CPT1C
ADAMTS2	0	0.279471	0.119	0.016	0	Ex	ADAMTS2
KIAA1522	0	0.279431	0.111	0.014	0	Ex	KIAA1522
MRFAP1	0	0.278836	0.355	0.12	0	Ex	MRFAP1
FAM89B	0	0.278619	0.135	0.026	0	Ex	FAM89B
C2CD2L	0	0.278439	0.187	0.037	0	Ex	C2CD2L
NR1D1	0	0.278026	0.139	0.025	0	Ex	NR1D1
CARNMT1	0	0.277852	0.248	0.058	0	Ex	CARNMT1
MYH9	0	0.277843	0.256	0.047	0	Ex	MYH9
RHPN1	0	0.277573	0.17	0.031	0	Ex	RHPN1
TMEM120B	0	0.277275	0.232	0.068	0	Ex	TMEM120B
PPL	0	0.277192	0.124	0.012	0	Ex	PPL
KIF21A	0	0.277124	0.527	0.223	0	Ex	KIF21A
CCT8	0	0.277117	0.247	0.068	0	Ex	CCT8
ISCA1	0	0.277021	0.22	0.056	0	Ex	ISCA1
PLEKHA2	0	0.276827	0.202	0.045	0	Ex	PLEKHA2
PPME1	0	0.276192	0.32	0.09	0	Ex	PPME1
DDA1	0	0.276183	0.183	0.04	0	Ex	DDA1
SLC38A1	0	0.27614	0.407	0.148	0	Ex	SLC38A1
CRELD1	0	0.275773	0.33	0.104	0	Ex	CRELD1
MGST3	0	0.275738	0.429	0.169	0	Ex	MGST3
NAT14	0	0.27549	0.129	0.031	0	Ex	NAT14
TMX3	0	0.275455	0.267	0.063	0	Ex	TMX3
TRIM23	0	0.274603	0.305	0.088	0	Ex	TRIM23
SLC25A23	0	0.274395	0.228	0.055	0	Ex	SLC25A23
MKX	0	0.274132	0.118	0.017	0	Ex	MKX
SLC45A4	0	0.273475	0.155	0.03	0	Ex	SLC45A4
POU2F2	0	0.273382	0.231	0.045	0	Ex	POU2F2
C9orf129	0	0.272953	0.155	0.033	0	Ex	C9orf129
SH3BP5	0	0.272674	0.307	0.083	0	Ex	SH3BP5
ENO1	0	0.272673	0.371	0.143	0	Ex	ENO1
VPS26B	0	0.272617	0.217	0.051	0	Ex	VPS26B
ATP5G1	0	0.272434	0.263	0.082	0	Ex	ATP5G1
PKDCC	0	0.272231	0.124	0.012	0	Ex	PKDCC
NUDT21	0	0.272016	0.242	0.069	0	Ex	NUDT21
BAALC	0	0.27174	0.391	0.126	0	Ex	BAALC
RIMS4	0	0.271516	0.116	0.028	0	Ex	RIMS4
ARPC2	0	0.271477	0.296	0.082	0	Ex	ARPC2
SET	0	0.271091	0.32	0.098	0	Ex	SET
MAP3K5	0	0.271071	0.474	0.178	0	Ex	MAP3K5
ARL6	0	0.270903	0.242	0.065	0	Ex	ARL6
CBWD7	0	0.27069	0.171	0.033	0	Ex	CBWD7
FBLL1	0	0.270665	0.106	0.023	0	Ex	FBLL1
CRY2	0	0.270579	0.261	0.076	0	Ex	CRY2
VCL	0	0.270319	0.229	0.058	0	Ex	VCL
CCKBR	0	0.269943	0.117	0.01	0	Ex	CCKBR
MYO9A	0	0.26988	0.606	0.272	0	Ex	MYO9A
EML5	0	0.269851	0.335	0.105	0	Ex	EML5
AK4	0	0.269616	0.165	0.03	0	Ex	AK4
MPP1	0	0.26959	0.166	0.035	0	Ex	MPP1
TPM1	0	0.269557	0.262	0.075	0	Ex	TPM1
SEMA4F	0	0.269527	0.135	0.016	0	Ex	SEMA4F
SACS	0	0.269501	0.353	0.121	0	Ex	SACS
PRRT3	0	0.269325	0.155	0.03	0	Ex	PRRT3
SFI1	0	0.26926	0.25	0.07	0	Ex	SFI1
ARF5	0	0.269178	0.18	0.038	0	Ex	ARF5
MED9	0	0.268839	0.154	0.034	0	Ex	MED9
SORBS1	0	0.268755	0.623	0.264	0	Ex	SORBS1
JAK2	0	0.268296	0.349	0.111	0	Ex	JAK2
TGFBR3L	0	0.268295	0.118	0.012	0	Ex	TGFBR3L
SPTSSB	0	0.268118	0.116	0.012	0	Ex	SPTSSB
GOLGA8A	0	0.268092	0.309	0.093	0	Ex	GOLGA8A
DCLK2	0	0.267538	0.475	0.187	0	Ex	DCLK2
CDK16	0	0.267532	0.161	0.043	0	Ex	CDK16
SGSM2	0	0.267279	0.279	0.079	0	Ex	SGSM2
TTC39B	0	0.266936	0.218	0.066	0	Ex	TTC39B
IP6K1	0	0.266924	0.34	0.111	0	Ex	IP6K1
STRAP	0	0.266897	0.291	0.081	0	Ex	STRAP
FEZ2	0	0.26676	0.424	0.128	0	Ex	FEZ2
MOXD1	0	0.266701	0.135	0.027	0	Ex	MOXD1
IGSF10	0	0.266646	0.175	0.029	0	Ex	IGSF10
UBE2O	0	0.266441	0.352	0.113	0	Ex	UBE2O
ZBTB4	0	0.26641	0.334	0.107	0	Ex	ZBTB4
ZNF25	0	0.266375	0.256	0.071	0	Ex	ZNF25
C9orf69	0	0.266189	0.11	0.019	0	Ex	C9orf69
ABL2	0	0.266084	0.392	0.124	0	Ex	ABL2
COG1	0	0.266008	0.192	0.037	0	Ex	COG1
CNIH1	0	0.265303	0.234	0.068	0	Ex	CNIH1
UBP1	0	0.265281	0.262	0.068	0	Ex	UBP1
ITGA9	0	0.265214	0.31	0.103	0	Ex	ITGA9
SLC38A6	0	0.26502	0.257	0.064	0	Ex	SLC38A6
PSD3	0	0.264855	0.73	0.382	0	Ex	PSD3
COX6B1	0	0.26463	0.336	0.123	0	Ex	COX6B1
MICU1	0	0.264464	0.547	0.219	0	Ex	MICU1
ADAMTS19	0	0.264163	0.285	0.074	0	Ex	ADAMTS19
KCNC3	0	0.263908	0.125	0.026	0	Ex	KCNC3
PFKM	0	0.263865	0.199	0.057	0	Ex	PFKM
EI24	0	0.263297	0.286	0.082	0	Ex	EI24
LRMP	0	0.263095	0.144	0.015	0	Ex	LRMP
PTCHD1	0	0.263076	0.177	0.032	0	Ex	PTCHD1
ZDHHC21	0	0.263005	0.446	0.165	0	Ex	ZDHHC21
SPATA2	0	0.262679	0.126	0.022	0	Ex	SPATA2
C1orf95	0	0.26189	0.113	0.011	0	Ex	C1orf95
MAN1A2	0	0.261854	0.515	0.202	0	Ex	MAN1A2
PTCH2	0	0.261684	0.239	0.066	0	Ex	PTCH2
UQCRB	0	0.261574	0.37	0.141	0	Ex	UQCRB
LYPD8	0	0.261562	0.101	0.002	0	Ex	LYPD8
LAGE3	0	0.261515	0.197	0.043	0	Ex	LAGE3
HSPA4L	0	0.261384	0.283	0.096	0	Ex	HSPA4L
SKIL	0	0.261326	0.22	0.044	0	Ex	SKIL
SDCBP	0	0.260615	0.211	0.057	0	Ex	SDCBP
2024-03-04	0	0.260563	0.195	0.055	0	Ex	2024-03-04
NT5C3B	0	0.260057	0.185	0.047	0	Ex	NT5C3B
SNAP47	0	0.259853	0.189	0.042	0	Ex	SNAP47
PRPS2	0	0.259409	0.14	0.019	0	Ex	PRPS2
FBXO32	0	0.259129	0.335	0.095	0	Ex	FBXO32
SAMD14	0	0.259021	0.114	0.02	0	Ex	SAMD14
LARP1	0	0.258683	0.501	0.2	0	Ex	LARP1
FAM219A	0	0.258332	0.276	0.081	0	Ex	FAM219A
PSMA4	0	0.257591	0.24	0.068	0	Ex	PSMA4
CAPZA2	0	0.257188	0.386	0.126	0	Ex	CAPZA2
NR3C2	0	0.257026	0.52	0.228	0	Ex	NR3C2
SYCE1	0	0.256951	0.12	0.015	0	Ex	SYCE1
SKAP2	0	0.256748	0.302	0.059	0	Ex	SKAP2
EXTL3	0	0.256662	0.267	0.079	0	Ex	EXTL3
CLEC2L	0	0.256604	0.174	0.045	0	Ex	CLEC2L
GNL1	0	0.25636	0.22	0.058	0	Ex	GNL1
DENND5B	0	0.256246	0.568	0.246	0	Ex	DENND5B
SLC9A1	0	0.256133	0.144	0.034	0	Ex	SLC9A1
FAM57B	0	0.256101	0.125	0.029	0	Ex	FAM57B
UBTF	0	0.255626	0.178	0.047	0	Ex	UBTF
JOSD1	0	0.255573	0.174	0.036	0	Ex	JOSD1
SEC16B	0	0.255405	0.116	0.013	0	Ex	SEC16B
LRRTM3	0	0.255398	0.674	0.33	0	Ex	LRRTM3
ZNF675	0	0.255352	0.246	0.068	0	Ex	ZNF675
AP3M2	0	0.255333	0.229	0.066	0	Ex	AP3M2
SOWAHA	0	0.254825	0.108	0.014	0	Ex	SOWAHA
GNB1	0	0.254693	0.544	0.231	0	Ex	GNB1
PRRG3	0	0.254623	0.112	0.013	0	Ex	PRRG3
ABRACL	0	0.254094	0.117	0.014	0	Ex	ABRACL
CTD-2535L24.2	0	0.254047	0.123	0.023	0	Ex	CTD-2535L24.2
SCG2	0	0.253847	0.264	0.082	0	Ex	SCG2
EHBP1	0	0.253678	0.613	0.28	0	Ex	EHBP1
TCEAL3	0	0.253667	0.223	0.064	0	Ex	TCEAL3
MIB2	0	0.253509	0.169	0.038	0	Ex	MIB2
CAPN1	0	0.253485	0.156	0.031	0	Ex	CAPN1
CACYBP	0	0.253335	0.278	0.083	0	Ex	CACYBP
C1QBP	0	0.253188	0.21	0.058	0	Ex	C1QBP
GAS2L1	0	0.253006	0.158	0.033	0	Ex	GAS2L1
CD163L1	0	0.252853	0.344	0.109	0	Ex	CD163L1
LGI4	0	0.252851	0.277	0.058	0	Ex	LGI4
ANKRD26	0	0.25285	0.536	0.223	0	Ex	ANKRD26
MEAF6	0	0.252817	0.267	0.075	0	Ex	MEAF6
POLR2K	0	0.25277	0.208	0.054	0	Ex	POLR2K
CRKL	0	0.252554	0.21	0.053	0	Ex	CRKL
C10orf35	0	0.252422	0.139	0.022	0	Ex	C10orf35
RAD23A	0	0.252332	0.26	0.076	0	Ex	RAD23A
SLC17A5	0	0.252053	0.271	0.079	0	Ex	SLC17A5
CCDC24	0	0.251919	0.186	0.034	0	Ex	CCDC24
EFCAB7	0	0.25189	0.28	0.079	0	Ex	EFCAB7
FAM199X	0	0.251852	0.207	0.056	0	Ex	FAM199X
CCDC39	0	0.251301	0.103	0.012	0	Ex	CCDC39
ATF2	0	0.251291	0.368	0.118	0	Ex	ATF2
SCRT1	0	0.251128	0.112	0.032	0	Ex	SCRT1
TRIM69	0	0.250853	0.196	0.051	0	Ex	TRIM69
OSBPL8	0	0.250774	0.529	0.213	0	Ex	OSBPL8
TFDP1	0	0.25077	0.153	0.036	0	Ex	TFDP1
ARFGEF2	0	0.250725	0.42	0.148	0	Ex	ARFGEF2
NKRF	0	0.250719	0.147	0.03	0	Ex	NKRF
ABCB9	0	0.250716	0.245	0.068	0	Ex	ABCB9
HTR4	0	0.250638	0.151	0.034	0	Ex	HTR4
C15orf61	0	0.250393	0.153	0.035	0	Ex	C15orf61
FNDC4	0	0.250229	0.146	0.034	0	Ex	FNDC4
ATAD2	0	0.250013	0.163	0.033	0	Ex	ATAD2
PLP1	0	5.11574	0.922	0.106	0	Oli	PLP1
ST18	0	4.90915	0.865	0.035	0	Oli	ST18
CLDN11	0	4.20247	0.797	0.116	0	Oli	CLDN11
CTNNA3	0	4.17177	0.916	0.324	0	Oli	CTNNA3
RNF220	0	4.13722	0.867	0.227	0	Oli	RNF220
TMEM144	0	4.04073	0.744	0.068	0	Oli	TMEM144
MBP	0	4.01544	0.914	0.306	0	Oli	MBP
PIP4K2A	0	3.74195	0.83	0.202	0	Oli	PIP4K2A
SLC44A1	0	3.4945	0.89	0.429	0	Oli	SLC44A1
MOBP	0	3.39174	0.535	0.035	0	Oli	MOBP
FRMD4B	0	3.37807	0.678	0.089	0	Oli	FRMD4B
TF	0	3.37491	0.584	0.084	0	Oli	TF
ENPP2	0	3.33121	0.561	0.033	0	Oli	ENPP2
TMTC2	0	3.30669	0.812	0.284	0	Oli	TMTC2
CNP	0	3.29669	0.635	0.144	0	Oli	CNP
C10orf90	0	3.29074	0.589	0.046	0	Oli	C10orf90
DOCK5	0	3.25911	0.639	0.069	0	Oli	DOCK5
KCNH8	0	3.20094	0.555	0.049	0	Oli	KCNH8
CRYAB	0	3.19674	0.589	0.164	0	Oli	CRYAB
CLMN	0	3.1668	0.549	0.067	0	Oli	CLMN
PHLPP1	0	3.16612	0.796	0.312	0	Oli	PHLPP1
[truncated: 6,946 more rows]

## Sheet: Table S3 GBM marker
Table S3. Cell-specific marker genes for GBM single-cell data.
	p_val	avg_log2FC	pct.1	pct.2	p_val_adj	cluster	gene
AQP4	0	3.45111	0.965	0.086	0	Astrocyte	AQP4
GJA1	0	2.52773	0.93	0.069	0	Astrocyte	GJA1
LHFP	0	2.36888	0.915	0.072	0	Astrocyte	LHFP
MYBPC1	0	2.36647	0.803	0.04	0	Astrocyte	MYBPC1
IGFBP5	0	2.06542	0.831	0.059	0	Astrocyte	IGFBP5
ATP1A2	0	1.70657	0.746	0.048	0	Astrocyte	ATP1A2
ENTPD2	0	1.5366	0.676	0.015	0	Astrocyte	ENTPD2
LINC01579	0	1.36162	0.683	0.029	0	Astrocyte	LINC01579
PGAM2	0	1.23992	0.514	0.012	0	Astrocyte	PGAM2
CFAP126	0	0.857216	0.394	0.01	0	Astrocyte	CFAP126
WNT3	0	0.767017	0.366	0.009	0	Astrocyte	WNT3
PPP1R1C	0	0.698448	0.366	0.009	0	Astrocyte	PPP1R1C
ECM2	0	0.53648	0.275	0.006	0	Astrocyte	ECM2
TCTEX1D1	0	0.523842	0.218	0.002	0	Astrocyte	TCTEX1D1
LGI1	0	0.381759	0.239	0.004	0	Astrocyte	LGI1
ZMYND10	0	0.343782	0.169	0.001	0	Astrocyte	ZMYND10
RAMP3	0	0.310226	0.162	0.002	0	Astrocyte	RAMP3
IGFN1	0	0.299462	0.148	0.001	0	Astrocyte	IGFN1
ADCYAP1R1	8.91746e-297	1.48211	0.69	0.044	1.95676e-292	Astrocyte	ADCYAP1R1
LIX1	1.92245e-280	1.45394	0.655	0.041	4.21842e-276	Astrocyte	LIX1
MLC1	3.53455e-280	1.69346	0.852	0.071	7.75587e-276	Astrocyte	MLC1
MXRA8	3.86221e-280	0.562963	0.296	0.008	8.47484e-276	Astrocyte	MXRA8
CLDN10	1.12116e-279	0.429084	0.239	0.005	2.46016e-275	Astrocyte	CLDN10
RGMA	3.70804e-279	1.57525	0.803	0.064	8.13655e-275	Astrocyte	RGMA
SLC25A18	1.88967e-261	0.867084	0.514	0.027	4.1465e-257	Astrocyte	SLC25A18
AGT	1.25131e-254	2.5507	0.958	0.107	2.74575e-250	Astrocyte	AGT
TMEM47	4.77104e-253	0.967122	0.563	0.033	1.04691e-248	Astrocyte	TMEM47
ELN	1.63661e-251	0.913518	0.479	0.024	3.59122e-247	Astrocyte	ELN
HSPB8	1.22376e-250	1.44947	0.599	0.039	2.6853e-246	Astrocyte	HSPB8
BBOX1	2.04548e-243	1.25532	0.641	0.045	4.48839e-239	Astrocyte	BBOX1
ALDH1L1-AS2	3.00868e-242	0.558402	0.254	0.007	6.60195e-238	Astrocyte	ALDH1L1-AS2
ANGPTL1	1.26071e-240	0.443221	0.19	0.004	2.76637e-236	Astrocyte	ANGPTL1
ID4	1.32378e-240	3.48355	1	0.135	2.90477e-236	Astrocyte	ID4
LIFR	2.42539e-237	1.93632	0.817	0.08	5.32204e-233	Astrocyte	LIFR
EMX2	2.02094e-236	0.603501	0.289	0.009	4.43455e-232	Astrocyte	EMX2
SOCS2	1.79065e-232	1.34706	0.528	0.032	3.92923e-228	Astrocyte	SOCS2
EGFR	3.26098e-232	2.70015	0.972	0.122	7.15557e-228	Astrocyte	EGFR
AQP1	5.2754e-230	1.76307	0.761	0.065	1.15758e-225	Astrocyte	AQP1
P2RY1	5.56162e-228	0.708413	0.387	0.017	1.22039e-223	Astrocyte	P2RY1
GRAMD3	2.00948e-224	1.49497	0.732	0.065	4.40941e-220	Astrocyte	GRAMD3
CCDC80	5.30626e-224	1.31727	0.627	0.047	1.16435e-219	Astrocyte	CCDC80
GMPR	1.14766e-223	0.979855	0.486	0.028	2.51832e-219	Astrocyte	GMPR
ALDH1L1	4.90774e-221	1.08049	0.606	0.044	1.07691e-216	Astrocyte	ALDH1L1
IL17D	1.30246e-220	1.05586	0.563	0.039	2.85798e-216	Astrocyte	IL17D
SFRP4	1.09277e-217	0.690701	0.338	0.014	2.39786e-213	Astrocyte	SFRP4
GNG11	7.83642e-215	1.20946	0.761	0.069	1.71955e-210	Astrocyte	GNG11
AR	3.72479e-214	0.822442	0.401	0.02	8.1733e-210	Astrocyte	AR
LFNG	7.89647e-214	0.932349	0.521	0.033	1.73272e-209	Astrocyte	LFNG
SLC4A4	4.12284e-213	1.25017	0.599	0.045	9.04675e-209	Astrocyte	SLC4A4
MT1M	1.26984e-211	2.66891	0.986	0.139	2.78642e-207	Astrocyte	MT1M
PACRG	2.46561e-209	0.837855	0.444	0.025	5.41028e-205	Astrocyte	PACRG
CXXC5	5.22308e-207	2.03648	0.93	0.119	1.1461e-202	Astrocyte	CXXC5
BAALC-AS1	3.45424e-205	0.44809	0.204	0.005	7.57963e-201	Astrocyte	BAALC-AS1
COL8A1	7.47516e-203	0.364343	0.19	0.005	1.64027e-198	Astrocyte	COL8A1
MOXD1	3.01397e-198	0.368872	0.183	0.004	6.61355e-194	Astrocyte	MOXD1
MEOX2	2.94039e-195	0.865081	0.472	0.03	6.4521e-191	Astrocyte	MEOX2
EFEMP2	1.17153e-194	0.884766	0.549	0.04	2.57069e-190	Astrocyte	EFEMP2
ALDH7A1	1.31072e-194	1.46874	0.711	0.069	2.87612e-190	Astrocyte	ALDH7A1
NKAIN3	1.86203e-192	1.20049	0.606	0.051	4.08585e-188	Astrocyte	NKAIN3
APOL4	2.55682e-192	0.655212	0.31	0.013	5.61043e-188	Astrocyte	APOL4
RP11-160O5.1	9.31006e-192	0.526944	0.232	0.007	2.04291e-187	Astrocyte	RP11-160O5.1
TIMP3	1.16316e-190	1.80449	0.901	0.118	2.55233e-186	Astrocyte	TIMP3
CSRP2	1.03389e-186	1.60219	0.81	0.095	2.26867e-182	Astrocyte	CSRP2
ID3	1.85727e-185	3.79847	0.986	0.174	4.0754e-181	Astrocyte	ID3
HRSP12	4.05328e-183	1.61015	0.789	0.095	8.89411e-179	Astrocyte	HRSP12
HES1	6.88693e-183	1.64547	0.754	0.081	1.5112e-178	Astrocyte	HES1
RGN	2.93319e-182	0.623065	0.338	0.017	6.43629e-178	Astrocyte	RGN
ELOVL2	1.41918e-181	0.688247	0.373	0.02	3.1141e-177	Astrocyte	ELOVL2
MORN5	4.82412e-181	0.414931	0.176	0.004	1.05856e-176	Astrocyte	MORN5
SLC16A9	2.5026e-180	0.662307	0.345	0.018	5.49145e-176	Astrocyte	SLC16A9
PHYHD1	3.21014e-179	0.80125	0.38	0.022	7.04401e-175	Astrocyte	PHYHD1
SLCO1C1	2.26363e-177	0.346789	0.183	0.005	4.96709e-173	Astrocyte	SLCO1C1
AEBP1	2.61586e-175	1.23979	0.627	0.059	5.73999e-171	Astrocyte	AEBP1
SMOX	1.76492e-174	1.3009	0.739	0.083	3.87277e-170	Astrocyte	SMOX
HEPACAM	4.11534e-173	1.75978	0.831	0.106	9.0303e-169	Astrocyte	HEPACAM
PCDHB5	6.38492e-172	0.573239	0.324	0.016	1.40104e-167	Astrocyte	PCDHB5
FAM107A	2.32701e-170	2.0865	0.908	0.14	5.10617e-166	Astrocyte	FAM107A
UG0898H09	1.70751e-169	0.893206	0.465	0.034	3.7468e-165	Astrocyte	UG0898H09
ITGB8	3.32799e-169	1.85714	0.88	0.131	7.3026e-165	Astrocyte	ITGB8
SPARC	6.73839e-169	2.64303	0.993	0.188	1.47861e-164	Astrocyte	SPARC
CDO1	1.31146e-168	1.33262	0.662	0.069	2.87774e-164	Astrocyte	CDO1
FBXO2	2.16512e-168	1.15422	0.521	0.043	4.75092e-164	Astrocyte	FBXO2
S100A16	1.25692e-167	1.51801	0.817	0.106	2.75806e-163	Astrocyte	S100A16
NES	2.70916e-167	1.63901	0.845	0.116	5.94471e-163	Astrocyte	NES
RFX4	3.48939e-166	1.14301	0.662	0.068	7.65676e-162	Astrocyte	RFX4
FOXJ1	1.26064e-164	0.645857	0.261	0.011	2.76623e-160	Astrocyte	FOXJ1
SNAI2	9.04427e-164	0.309032	0.155	0.004	1.98458e-159	Astrocyte	SNAI2
ANKRD35	5.62213e-162	0.690552	0.394	0.025	1.23366e-157	Astrocyte	ANKRD35
HEPN1	3.46119e-161	1.78637	0.803	0.106	7.59489e-157	Astrocyte	HEPN1
CTNND2	2.46637e-158	1.60875	0.817	0.117	5.41196e-154	Astrocyte	CTNND2
C1orf194	8.28879e-158	0.706626	0.373	0.023	1.81881e-153	Astrocyte	C1orf194
USP2	7.58484e-157	0.785134	0.458	0.035	1.66434e-152	Astrocyte	USP2
PON2	4.80766e-156	3.10249	0.993	0.226	1.05495e-151	Astrocyte	PON2
CPE	5.60884e-156	3.17449	0.986	0.209	1.23075e-151	Astrocyte	CPE
IL11RA	2.30056e-155	0.728586	0.345	0.02	5.04813e-151	Astrocyte	IL11RA
EDNRB	8.71889e-155	1.38046	0.683	0.078	1.91319e-150	Astrocyte	EDNRB
C1R	1.14188e-154	0.653032	0.352	0.021	2.50562e-150	Astrocyte	C1R
SEPP1	6.31154e-154	1.49945	0.803	0.11	1.38494e-149	Astrocyte	SEPP1
KCNN2	3.19593e-153	0.564116	0.303	0.016	7.01282e-149	Astrocyte	KCNN2
FZD3	3.24218e-153	1.11147	0.606	0.063	7.11431e-149	Astrocyte	FZD3
ZFYVE21	7.41567e-153	1.31537	0.732	0.093	1.62722e-148	Astrocyte	ZFYVE21
CALD1	1.02189e-152	1.82412	0.972	0.175	2.24234e-148	Astrocyte	CALD1
METTL7B	2.54147e-152	0.896614	0.359	0.022	5.57675e-148	Astrocyte	METTL7B
TRIP6	2.56329e-152	1.09731	0.641	0.069	5.62463e-148	Astrocyte	TRIP6
ZBED5-AS1	4.49467e-152	0.830465	0.43	0.032	9.86266e-148	Astrocyte	ZBED5-AS1
EFEMP1	1.28178e-151	1.27472	0.514	0.046	2.81261e-147	Astrocyte	EFEMP1
LRRC17	2.05002e-150	0.412228	0.261	0.012	4.49835e-146	Astrocyte	LRRC17
2024-03-02	3.69861e-150	0.440885	0.232	0.01	8.11585e-146	Astrocyte	2024-03-02
CDKN2C	1.56045e-149	1.04854	0.69	0.08	3.42409e-145	Astrocyte	CDKN2C
CCDC160	1.03574e-148	0.609401	0.282	0.014	2.27272e-144	Astrocyte	CCDC160
MT1E	4.57661e-148	2.87875	0.972	0.207	1.00425e-143	Astrocyte	MT1E
PCDHB11	6.13957e-148	0.252562	0.141	0.003	1.34721e-143	Astrocyte	PCDHB11
KLHDC9	1.26464e-147	0.493475	0.268	0.013	2.77499e-143	Astrocyte	KLHDC9
PIFO	1.74862e-147	0.72396	0.352	0.022	3.837e-143	Astrocyte	PIFO
ALDOC	2.60767e-147	2.27008	0.908	0.167	5.72201e-143	Astrocyte	ALDOC
PHGDH	6.86462e-147	1.68114	0.894	0.147	1.5063e-142	Astrocyte	PHGDH
RASL12	1.05157e-145	0.559462	0.268	0.013	2.30747e-141	Astrocyte	RASL12
LINC00844	5.53381e-145	2.03143	0.866	0.146	1.21428e-140	Astrocyte	LINC00844
PLCD3	1.18513e-143	0.649808	0.366	0.025	2.60054e-139	Astrocyte	PLCD3
RARRES3	1.45606e-143	1.40577	0.669	0.082	3.19504e-139	Astrocyte	RARRES3
SPARCL1	2.10459e-143	3.16054	1	0.241	4.6181e-139	Astrocyte	SPARCL1
COX7A1	3.40124e-142	1.051	0.57	0.057	7.46335e-138	Astrocyte	COX7A1
DCLK2	3.64714e-141	1.15087	0.669	0.083	8.00291e-137	Astrocyte	DCLK2
CDC42EP4	1.12087e-140	1.08989	0.592	0.065	2.45952e-136	Astrocyte	CDC42EP4
TBX2-AS1	5.38315e-140	0.473972	0.268	0.014	1.18123e-135	Astrocyte	TBX2-AS1
MT1F	6.79322e-140	1.75556	0.831	0.129	1.49064e-135	Astrocyte	MT1F
GFAP	3.70851e-139	3.42685	1	0.27	8.13758e-135	Astrocyte	GFAP
DDR1	6.70168e-139	1.92502	0.894	0.166	1.47055e-134	Astrocyte	DDR1
GPM6B	7.54543e-139	3.29029	1	0.281	1.65569e-134	Astrocyte	GPM6B
VWA3B	3.92989e-138	0.363445	0.197	0.007	8.62337e-134	Astrocyte	VWA3B
METTL7A	1.45488e-137	1.54051	0.789	0.123	3.19245e-133	Astrocyte	METTL7A
PPIC	3.01763e-137	0.411294	0.261	0.013	6.62159e-133	Astrocyte	PPIC
NTRK2	4.21003e-137	2.10182	0.908	0.169	9.23806e-133	Astrocyte	NTRK2
WDR78	1.04933e-136	0.365803	0.176	0.006	2.30255e-132	Astrocyte	WDR78
DCLK1	2.03431e-135	0.995289	0.542	0.055	4.46389e-131	Astrocyte	DCLK1
TSPAN6	4.4922e-135	0.963	0.57	0.063	9.85722e-131	Astrocyte	TSPAN6
CDK2AP1	8.86712e-135	1.08823	0.648	0.078	1.94571e-130	Astrocyte	CDK2AP1
CSRP1	6.81503e-134	1.28306	0.796	0.119	1.49542e-129	Astrocyte	CSRP1
POU3F2	1.10259e-133	1.00546	0.535	0.056	2.41941e-129	Astrocyte	POU3F2
C7orf55	1.80044e-133	1.4297	0.845	0.141	3.95071e-129	Astrocyte	C7orf55
MT3	6.1827e-133	3.21305	1	0.296	1.35667e-128	Astrocyte	MT3
BCAN	1.12526e-132	2.74834	1	0.26	2.46916e-128	Astrocyte	BCAN
NTM	2.19709e-132	1.47654	0.81	0.129	4.82107e-128	Astrocyte	NTM
ERBB2IP	4.03507e-132	1.12854	0.627	0.077	8.85415e-128	Astrocyte	ERBB2IP
NNAT	4.73295e-132	1.19411	0.585	0.067	1.03855e-127	Astrocyte	NNAT
MSI2	5.9501e-132	1.73842	0.894	0.166	1.30563e-127	Astrocyte	MSI2
CRISPLD1	1.61053e-131	0.81631	0.458	0.042	3.53399e-127	Astrocyte	CRISPLD1
GPR37L1	7.10794e-131	0.953475	0.493	0.048	1.5597e-126	Astrocyte	GPR37L1
TGFBR3	1.02969e-130	0.361419	0.204	0.008	2.25944e-126	Astrocyte	TGFBR3
CNN3	1.09441e-130	2.18648	0.965	0.215	2.40147e-126	Astrocyte	CNN3
PBX1	1.87054e-129	1.04337	0.641	0.081	4.10454e-125	Astrocyte	PBX1
UPK3BL	1.96954e-129	0.433529	0.275	0.015	4.32176e-125	Astrocyte	UPK3BL
KCNN3	2.63648e-129	0.811366	0.458	0.041	5.78523e-125	Astrocyte	KCNN3
PPARGC1A	5.55352e-129	0.313343	0.183	0.007	1.21861e-124	Astrocyte	PPARGC1A
PDDC1	1.35667e-128	0.797153	0.451	0.041	2.97694e-124	Astrocyte	PDDC1
CRYAB	1.29365e-127	2.85356	1	0.258	2.83866e-123	Astrocyte	CRYAB
FZD7	4.72549e-127	0.368636	0.197	0.008	1.03691e-122	Astrocyte	FZD7
PAX6	3.89961e-126	0.698331	0.359	0.027	8.55691e-122	Astrocyte	PAX6
C1orf61	3.95225e-126	3.02916	1	0.289	8.67242e-122	Astrocyte	C1orf61
AC010226.4	6.33823e-126	0.433326	0.211	0.009	1.3908e-121	Astrocyte	AC010226.4
MT1A	9.30201e-126	0.409383	0.211	0.009	2.04114e-121	Astrocyte	MT1A
2024-09-11	1.84027e-125	1.16441	0.641	0.086	4.03811e-121	Astrocyte	2024-09-11
PRAF2	2.59465e-125	1.0085	0.669	0.09	5.69344e-121	Astrocyte	PRAF2
SPAG16	5.55689e-125	1.29246	0.803	0.131	1.21935e-120	Astrocyte	SPAG16
PSAT1	4.85204e-124	1.53226	0.838	0.148	1.06468e-119	Astrocyte	PSAT1
PCDH9	5.18079e-124	1.75306	0.944	0.191	1.13682e-119	Astrocyte	PCDH9
TCEAL2	1.49252e-123	1.39852	0.817	0.138	3.27503e-119	Astrocyte	TCEAL2
CETN2	5.52297e-123	1.42558	0.824	0.143	1.21191e-118	Astrocyte	CETN2
MIR4458HG	1.68757e-122	1.15636	0.662	0.093	3.70303e-118	Astrocyte	MIR4458HG
EIF5AL1	2.63187e-121	0.860293	0.465	0.045	5.77512e-117	Astrocyte	EIF5AL1
NDRG2	4.8598e-121	2.34524	1	0.287	1.06639e-116	Astrocyte	NDRG2
MAOB	5.35301e-121	0.719949	0.444	0.041	1.17461e-116	Astrocyte	MAOB
FAM181A	6.17016e-121	0.352879	0.211	0.01	1.35392e-116	Astrocyte	FAM181A
S100B	1.10637e-120	2.79423	1	0.32	2.42771e-116	Astrocyte	S100B
CNPY4	6.63293e-120	0.586294	0.338	0.025	1.45546e-115	Astrocyte	CNPY4
GBAS	7.28887e-120	1.42386	0.775	0.135	1.5994e-115	Astrocyte	GBAS
LMO3	1.16122e-119	0.860326	0.465	0.047	2.54806e-115	Astrocyte	LMO3
ALDH6A1	1.46054e-119	1.15069	0.69	0.1	3.20487e-115	Astrocyte	ALDH6A1
PPIL6	2.20996e-119	0.403794	0.225	0.011	4.84932e-115	Astrocyte	PPIL6
FAM167A	1.07315e-117	0.282467	0.176	0.007	2.35482e-113	Astrocyte	FAM167A
CLU	1.62074e-117	3.13958	1	0.316	3.5564e-113	Astrocyte	CLU
XIST	5.16559e-117	0.451372	0.81	0.116	1.13349e-112	Astrocyte	XIST
SDC4	9.03155e-117	0.52603	0.31	0.021	1.98179e-112	Astrocyte	SDC4
AK1	9.24319e-117	1.47145	0.775	0.133	2.02823e-112	Astrocyte	AK1
ZIC2	3.32504e-116	0.264904	0.134	0.004	7.29613e-112	Astrocyte	ZIC2
NKX2-5	8.89947e-116	0.283988	0.141	0.005	1.95281e-111	Astrocyte	NKX2-5
NDP	9.34577e-116	0.620261	0.359	0.029	2.05074e-111	Astrocyte	NDP
SOX9	1.31226e-115	1.42301	0.746	0.122	2.8795e-111	Astrocyte	SOX9
RP11-553L6.5	1.63926e-115	1.0133	0.683	0.099	3.59704e-111	Astrocyte	RP11-553L6.5
FHL1	9.64498e-115	1.56087	0.859	0.168	2.1164e-110	Astrocyte	FHL1
PTRF	1.03803e-114	0.563926	0.352	0.028	2.27774e-110	Astrocyte	PTRF
2024-09-07	2.52875e-114	2.10594	1	0.277	5.54883e-110	Astrocyte	2024-09-07
NPDC1	2.86443e-114	1.48994	0.796	0.146	6.28543e-110	Astrocyte	NPDC1
HOXB-AS1	3.42768e-114	0.34812	0.197	0.009	7.52135e-110	Astrocyte	HOXB-AS1
FEZ1	9.138e-114	1.61129	0.937	0.203	2.00515e-109	Astrocyte	FEZ1
MEIS2	2.28772e-113	0.870539	0.528	0.063	5.01993e-109	Astrocyte	MEIS2
LINC00094	4.09176e-113	0.694871	0.408	0.038	8.97854e-109	Astrocyte	LINC00094
MT-ND4	4.86165e-113	2.4599	1	0.322	1.06679e-108	Astrocyte	MT-ND4
ACSBG1	1.3688e-112	0.346078	0.218	0.011	3.00356e-108	Astrocyte	ACSBG1
PLA2G16	3.56684e-112	1.04345	0.739	0.119	7.82672e-108	Astrocyte	PLA2G16
ZP3	4.67974e-112	0.329855	0.204	0.01	1.02688e-107	Astrocyte	ZP3
RNF180	1.46946e-111	0.995379	0.57	0.073	3.22444e-107	Astrocyte	RNF180
NMB	4.4212e-111	1.23715	0.754	0.122	9.70145e-107	Astrocyte	NMB
FABP7	5.0375e-111	1.66886	0.915	0.183	1.10538e-106	Astrocyte	FABP7
FOXG1	6.18826e-111	0.684385	0.394	0.036	1.35789e-106	Astrocyte	FOXG1
CCDC74B	1.52684e-110	0.392341	0.183	0.008	3.35034e-106	Astrocyte	CCDC74B
PCSK1N	7.09071e-110	2.06268	0.979	0.255	1.55591e-105	Astrocyte	PCSK1N
PAQR6	1.3092e-109	1.00881	0.641	0.092	2.87277e-105	Astrocyte	PAQR6
TRIM47	3.62731e-109	1.07655	0.521	0.064	7.95941e-105	Astrocyte	TRIM47
LINC01551	5.79441e-109	0.340964	0.176	0.008	1.27147e-104	Astrocyte	LINC01551
PBXIP1	7.82555e-109	0.918717	0.577	0.074	1.71716e-104	Astrocyte	PBXIP1
SEPW1	1.52768e-108	1.95382	0.965	0.257	3.35218e-104	Astrocyte	SEPW1
MASP1	1.70361e-108	0.637517	0.373	0.033	3.73823e-104	Astrocyte	MASP1
NREP	1.73306e-108	1.02467	0.62	0.086	3.80285e-104	Astrocyte	NREP
C7orf73	3.0967e-108	1.44448	0.852	0.171	6.79508e-104	Astrocyte	C7orf73
TTYH1	8.97276e-108	1.65937	0.923	0.201	1.96889e-103	Astrocyte	TTYH1
CKB	1.9486e-107	2.70092	1	0.379	4.27582e-103	Astrocyte	CKB
LYPD1	3.12407e-107	1.40809	0.627	0.094	6.85514e-103	Astrocyte	LYPD1
AC015936.3	3.71194e-107	0.440915	0.254	0.016	8.1451e-103	Astrocyte	AC015936.3
NNMT	4.40939e-107	0.290591	0.162	0.006	9.67551e-103	Astrocyte	NNMT
PPP1R16A	4.0543e-106	0.728412	0.479	0.054	8.89635e-102	Astrocyte	PPP1R16A
NKAIN4	2.1539e-105	1.23334	0.732	0.125	4.7263e-101	Astrocyte	NKAIN4
MT-ND5	2.86245e-105	1.99512	0.993	0.282	6.28107e-101	Astrocyte	MT-ND5
FXYD6	2.23271e-104	1.71949	0.951	0.23	4.89923e-100	Astrocyte	FXYD6
MORN2	3.72419e-104	1.11687	0.683	0.111	8.17199e-100	Astrocyte	MORN2
PSD2	5.07167e-104	0.410516	0.239	0.015	1.11288e-99	Astrocyte	PSD2
MT-CYB	5.75284e-104	2.19514	1	0.319	1.26235e-99	Astrocyte	MT-CYB
PAQR4	6.46472e-104	0.814291	0.43	0.045	1.41855e-99	Astrocyte	PAQR4
CRIP2	6.68449e-104	1.0771	0.711	0.117	1.46678e-99	Astrocyte	CRIP2
RP11-403A3.3	2.67063e-103	0.369076	0.232	0.014	5.86016e-99	Astrocyte	RP11-403A3.3
RP11-263K19.4	2.91374e-103	0.552213	0.31	0.024	6.39363e-99	Astrocyte	RP11-263K19.4
RAMP1	4.27929e-103	1.74477	0.944	0.24	9.39004e-99	Astrocyte	RAMP1
B3GALT2	7.95073e-103	0.634787	0.31	0.024	1.74463e-98	Astrocyte	B3GALT2
TSC22D4	1.25339e-102	2.19793	0.993	0.309	2.75031e-98	Astrocyte	TSC22D4
MT-ND3	1.92969e-102	2.21379	1	0.318	4.23431e-98	Astrocyte	MT-ND3
PTN	2.3511e-102	2.2611	0.979	0.26	5.15902e-98	Astrocyte	PTN
NFIA	3.65777e-102	1.69398	0.923	0.227	8.02626e-98	Astrocyte	NFIA
MT-ND4L	6.25528e-102	1.67669	0.972	0.244	1.3726e-97	Astrocyte	MT-ND4L
STON2	9.09179e-102	0.488131	0.324	0.027	1.99501e-97	Astrocyte	STON2
KLF15	6.91697e-101	0.587284	0.296	0.023	1.51779e-96	Astrocyte	KLF15
MPP6	2.64712e-100	0.658068	0.394	0.04	5.80857e-96	Astrocyte	MPP6
SMAD9	3.92e-100	0.630253	0.373	0.036	8.60165e-96	Astrocyte	SMAD9
B3GAT2	5.95076e-100	0.899427	0.493	0.062	1.30577e-95	Astrocyte	B3GAT2
MT1X	1.41757e-99	2.67485	0.986	0.341	3.11056e-95	Astrocyte	MT1X
AP006621.5	1.42588e-99	0.444515	0.261	0.018	3.12881e-95	Astrocyte	AP006621.5
DMRTA2	2.33838e-99	0.322109	0.211	0.012	5.13111e-95	Astrocyte	DMRTA2
SLC6A8	2.45323e-99	0.717794	0.458	0.052	5.38311e-95	Astrocyte	SLC6A8
PLPP3	7.38074e-99	1.03331	0.711	0.123	1.61956e-94	Astrocyte	PLPP3
NGFRAP1	2.8941e-98	1.82792	1	0.275	6.35053e-94	Astrocyte	NGFRAP1
ANXA1	6.86836e-98	1.29008	0.796	0.144	1.50712e-93	Astrocyte	ANXA1
BCKDHB	9.00739e-98	0.597861	0.359	0.034	1.97649e-93	Astrocyte	BCKDHB
MT-ATP6	1.45776e-97	2.11474	1	0.319	3.19877e-93	Astrocyte	MT-ATP6
PMP2	2.78427e-97	1.49091	0.887	0.193	6.10952e-93	Astrocyte	PMP2
PLEKHA4	4.68867e-97	0.522651	0.31	0.025	1.02883e-92	Astrocyte	PLEKHA4
THRA	1.53384e-96	1.27843	0.831	0.174	3.36572e-92	Astrocyte	THRA
ZNF667-AS1	1.62982e-96	1.00883	0.62	0.098	3.57631e-92	Astrocyte	ZNF667-AS1
FAM229B	5.43714e-96	1.10699	0.704	0.126	1.19307e-91	Astrocyte	FAM229B
HIF3A	8.10037e-96	0.723196	0.423	0.047	1.77746e-91	Astrocyte	HIF3A
SSBP2	1.42296e-95	0.87188	0.634	0.098	3.1224e-91	Astrocyte	SSBP2
FBXO17	1.77762e-95	0.452588	0.275	0.021	3.90064e-91	Astrocyte	FBXO17
2024-09-09	3.85337e-95	1.02844	0.669	0.112	8.45546e-91	Astrocyte	2024-09-09
FIBIN	1.1984e-94	0.86575	0.5	0.066	2.62966e-90	Astrocyte	FIBIN
RORB	2.0714e-94	0.40358	0.239	0.016	4.54528e-90	Astrocyte	RORB
SOX2	2.24497e-94	1.54803	0.937	0.219	4.92614e-90	Astrocyte	SOX2
MTSS1L	2.86068e-94	0.944143	0.57	0.086	6.27719e-90	Astrocyte	MTSS1L
LRRC34	5.44857e-94	0.396718	0.211	0.013	1.19558e-89	Astrocyte	LRRC34
RP11-792A8.4	7.27973e-94	0.818702	0.5	0.066	1.59739e-89	Astrocyte	RP11-792A8.4
GPM6A	1.33743e-93	1.51495	0.979	0.234	2.93472e-89	Astrocyte	GPM6A
BISPR	1.49779e-93	0.342349	0.204	0.012	3.28659e-89	Astrocyte	BISPR
ATP5J2	1.69135e-93	1.72585	0.979	0.28	3.71134e-89	Astrocyte	ATP5J2
BCHE	2.00538e-93	1.0925	0.62	0.102	4.4004e-89	Astrocyte	BCHE
TROVE2	2.01889e-93	1.221	0.775	0.156	4.43004e-89	Astrocyte	TROVE2
WASF3	2.10686e-92	0.750698	0.444	0.054	4.62309e-88	Astrocyte	WASF3
WDR60	2.21712e-92	0.797701	0.592	0.09	4.86502e-88	Astrocyte	WDR60
EIF4EBP3	2.97286e-92	0.353516	0.183	0.01	6.52334e-88	Astrocyte	EIF4EBP3
FSTL1	3.24032e-92	0.455445	0.282	0.022	7.11023e-88	Astrocyte	FSTL1
RP11-172H24.4	6.68717e-92	0.56047	0.324	0.03	1.46737e-87	Astrocyte	RP11-172H24.4
BEX1	1.10842e-91	1.55634	0.937	0.225	2.43221e-87	Astrocyte	BEX1
MDK	1.39246e-91	1.03233	0.641	0.107	3.05548e-87	Astrocyte	MDK
RHPN1	1.4788e-91	0.654131	0.345	0.033	3.24494e-87	Astrocyte	RHPN1
TMEM106C	1.81765e-91	0.92393	0.592	0.092	3.98847e-87	Astrocyte	TMEM106C
FADS2	2.23868e-91	1.07685	0.606	0.1	4.91233e-87	Astrocyte	FADS2
TSC22D1	5.64438e-91	1.60026	0.965	0.263	1.23855e-86	Astrocyte	TSC22D1
CRNDE	6.11339e-91	0.704591	0.437	0.052	1.34146e-86	Astrocyte	CRNDE
GMNN	1.54857e-90	0.966731	0.549	0.082	3.39803e-86	Astrocyte	GMNN
RSPH1	2.08617e-90	0.513971	0.254	0.019	4.57769e-86	Astrocyte	RSPH1
DDAH1	3.30422e-90	0.781387	0.563	0.084	7.25046e-86	Astrocyte	DDAH1
EPHX2	3.50419e-90	0.349083	0.211	0.013	7.68925e-86	Astrocyte	EPHX2
PXMP2	5.67843e-90	0.838906	0.549	0.081	1.24602e-85	Astrocyte	PXMP2
ASNA1	1.71759e-89	1.06178	0.746	0.148	3.76891e-85	Astrocyte	ASNA1
LRIG1	2.3415e-89	0.944306	0.57	0.087	5.13796e-85	Astrocyte	LRIG1
MT-ND2	1.74954e-88	1.9134	1	0.32	3.839e-84	Astrocyte	MT-ND2
ACYP2	2.06521e-88	0.978644	0.746	0.145	4.53169e-84	Astrocyte	ACYP2
CTSF	2.08259e-88	1.11183	0.676	0.124	4.56982e-84	Astrocyte	CTSF
2024-09-15	2.52268e-88	1.2327	0.796	0.174	5.53552e-84	Astrocyte	2024-09-15
NFIX	8.55518e-88	1.21343	0.732	0.147	1.87726e-83	Astrocyte	NFIX
2024-09-02	1.94991e-87	1.33166	0.887	0.217	4.27868e-83	Astrocyte	2024-09-02
RP11-430H10.1	2.19917e-87	0.592306	0.275	0.023	4.82563e-83	Astrocyte	RP11-430H10.1
LINC00998	7.31124e-87	1.16405	0.725	0.146	1.6043e-82	Astrocyte	LINC00998
SYBU	9.51443e-87	0.552277	0.324	0.031	2.08775e-82	Astrocyte	SYBU
CYHR1	1.02735e-86	0.884016	0.57	0.091	2.25431e-82	Astrocyte	CYHR1
ST6GAL2	1.43693e-86	0.286412	0.169	0.009	3.15305e-82	Astrocyte	ST6GAL2
GPRC5B	1.92286e-86	0.993137	0.662	0.122	4.21932e-82	Astrocyte	GPRC5B
ALDOA	2.78246e-86	1.65845	0.986	0.296	6.10556e-82	Astrocyte	ALDOA
IFT22	2.9652e-86	0.865524	0.542	0.082	6.50653e-82	Astrocyte	IFT22
TIMP4	7.54609e-86	0.989413	0.43	0.054	1.65584e-81	Astrocyte	TIMP4
HIBADH	1.07294e-85	0.787415	0.5	0.072	2.35435e-81	Astrocyte	HIBADH
NME5	1.21449e-85	0.427771	0.218	0.015	2.66495e-81	Astrocyte	NME5
TMEM161B-AS1	1.50211e-85	0.925723	0.521	0.079	3.29609e-81	Astrocyte	TMEM161B-AS1
RDH5	2.65934e-85	0.362798	0.218	0.015	5.8354e-81	Astrocyte	RDH5
WRB	2.92729e-85	1.01735	0.704	0.136	6.42336e-81	Astrocyte	WRB
PAQR8	3.74491e-85	0.676211	0.465	0.06	8.21746e-81	Astrocyte	PAQR8
EFHC1	5.05621e-85	0.825061	0.542	0.082	1.10948e-80	Astrocyte	EFHC1
PTPRZ1	1.79264e-84	1.34992	0.972	0.25	3.9336e-80	Astrocyte	PTPRZ1
C9orf116	2.63796e-84	0.469058	0.218	0.015	5.78848e-80	Astrocyte	C9orf116
CH17-189H20.1	4.02471e-84	0.917851	0.57	0.095	8.83142e-80	Astrocyte	CH17-189H20.1
RP11-195F19.5	7.29702e-84	0.767533	0.486	0.069	1.60118e-79	Astrocyte	RP11-195F19.5
LINC00869	7.58422e-84	0.85055	0.514	0.077	1.66421e-79	Astrocyte	LINC00869
ENHO	1.14296e-83	0.959104	0.69	0.13	2.508e-79	Astrocyte	ENHO
NADK2	1.83081e-83	0.577905	0.373	0.041	4.01734e-79	Astrocyte	NADK2
FABP5	1.83915e-83	2.04304	0.965	0.312	4.03565e-79	Astrocyte	FABP5
GS1-124K5.4	1.30418e-82	0.498551	0.324	0.032	2.86176e-78	Astrocyte	GS1-124K5.4
ZBTB20	1.44387e-82	1.19399	0.894	0.218	3.16829e-78	Astrocyte	ZBTB20
ATP5I	2.18427e-82	1.48548	1	0.287	4.79294e-78	Astrocyte	ATP5I
BBS2	2.53905e-82	0.887889	0.535	0.085	5.57145e-78	Astrocyte	BBS2
BDH2	3.51527e-82	0.683959	0.43	0.054	7.71355e-78	Astrocyte	BDH2
HOPX	4.14074e-82	1.49442	0.704	0.142	9.08603e-78	Astrocyte	HOPX
DBX2	7.35673e-82	0.357931	0.197	0.013	1.61429e-77	Astrocyte	DBX2
TCEAL6	7.69414e-82	0.677603	0.38	0.045	1.68833e-77	Astrocyte	TCEAL6
CADM1	1.08471e-81	1.02756	0.669	0.128	2.38019e-77	Astrocyte	CADM1
RDX	2.98667e-81	1.49851	0.937	0.277	6.55366e-77	Astrocyte	RDX
MEG3	3.09343e-81	0.508746	0.542	0.082	6.78792e-77	Astrocyte	MEG3
HLA-A	7.13266e-81	1.51178	0.958	0.249	1.56512e-76	Astrocyte	HLA-A
MGST1	9.24665e-81	0.714343	0.458	0.061	2.02899e-76	Astrocyte	MGST1
SCRN1	1.18174e-80	0.871278	0.599	0.104	2.59309e-76	Astrocyte	SCRN1
ATP5D	1.39365e-80	1.40099	0.944	0.255	3.0581e-76	Astrocyte	ATP5D
CCDC163P	1.78639e-80	0.291913	0.183	0.011	3.91989e-76	Astrocyte	CCDC163P
HDHD2	2.2418e-80	0.882014	0.57	0.096	4.91919e-76	Astrocyte	HDHD2
C14orf2	2.90696e-80	1.37138	0.951	0.267	6.37875e-76	Astrocyte	C14orf2
MT2A	3.01242e-80	2.10728	1	0.575	6.61014e-76	Astrocyte	MT2A
TCEB2	5.83222e-80	1.52219	0.986	0.286	1.27976e-75	Astrocyte	TCEB2
YAP1	1.0373e-79	0.377343	0.197	0.013	2.27616e-75	Astrocyte	YAP1
ARHGEF26	1.71364e-79	0.602963	0.408	0.052	3.76024e-75	Astrocyte	ARHGEF26
SEC14L2	2.77958e-79	0.622886	0.345	0.038	6.09923e-75	Astrocyte	SEC14L2
TSPAN18	3.76411e-79	0.387231	0.19	0.012	8.25958e-75	Astrocyte	TSPAN18
BAALC	4.04733e-79	1.16414	0.908	0.218	8.88105e-75	Astrocyte	BAALC
DLEU1	4.4145e-79	0.516322	0.268	0.024	9.68673e-75	Astrocyte	DLEU1
LSAMP	4.5023e-79	0.951265	0.69	0.134	9.8794e-75	Astrocyte	LSAMP
BEX2	1.27962e-78	1.19347	0.739	0.161	2.80786e-74	Astrocyte	BEX2
POU3F4	1.7172e-78	0.521643	0.289	0.027	3.76805e-74	Astrocyte	POU3F4
MANBAL	1.78805e-78	0.75044	0.556	0.092	3.92351e-74	Astrocyte	MANBAL
APC	2.59647e-78	0.94305	0.697	0.139	5.69744e-74	Astrocyte	APC
KCTD1	2.65247e-78	0.40277	0.211	0.015	5.82031e-74	Astrocyte	KCTD1
MYO10	7.98604e-78	1.04229	0.732	0.152	1.75238e-73	Astrocyte	MYO10
MT-ND1	8.53092e-78	1.71827	0.993	0.317	1.87194e-73	Astrocyte	MT-ND1
CTDSPL	1.1288e-77	0.458373	0.317	0.032	2.47692e-73	Astrocyte	CTDSPL
SRP9	1.64027e-77	1.45852	0.965	0.309	3.59924e-73	Astrocyte	SRP9
IGFBP2	2.12519e-77	1.32303	0.655	0.124	4.6633e-73	Astrocyte	IGFBP2
DTNA	2.37789e-77	0.946452	0.711	0.146	5.2178e-73	Astrocyte	DTNA
ID1	2.51495e-77	1.18884	0.641	0.12	5.51855e-73	Astrocyte	ID1
HEY1	2.58929e-77	1.14963	0.62	0.119	5.68167e-73	Astrocyte	HEY1
GABARAP	3.25102e-77	1.29151	0.915	0.252	7.13371e-73	Astrocyte	GABARAP
WBP5	3.55544e-77	1.14069	0.768	0.173	7.8017e-73	Astrocyte	WBP5
ATP5F1	5.11561e-77	1.13983	0.782	0.184	1.12252e-72	Astrocyte	ATP5F1
GCSH	7.32318e-77	1.24203	0.838	0.21	1.60693e-72	Astrocyte	GCSH
MIR497HG	1.11926e-76	0.487296	0.268	0.024	2.456e-72	Astrocyte	MIR497HG
CST3	1.27833e-76	2.81622	1	0.74	2.80503e-72	Astrocyte	CST3
ZNF680	1.56774e-76	0.636505	0.43	0.057	3.44008e-72	Astrocyte	ZNF680
MAGED1	1.77555e-76	1.18106	0.711	0.157	3.89609e-72	Astrocyte	MAGED1
NDUFA5	1.96577e-76	1.1716	0.908	0.245	4.31349e-72	Astrocyte	NDUFA5
TMEM14A	2.02505e-76	0.89788	0.704	0.144	4.44356e-72	Astrocyte	TMEM14A
TSPAN3	3.75615e-76	1.40476	0.937	0.282	8.24211e-72	Astrocyte	TSPAN3
MT-CO2	3.87057e-76	1.69705	1	0.323	8.4932e-72	Astrocyte	MT-CO2
ATP5A1	4.54557e-76	1.31384	0.866	0.224	9.97435e-72	Astrocyte	ATP5A1
ATP1B2	4.74794e-76	0.973847	0.641	0.122	1.04184e-71	Astrocyte	ATP1B2
MOCS2	5.05911e-76	0.985703	0.69	0.144	1.11012e-71	Astrocyte	MOCS2
H3F3A	1.19746e-75	1.57696	1	0.302	2.62759e-71	Astrocyte	H3F3A
SNTA1	1.99513e-75	0.381232	0.232	0.018	4.37792e-71	Astrocyte	SNTA1
TMEM237	4.20134e-75	0.582092	0.359	0.043	9.21899e-71	Astrocyte	TMEM237
ARF5	4.45294e-75	1.15868	0.838	0.216	9.77109e-71	Astrocyte	ARF5
MT-CO3	4.99206e-75	1.71842	1	0.323	1.09541e-70	Astrocyte	MT-CO3
KIF21A	6.04665e-75	0.719883	0.549	0.092	1.32682e-70	Astrocyte	KIF21A
PDLIM5	7.1802e-75	0.955174	0.732	0.157	1.57555e-70	Astrocyte	PDLIM5
RAB13	9.36428e-75	1.01079	0.789	0.179	2.0548e-70	Astrocyte	RAB13
LDHB	1.16303e-74	1.62275	0.993	0.384	2.55204e-70	Astrocyte	LDHB
MT-CO1	1.19946e-74	1.7042	1	0.323	2.63197e-70	Astrocyte	MT-CO1
LINC00461	1.8481e-74	0.830196	0.634	0.12	4.05528e-70	Astrocyte	LINC00461
DPYSL3	2.42012e-74	0.966721	0.641	0.127	5.31048e-70	Astrocyte	DPYSL3
F3	4.26424e-74	0.778073	0.408	0.055	9.35701e-70	Astrocyte	F3
PLEKHB1	4.9604e-74	0.985177	0.824	0.193	1.08846e-69	Astrocyte	PLEKHB1
TCTEX1D2	7.7786e-74	0.748831	0.465	0.071	1.70686e-69	Astrocyte	TCTEX1D2
SPR	1.67456e-73	0.452998	0.261	0.024	3.67448e-69	Astrocyte	SPR
C11orf70	1.67897e-73	0.292099	0.162	0.01	3.68417e-69	Astrocyte	C11orf70
SDHAF3	2.68137e-73	0.667539	0.521	0.086	5.88372e-69	Astrocyte	SDHAF3
SPG20	2.97355e-73	0.856444	0.507	0.085	6.52486e-69	Astrocyte	SPG20
AC013461.1	3.85323e-73	0.467405	0.268	0.025	8.45515e-69	Astrocyte	AC013461.1
SOX15	8.45528e-73	0.600702	0.373	0.047	1.85534e-68	Astrocyte	SOX15
WLS	4.36008e-72	0.888597	0.599	0.113	9.56733e-68	Astrocyte	WLS
PSMA2	6.14025e-72	1.26016	0.866	0.241	1.34735e-67	Astrocyte	PSMA2
ERH	6.35303e-72	1.43988	0.958	0.324	1.39405e-67	Astrocyte	ERH
FOXO1	9.16918e-72	0.489869	0.359	0.043	2.01199e-67	Astrocyte	FOXO1
POLR2J	9.30514e-72	1.40667	0.93	0.296	2.04183e-67	Astrocyte	POLR2J
PYURF	1.77225e-71	1.15031	0.894	0.25	3.88885e-67	Astrocyte	PYURF
MSX1	1.8449e-71	0.376556	0.197	0.014	4.04825e-67	Astrocyte	MSX1
PLSCR4	1.92581e-71	0.533484	0.275	0.027	4.22581e-67	Astrocyte	PLSCR4
ATP5G3	2.10072e-71	1.22696	0.901	0.241	4.60962e-67	Astrocyte	ATP5G3
MLF1	2.84182e-71	0.992721	0.606	0.116	6.23581e-67	Astrocyte	MLF1
ZNF428	2.86999e-71	1.1545	0.923	0.254	6.29762e-67	Astrocyte	ZNF428
N6AMT2	3.97319e-71	0.57364	0.303	0.033	8.71837e-67	Astrocyte	N6AMT2
REEP6	4.59265e-71	0.350371	0.19	0.013	1.00777e-66	Astrocyte	REEP6
IFI6	6.72783e-71	1.74963	0.873	0.229	1.47629e-66	Astrocyte	IFI6
SHFM1	7.48881e-71	1.25156	0.894	0.248	1.64327e-66	Astrocyte	SHFM1
SCRG1	7.99541e-71	1.19661	0.937	0.252	1.75443e-66	Astrocyte	SCRG1
RTFDC1	9.78167e-71	0.970588	0.739	0.169	2.14639e-66	Astrocyte	RTFDC1
PLEKHA5	1.09413e-70	0.69907	0.43	0.063	2.40086e-66	Astrocyte	PLEKHA5
HLA-C	1.31565e-70	1.25164	0.951	0.248	2.88694e-66	Astrocyte	HLA-C
RAB4A	1.38311e-70	0.9932	0.746	0.176	3.03495e-66	Astrocyte	RAB4A
DOK5	2.20049e-70	0.561898	0.359	0.045	4.82853e-66	Astrocyte	DOK5
METRN	2.51134e-70	1.12502	0.831	0.206	5.51063e-66	Astrocyte	METRN
EZR	3.36988e-70	0.826276	0.732	0.158	7.39454e-66	Astrocyte	EZR
POLR3H	3.43032e-70	0.675181	0.486	0.078	7.52716e-66	Astrocyte	POLR3H
C17orf97	3.58769e-70	0.408486	0.204	0.016	7.87247e-66	Astrocyte	C17orf97
DYX1C1	3.80456e-70	0.447454	0.246	0.022	8.34835e-66	Astrocyte	DYX1C1
GAN	8.61792e-70	0.657954	0.401	0.055	1.89103e-65	Astrocyte	GAN
KIF9	9.13666e-70	0.66743	0.43	0.063	2.00486e-65	Astrocyte	KIF9
PNMA1	9.28078e-70	0.80092	0.57	0.105	2.03648e-65	Astrocyte	PNMA1
MAP1B	9.34279e-70	1.22805	0.852	0.228	2.05009e-65	Astrocyte	MAP1B
C12orf49	1.0108e-69	0.530638	0.352	0.044	2.218e-65	Astrocyte	C12orf49
CBR1	1.21239e-69	0.994558	0.732	0.17	2.66035e-65	Astrocyte	CBR1
ALDH9A1	1.63987e-69	0.785338	0.669	0.14	3.59836e-65	Astrocyte	ALDH9A1
SPA17	2.53579e-69	0.3928	0.268	0.026	5.56427e-65	Astrocyte	SPA17
SLC14A1	3.04379e-69	0.504903	0.282	0.029	6.67899e-65	Astrocyte	SLC14A1
POLR2J3	5.49938e-69	1.23568	0.901	0.261	1.20673e-64	Astrocyte	POLR2J3
ATP5L	5.89037e-69	1.28885	0.979	0.293	1.29252e-64	Astrocyte	ATP5L
TMEM106B	6.00706e-69	0.891516	0.704	0.156	1.31813e-64	Astrocyte	TMEM106B
SYNM	6.50542e-69	0.393885	0.261	0.025	1.42748e-64	Astrocyte	SYNM
CDIP1	6.63196e-69	0.679845	0.451	0.07	1.45525e-64	Astrocyte	CDIP1
IL33	7.45872e-69	0.451328	0.232	0.02	1.63667e-64	Astrocyte	IL33
EYA2	1.08548e-68	0.284138	0.134	0.007	2.38187e-64	Astrocyte	EYA2
DNAH7	1.39182e-68	0.283558	0.141	0.008	3.05406e-64	Astrocyte	DNAH7
TPPP3	2.68739e-68	0.990356	0.493	0.084	5.89694e-64	Astrocyte	TPPP3
KCNQ2	2.99611e-68	0.696425	0.472	0.075	6.57436e-64	Astrocyte	KCNQ2
PDGFRB	3.15451e-68	0.310588	0.162	0.01	6.92194e-64	Astrocyte	PDGFRB
EMP1	3.37243e-68	0.558383	0.387	0.052	7.40012e-64	Astrocyte	EMP1
C8orf4	4.2119e-68	0.582647	0.254	0.024	9.24217e-64	Astrocyte	C8orf4
PLXNA4	6.33046e-68	0.286629	0.176	0.012	1.38909e-63	Astrocyte	PLXNA4
CHCHD2	6.49236e-68	1.50384	1	0.518	1.42462e-63	Astrocyte	CHCHD2
PFN2	7.85572e-68	0.937666	0.775	0.182	1.72378e-63	Astrocyte	PFN2
RP11-849I19.1	9.22218e-68	0.663211	0.472	0.076	2.02362e-63	Astrocyte	RP11-849I19.1
ZFHX4	1.07532e-67	0.514694	0.359	0.046	2.35958e-63	Astrocyte	ZFHX4
FKBP10	1.3843e-67	0.480534	0.324	0.038	3.03757e-63	Astrocyte	FKBP10
FERMT2	1.82822e-67	0.739325	0.458	0.074	4.01166e-63	Astrocyte	FERMT2
MYEOV2	2.80648e-67	1.10934	0.923	0.258	6.15826e-63	Astrocyte	MYEOV2
POLR2J2	2.96945e-67	0.46777	0.282	0.03	6.51587e-63	Astrocyte	POLR2J2
CTD-2325P2.4	4.02808e-67	0.305541	0.169	0.011	8.83881e-63	Astrocyte	CTD-2325P2.4
RFTN2	4.73534e-67	0.740196	0.5	0.087	1.03907e-62	Astrocyte	RFTN2
SKP1	5.26622e-67	1.50171	0.993	0.503	1.15557e-62	Astrocyte	SKP1
DSTN	6.59522e-67	1.33682	0.951	0.322	1.44719e-62	Astrocyte	DSTN
SNHG9	8.26565e-67	1.02205	0.634	0.137	1.81373e-62	Astrocyte	SNHG9
COL6A1	8.53597e-67	0.599588	0.352	0.045	1.87305e-62	Astrocyte	COL6A1
ROMO1	9.86102e-67	1.31028	0.923	0.299	2.1638e-62	Astrocyte	ROMO1
COX16	9.86769e-67	0.69206	0.486	0.082	2.16527e-62	Astrocyte	COX16
ANAPC11	2.47822e-66	1.38312	0.972	0.352	5.43796e-62	Astrocyte	ANAPC11
CBWD2	2.54377e-66	0.532868	0.345	0.044	5.5818e-62	Astrocyte	CBWD2
PPP2R2B	2.70887e-66	0.865197	0.493	0.087	5.94407e-62	Astrocyte	PPP2R2B
NOVA1	3.14643e-66	0.984976	0.859	0.217	6.90421e-62	Astrocyte	NOVA1
C5orf56	1.34592e-65	0.503005	0.303	0.035	2.95335e-61	Astrocyte	C5orf56
SLC16A4	1.37851e-65	0.304238	0.176	0.012	3.02486e-61	Astrocyte	SLC16A4
SELT	1.39581e-65	0.979573	0.754	0.187	3.06282e-61	Astrocyte	SELT
PRCP	1.47004e-65	0.93304	0.796	0.198	3.22571e-61	Astrocyte	PRCP
RP11-620J15.3	1.72529e-65	0.846474	0.542	0.103	3.7858e-61	Astrocyte	RP11-620J15.3
NEK11	1.73362e-65	0.384079	0.218	0.019	3.80409e-61	Astrocyte	NEK11
SDC3	1.95391e-65	1.00912	0.599	0.125	4.28747e-61	Astrocyte	SDC3
CDH2	2.49277e-65	0.816496	0.521	0.095	5.46989e-61	Astrocyte	CDH2
AASS	2.5876e-65	0.591356	0.401	0.058	5.67796e-61	Astrocyte	AASS
EMILIN3	2.62197e-65	0.263502	0.141	0.008	5.7534e-61	Astrocyte	EMILIN3
C1orf21	2.71736e-65	0.681699	0.507	0.089	5.96271e-61	Astrocyte	C1orf21
ITM2C	2.73332e-65	1.57578	0.937	0.334	5.99772e-61	Astrocyte	ITM2C
B4GAT1	2.7501e-65	0.657739	0.549	0.102	6.03455e-61	Astrocyte	B4GAT1
APOA1BP	2.83675e-65	0.912522	0.613	0.13	6.22468e-61	Astrocyte	APOA1BP
TTC21A	3.09413e-65	0.272868	0.155	0.01	6.78945e-61	Astrocyte	TTC21A
NDUFA4	3.27374e-65	1.5155	1	0.513	7.18357e-61	Astrocyte	NDUFA4
PEBP1	4.86693e-65	1.45848	0.986	0.44	1.06795e-60	Astrocyte	PEBP1
NRCAM	4.91056e-65	0.925249	0.585	0.117	1.07752e-60	Astrocyte	NRCAM
HSD17B10	5.79943e-65	1.02922	0.718	0.178	1.27257e-60	Astrocyte	HSD17B10
YWHAE	6.7002e-65	1.43742	1	0.485	1.47022e-60	Astrocyte	YWHAE
DBI	7.69115e-65	1.64232	1	0.539	1.68767e-60	Astrocyte	DBI
NDUFA7	1.04289e-64	0.87672	0.606	0.126	2.28842e-60	Astrocyte	NDUFA7
POLD2	1.04686e-64	0.96443	0.655	0.147	2.29712e-60	Astrocyte	POLD2
SLC1A2	1.58119e-64	0.922536	0.528	0.097	3.46961e-60	Astrocyte	SLC1A2
FGD5-AS1	1.78115e-64	0.87661	0.606	0.128	3.90838e-60	Astrocyte	FGD5-AS1
ATP5O	1.90722e-64	1.13078	0.894	0.252	4.18501e-60	Astrocyte	ATP5O
PAICS	1.91995e-64	0.622244	0.5	0.087	4.21295e-60	Astrocyte	PAICS
NDUFA13	2.69676e-64	1.32597	0.972	0.349	5.9175e-60	Astrocyte	NDUFA13
PRDX1	2.81927e-64	1.46524	1	0.491	6.18633e-60	Astrocyte	PRDX1
FIGN	3.00979e-64	0.566293	0.387	0.056	6.60438e-60	Astrocyte	FIGN
SNRPN	3.7109e-64	1.07089	0.852	0.239	8.14284e-60	Astrocyte	SNRPN
SPTBN1	4.72128e-64	0.913862	0.704	0.164	1.03599e-59	Astrocyte	SPTBN1
C9orf142	4.95932e-64	0.844589	0.655	0.145	1.08822e-59	Astrocyte	C9orf142
MAP1LC3A	5.09334e-64	0.855551	0.704	0.161	1.11763e-59	Astrocyte	MAP1LC3A
ADH5	6.15685e-64	0.786517	0.676	0.152	1.351e-59	Astrocyte	ADH5
CHN1	6.53705e-64	0.686599	0.387	0.057	1.43442e-59	Astrocyte	CHN1
GAS2L1	6.78276e-64	0.598118	0.415	0.063	1.48834e-59	Astrocyte	GAS2L1
MARCKSL1	6.93878e-64	1.00165	0.986	0.285	1.52258e-59	Astrocyte	MARCKSL1
CBX5	8.34616e-64	1.04495	0.768	0.198	1.8314e-59	Astrocyte	CBX5
CRB2	8.86783e-64	0.278419	0.169	0.012	1.94587e-59	Astrocyte	CRB2
PPP1CC	9.87081e-64	0.941667	0.761	0.194	2.16595e-59	Astrocyte	PPP1CC
VAMP5	1.31229e-63	0.685794	0.599	0.118	2.87956e-59	Astrocyte	VAMP5
APOD	1.631e-63	0.707031	0.824	0.207	3.57891e-59	Astrocyte	APOD
SLC27A5	3.56982e-63	0.503704	0.338	0.044	7.83325e-59	Astrocyte	SLC27A5
NARS	3.75357e-63	0.890793	0.634	0.141	8.23647e-59	Astrocyte	NARS
EPDR1	4.7298e-63	0.376388	0.268	0.028	1.03786e-58	Astrocyte	EPDR1
PDLIM4	4.98541e-63	0.613988	0.373	0.052	1.09395e-58	Astrocyte	PDLIM4
ARHGEF4	5.23358e-63	0.477133	0.303	0.036	1.14841e-58	Astrocyte	ARHGEF4
SSPN	6.79548e-63	0.741143	0.521	0.096	1.49113e-58	Astrocyte	SSPN
MRPS28	8.06611e-63	0.716307	0.676	0.15	1.76995e-58	Astrocyte	MRPS28
BMP7	2.36967e-62	0.720081	0.451	0.076	5.19976e-58	Astrocyte	BMP7
ENAH	3.64597e-62	0.765663	0.556	0.11	8.00036e-58	Astrocyte	ENAH
IZUMO4	4.08489e-62	0.419514	0.197	0.016	8.96348e-58	Astrocyte	IZUMO4
ATP5E	4.80659e-62	1.34157	1	0.312	1.05471e-57	Astrocyte	ATP5E
H3F3B	6.90505e-62	1.24332	1	0.31	1.51518e-57	Astrocyte	H3F3B
ATP5B	9.07142e-62	1.10332	0.859	0.238	1.99054e-57	Astrocyte	ATP5B
NFIB	1.21013e-61	0.81519	0.69	0.156	2.6554e-57	Astrocyte	NFIB
OLFM2	1.36987e-61	0.796238	0.528	0.102	3.00591e-57	Astrocyte	OLFM2
FAM96B	2.82307e-61	0.915691	0.803	0.207	6.19467e-57	Astrocyte	FAM96B
ROBO2	3.12929e-61	0.463894	0.254	0.026	6.86659e-57	Astrocyte	ROBO2
REEP2	3.32922e-61	0.497993	0.366	0.052	7.30532e-57	Astrocyte	REEP2
SNAPIN	4.12592e-61	0.702969	0.655	0.146	9.0535e-57	Astrocyte	SNAPIN
ATP6V0E2	6.17875e-61	1.02592	0.768	0.199	1.3558e-56	Astrocyte	ATP6V0E2
PKIG	6.19807e-61	0.69871	0.514	0.097	1.36004e-56	Astrocyte	PKIG
SYMPK	8.25427e-61	0.689813	0.521	0.097	1.81124e-56	Astrocyte	SYMPK
RCN1	8.37782e-61	0.771834	0.599	0.127	1.83834e-56	Astrocyte	RCN1
CLNS1A	9.73855e-61	1.00861	0.81	0.226	2.13693e-56	Astrocyte	CLNS1A
MARVELD3	1.14275e-60	0.281258	0.127	0.007	2.50754e-56	Astrocyte	MARVELD3
C1orf53	1.14523e-60	0.361421	0.225	0.021	2.51298e-56	Astrocyte	C1orf53
CFL2	1.4777e-60	0.812656	0.634	0.142	3.24251e-56	Astrocyte	CFL2
QTRT1	1.73441e-60	0.762871	0.549	0.11	3.80582e-56	Astrocyte	QTRT1
ZEB1	2.11277e-60	0.828502	0.676	0.158	4.63605e-56	Astrocyte	ZEB1
AC002456.2	2.24025e-60	0.317579	0.197	0.017	4.91578e-56	Astrocyte	AC002456.2
FAHD2B	2.29003e-60	0.411364	0.239	0.024	5.02502e-56	Astrocyte	FAHD2B
TCEAL5	3.13694e-60	0.734253	0.458	0.081	6.88338e-56	Astrocyte	TCEAL5
AC240274.1	3.8803e-60	0.319199	0.176	0.014	8.51454e-56	Astrocyte	AC240274.1
C3orf70	4.19166e-60	0.714328	0.458	0.08	9.19775e-56	Astrocyte	C3orf70
FLJ16779	4.2498e-60	0.291587	0.218	0.02	9.32533e-56	Astrocyte	FLJ16779
NR2F1	5.80606e-60	0.72112	0.493	0.091	1.27402e-55	Astrocyte	NR2F1
GCAT	6.26953e-60	0.509515	0.324	0.043	1.37572e-55	Astrocyte	GCAT
ATP5J	6.3017e-60	1.10712	0.915	0.264	1.38278e-55	Astrocyte	ATP5J
H2AFV	6.33159e-60	0.896557	0.725	0.181	1.38934e-55	Astrocyte	H2AFV
C14orf166	1.24165e-59	0.895515	0.732	0.183	2.72456e-55	Astrocyte	C14orf166
FXYD1	1.32224e-59	0.633617	0.303	0.037	2.90139e-55	Astrocyte	FXYD1
SALL2	1.59139e-59	0.378754	0.254	0.027	3.49198e-55	Astrocyte	SALL2
AHNAK	1.78066e-59	0.516077	0.437	0.071	3.90729e-55	Astrocyte	AHNAK
GABARAPL2	2.00396e-59	1.34163	0.972	0.425	4.39728e-55	Astrocyte	GABARAPL2
IFT57	2.31039e-59	0.706747	0.465	0.083	5.06968e-55	Astrocyte	IFT57
MINOS1	2.61629e-59	0.974425	0.782	0.208	5.74093e-55	Astrocyte	MINOS1
SELK	2.80945e-59	0.958964	0.873	0.241	6.16477e-55	Astrocyte	SELK
GATSL3	3.1755e-59	0.401399	0.204	0.018	6.968e-55	Astrocyte	GATSL3
RP11-108M9.4	3.51547e-59	0.567627	0.338	0.047	7.714e-55	Astrocyte	RP11-108M9.4
C8orf33	3.62423e-59	0.786778	0.62	0.137	7.95265e-55	Astrocyte	C8orf33
WEE1	4.48964e-59	0.452165	0.261	0.029	9.85161e-55	Astrocyte	WEE1
GSG1L	5.26798e-59	0.266981	0.141	0.009	1.15595e-54	Astrocyte	GSG1L
DAG1	6.04482e-59	0.503962	0.359	0.052	1.32641e-54	Astrocyte	DAG1
NBN	6.53888e-59	0.503325	0.5	0.092	1.43483e-54	Astrocyte	NBN
SCD5	8.03252e-59	0.918754	0.817	0.215	1.76258e-54	Astrocyte	SCD5
C9orf9	8.88474e-59	0.400086	0.275	0.032	1.94958e-54	Astrocyte	C9orf9
FAIM	1.16679e-58	0.563976	0.38	0.058	2.5603e-54	Astrocyte	FAIM
FAM3C	1.41494e-58	0.842601	0.704	0.174	3.10481e-54	Astrocyte	FAM3C
LYRM5	1.8218e-58	0.794267	0.556	0.117	3.99758e-54	Astrocyte	LYRM5
CLUAP1	1.87943e-58	0.587733	0.387	0.06	4.12404e-54	Astrocyte	CLUAP1
RHOC	2.81641e-58	1.04428	0.859	0.257	6.18005e-54	Astrocyte	RHOC
VCAN	3.27714e-58	0.642489	0.768	0.191	7.19102e-54	Astrocyte	VCAN
TMEM261	5.56221e-58	0.789544	0.563	0.121	1.22052e-53	Astrocyte	TMEM261
ZFR2	6.13201e-58	0.355983	0.246	0.026	1.34555e-53	Astrocyte	ZFR2
DLGAP1-AS1	6.46522e-58	0.428059	0.225	0.022	1.41866e-53	Astrocyte	DLGAP1-AS1
KANK1	7.46556e-58	0.60534	0.493	0.092	1.63817e-53	Astrocyte	KANK1
PHPT1	9.48422e-58	1.19175	0.923	0.315	2.08112e-53	Astrocyte	PHPT1
MRPS6	1.12726e-57	0.771244	0.613	0.138	2.47354e-53	Astrocyte	MRPS6
SOX21	1.191e-57	0.428922	0.239	0.025	2.6134e-53	Astrocyte	SOX21
MNS1	1.29326e-57	0.519408	0.282	0.034	2.83779e-53	Astrocyte	MNS1
DNALI1	1.35491e-57	0.439515	0.275	0.032	2.97309e-53	Astrocyte	DNALI1
CLHC1	1.44679e-57	0.349836	0.239	0.025	3.17469e-53	Astrocyte	CLHC1
LRRC8A	1.48119e-57	0.598054	0.408	0.066	3.25017e-53	Astrocyte	LRRC8A
PHB	2.36221e-57	0.872595	0.676	0.167	5.1834e-53	Astrocyte	PHB
GPR137B	2.60712e-57	0.902467	0.599	0.135	5.7208e-53	Astrocyte	GPR137B
CTSK	2.66572e-57	0.301631	0.134	0.008	5.84939e-53	Astrocyte	CTSK
LIPE-AS1	2.72135e-57	0.510132	0.254	0.028	5.97146e-53	Astrocyte	LIPE-AS1
TRIL	3.10613e-57	0.498374	0.268	0.031	6.81578e-53	Astrocyte	TRIL
PIGX	4.4463e-57	0.591766	0.451	0.08	9.75651e-53	Astrocyte	PIGX
CCDC25	5.34159e-57	0.726408	0.577	0.123	1.17211e-52	Astrocyte	CCDC25
AC007325.4	5.78067e-57	0.38702	0.296	0.037	1.26845e-52	Astrocyte	AC007325.4
EEF1G	7.92284e-57	0.5609	0.514	0.097	1.73851e-52	Astrocyte	EEF1G
STK33	9.62414e-57	0.481726	0.254	0.029	2.11183e-52	Astrocyte	STK33
SRI	1.04642e-56	1.20261	0.972	0.355	2.29616e-52	Astrocyte	SRI
C1orf123	1.086e-56	0.741886	0.507	0.102	2.38301e-52	Astrocyte	C1orf123
MIR99AHG	1.10378e-56	0.676224	0.43	0.073	2.42202e-52	Astrocyte	MIR99AHG
PRRT2	1.26902e-56	0.380904	0.183	0.015	2.78462e-52	Astrocyte	PRRT2
POMZP3	1.58229e-56	0.373405	0.232	0.024	3.47202e-52	Astrocyte	POMZP3
KLHL25	1.69291e-56	0.346493	0.19	0.017	3.71476e-52	Astrocyte	KLHL25
TOB2	2.03045e-56	0.840521	0.585	0.127	4.45542e-52	Astrocyte	TOB2
UQCRQ	2.11437e-56	1.24803	0.979	0.401	4.63956e-52	Astrocyte	UQCRQ
KLHL4	3.53423e-56	0.366431	0.254	0.028	7.75516e-52	Astrocyte	KLHL4
LAMB2	3.71796e-56	0.423976	0.261	0.03	8.15832e-52	Astrocyte	LAMB2
APC2	4.30794e-56	0.679614	0.437	0.078	9.45292e-52	Astrocyte	APC2
LINC00969	4.58156e-56	0.634076	0.472	0.089	1.00533e-51	Astrocyte	LINC00969
AHCYL2	9.88097e-56	0.411346	0.261	0.03	2.16818e-51	Astrocyte	AHCYL2
ABAT	1.07314e-55	0.713551	0.535	0.111	2.35479e-51	Astrocyte	ABAT
MAP4	1.19201e-55	0.824338	0.711	0.183	2.61562e-51	Astrocyte	MAP4
PARK7	1.2102e-55	1.2299	0.979	0.397	2.65553e-51	Astrocyte	PARK7
FAM181B	1.29522e-55	0.767953	0.521	0.107	2.84209e-51	Astrocyte	FAM181B
PDIA4	1.32623e-55	0.671792	0.655	0.153	2.91014e-51	Astrocyte	PDIA4
DARS	1.52037e-55	0.743704	0.549	0.118	3.33614e-51	Astrocyte	DARS
APP	1.70755e-55	0.920099	0.88	0.258	3.74688e-51	Astrocyte	APP
NDUFB2	3.07053e-55	1.29995	0.986	0.428	6.73767e-51	Astrocyte	NDUFB2
BGN	3.23659e-55	0.277332	0.239	0.026	7.10204e-51	Astrocyte	BGN
ATP5H	3.24076e-55	0.920743	0.789	0.213	7.11121e-51	Astrocyte	ATP5H
PLP2	3.69145e-55	0.558493	0.451	0.081	8.10015e-51	Astrocyte	PLP2
DECR1	3.77743e-55	0.785087	0.634	0.153	8.28881e-51	Astrocyte	DECR1
AKR7A2	4.10583e-55	0.766273	0.57	0.128	9.00941e-51	Astrocyte	AKR7A2
SHISA4	5.8145e-55	0.632314	0.542	0.112	1.27588e-50	Astrocyte	SHISA4
RBP1	6.10792e-55	0.677605	0.725	0.17	1.34026e-50	Astrocyte	RBP1
WDR61	6.11425e-55	0.705824	0.5	0.101	1.34165e-50	Astrocyte	WDR61
COPS6	8.46851e-55	0.91646	0.817	0.243	1.85825e-50	Astrocyte	COPS6
TCEA2	8.93904e-55	0.760564	0.655	0.16	1.96149e-50	Astrocyte	TCEA2
NAV1	9.20337e-55	0.711901	0.514	0.104	2.01949e-50	Astrocyte	NAV1
ZNF521	1.08216e-54	0.441385	0.289	0.037	2.37458e-50	Astrocyte	ZNF521
COX20	1.35595e-54	0.867945	0.824	0.241	2.97536e-50	Astrocyte	COX20
PHLDA3	1.39974e-54	0.527736	0.394	0.064	3.07144e-50	Astrocyte	PHLDA3
TMEM59L	1.80118e-54	0.795067	0.542	0.117	3.95232e-50	Astrocyte	TMEM59L
YWHAQ	1.95695e-54	1.04939	0.923	0.301	4.29414e-50	Astrocyte	YWHAQ
MYL6B	2.5559e-54	0.812356	0.69	0.174	5.60841e-50	Astrocyte	MYL6B
WDR34	2.79046e-54	0.584313	0.359	0.056	6.12311e-50	Astrocyte	WDR34
FAM192A	3.14964e-54	0.77046	0.563	0.127	6.91126e-50	Astrocyte	FAM192A
PLOD2	3.78889e-54	0.454056	0.289	0.038	8.31396e-50	Astrocyte	PLOD2
PRDX2	3.96827e-54	1.1691	0.923	0.326	8.70758e-50	Astrocyte	PRDX2
CASC15	4.17488e-54	0.352627	0.218	0.022	9.16093e-50	Astrocyte	CASC15
MINCR	4.90842e-54	0.506902	0.289	0.038	1.07706e-49	Astrocyte	MINCR
ALDH4A1	5.02563e-54	0.317056	0.197	0.018	1.10277e-49	Astrocyte	ALDH4A1
HIBCH	5.02696e-54	0.562861	0.465	0.087	1.10307e-49	Astrocyte	HIBCH
ZSCAN16-AS1	5.76118e-54	0.771872	0.599	0.137	1.26418e-49	Astrocyte	ZSCAN16-AS1
ACSS3	6.50452e-54	0.29241	0.169	0.014	1.42729e-49	Astrocyte	ACSS3
ARHGAP5	6.59519e-54	0.684433	0.57	0.125	1.44718e-49	Astrocyte	ARHGAP5
GTF3C6	6.94382e-54	0.839607	0.782	0.223	1.52368e-49	Astrocyte	GTF3C6
ESD	8.9944e-54	0.877259	0.782	0.226	1.97364e-49	Astrocyte	ESD
WASL	9.02669e-54	0.57717	0.486	0.094	1.98073e-49	Astrocyte	WASL
C19orf70	9.18423e-54	0.974712	0.704	0.191	2.0153e-49	Astrocyte	C19orf70
GTF2H2	9.94419e-54	0.529151	0.373	0.06	2.18205e-49	Astrocyte	GTF2H2
AC018647.3	9.97634e-54	0.303673	0.218	0.022	2.18911e-49	Astrocyte	AC018647.3
STMN3	1.24944e-53	0.690838	0.479	0.094	2.74165e-49	Astrocyte	STMN3
GLIS3	1.30374e-53	0.4616	0.232	0.025	2.86081e-49	Astrocyte	GLIS3
FTSJ2	1.39432e-53	0.479735	0.303	0.042	3.05955e-49	Astrocyte	FTSJ2
NGRN	1.48335e-53	0.632663	0.401	0.069	3.25492e-49	Astrocyte	NGRN
RP11-644F5.11	1.87249e-53	0.330827	0.176	0.015	4.1088e-49	Astrocyte	RP11-644F5.11
SNX3	2.63145e-53	1.18672	0.979	0.408	5.77418e-49	Astrocyte	SNX3
RNF187	2.92737e-53	0.785818	0.676	0.172	6.42353e-49	Astrocyte	RNF187
PTOV1	3.24242e-53	0.834853	0.704	0.187	7.11483e-49	Astrocyte	PTOV1
ZNF302	3.47978e-53	0.645345	0.556	0.121	7.63567e-49	Astrocyte	ZNF302
ACAT1	3.4832e-53	0.722597	0.634	0.154	7.64319e-49	Astrocyte	ACAT1
HIGD1A	3.74627e-53	0.801504	0.662	0.169	8.22043e-49	Astrocyte	HIGD1A
LINC00493	4.68629e-53	0.773118	0.725	0.188	1.02831e-48	Astrocyte	LINC00493
RP11-539L10.3	5.76439e-53	0.295325	0.197	0.019	1.26488e-48	Astrocyte	RP11-539L10.3
SYPL1	6.65657e-53	0.736403	0.648	0.157	1.46065e-48	Astrocyte	SYPL1
MAP2	7.86541e-53	0.835449	0.754	0.199	1.72591e-48	Astrocyte	MAP2
PDZD11	7.90454e-53	0.681623	0.542	0.117	1.73449e-48	Astrocyte	PDZD11
SDHC	7.9255e-53	0.868766	0.761	0.219	1.73909e-48	Astrocyte	SDHC
NPAS3	8.74999e-53	0.618356	0.43	0.078	1.92001e-48	Astrocyte	NPAS3
ZNHIT1	9.26941e-53	1.01167	0.887	0.296	2.03399e-48	Astrocyte	ZNHIT1
DAPK1	1.20987e-52	0.354277	0.232	0.025	2.65481e-48	Astrocyte	DAPK1
LINC00665	1.2982e-52	0.404186	0.268	0.033	2.84864e-48	Astrocyte	LINC00665
SNX7	1.48947e-52	0.572426	0.408	0.072	3.26835e-48	Astrocyte	SNX7
TCEB1	1.56349e-52	0.773234	0.761	0.203	3.43076e-48	Astrocyte	TCEB1
GTF2IRD2B	1.69411e-52	0.49022	0.303	0.042	3.71739e-48	Astrocyte	GTF2IRD2B
FIS1	1.75449e-52	1.03868	0.965	0.338	3.84988e-48	Astrocyte	FIS1
MFSD3	1.9706e-52	0.313289	0.268	0.033	4.32408e-48	Astrocyte	MFSD3
PEA15	2.21337e-52	0.935727	0.88	0.276	4.85679e-48	Astrocyte	PEA15
AES	2.36166e-52	0.755527	0.606	0.144	5.1822e-48	Astrocyte	AES
PCDH17	2.46249e-52	0.682049	0.472	0.093	5.40344e-48	Astrocyte	PCDH17
CD320	2.46252e-52	0.573494	0.437	0.081	5.40351e-48	Astrocyte	CD320
ERGIC3	2.54139e-52	0.773592	0.796	0.225	5.57657e-48	Astrocyte	ERGIC3
PFKL	3.44133e-52	0.533271	0.599	0.135	7.55132e-48	Astrocyte	PFKL
TRIM2	4.11705e-52	0.532747	0.437	0.08	9.03404e-48	Astrocyte	TRIM2
ECI2	4.18828e-52	0.677823	0.542	0.118	9.19034e-48	Astrocyte	ECI2
PCMT1	4.91624e-52	0.808491	0.746	0.206	1.07877e-47	Astrocyte	PCMT1
MUM1	4.98126e-52	0.699281	0.599	0.139	1.09304e-47	Astrocyte	MUM1
TRIM9	5.41616e-52	0.793128	0.528	0.116	1.18847e-47	Astrocyte	TRIM9
FYN	5.73266e-52	0.72773	0.592	0.136	1.25792e-47	Astrocyte	FYN
GOLM1	6.0289e-52	0.688637	0.521	0.111	1.32292e-47	Astrocyte	GOLM1
NCAM1	7.4403e-52	0.815618	0.648	0.159	1.63262e-47	Astrocyte	NCAM1
KCNIP1	1.29415e-51	0.614838	0.43	0.079	2.83975e-47	Astrocyte	KCNIP1
PCDHGA12	1.33562e-51	0.349211	0.204	0.021	2.93076e-47	Astrocyte	PCDHGA12
GTF2F2	1.54346e-51	0.649033	0.563	0.126	3.38681e-47	Astrocyte	GTF2F2
POLR2L	1.55458e-51	1.07861	0.958	0.366	3.41122e-47	Astrocyte	POLR2L
H2AFY	1.86535e-51	0.782621	0.676	0.175	4.09315e-47	Astrocyte	H2AFY
TCEAL4	1.88205e-51	1.01619	0.866	0.289	4.12979e-47	Astrocyte	TCEAL4
PRDX5	1.91853e-51	1.10159	0.965	0.367	4.20983e-47	Astrocyte	PRDX5
CD9	1.96888e-51	0.890831	0.88	0.266	4.32031e-47	Astrocyte	CD9
DHRS1	2.21732e-51	0.398937	0.324	0.047	4.86546e-47	Astrocyte	DHRS1
C17orf89	2.77724e-51	0.873281	0.711	0.196	6.0941e-47	Astrocyte	C17orf89
RASA4	3.04017e-51	0.347021	0.225	0.025	6.67104e-47	Astrocyte	RASA4
TCEAL8	3.4674e-51	0.754645	0.732	0.201	7.60851e-47	Astrocyte	TCEAL8
ACSS1	3.91095e-51	0.541297	0.387	0.066	8.5818e-47	Astrocyte	ACSS1
TEAD1	4.15318e-51	0.46503	0.296	0.041	9.11332e-47	Astrocyte	TEAD1
NT5DC3	5.18245e-51	0.36535	0.19	0.018	1.13719e-46	Astrocyte	NT5DC3
AK3	5.55023e-51	0.62622	0.507	0.106	1.21789e-46	Astrocyte	AK3
CHRNB1	7.40985e-51	0.389915	0.246	0.029	1.62594e-46	Astrocyte	CHRNB1
NRXN1	1.08114e-50	0.660217	0.507	0.106	2.37235e-46	Astrocyte	NRXN1
CMTM4	1.26127e-50	0.334401	0.225	0.025	2.7676e-46	Astrocyte	CMTM4
C19orf43	1.2818e-50	0.895932	0.831	0.241	2.81264e-46	Astrocyte	C19orf43
IMPA1	1.65798e-50	0.503166	0.366	0.06	3.63809e-46	Astrocyte	IMPA1
SMARCD3	2.0382e-50	0.718259	0.493	0.104	4.47242e-46	Astrocyte	SMARCD3
F2R	2.12452e-50	0.374921	0.268	0.034	4.66184e-46	Astrocyte	F2R
WDR13	2.71524e-50	0.583308	0.535	0.117	5.95805e-46	Astrocyte	WDR13
CCZ1B	2.7595e-50	0.435929	0.345	0.054	6.05518e-46	Astrocyte	CCZ1B
PHYHIPL	3.37802e-50	0.765632	0.599	0.142	7.41238e-46	Astrocyte	PHYHIPL
CSPG5	4.25601e-50	0.721078	0.542	0.121	9.33896e-46	Astrocyte	CSPG5
PCNP	4.60755e-50	0.804986	0.796	0.235	1.01104e-45	Astrocyte	PCNP
PEG10	4.64256e-50	0.980485	0.5	0.111	1.01872e-45	Astrocyte	PEG10
PTMS	4.64473e-50	1.11144	0.915	0.332	1.01919e-45	Astrocyte	PTMS
SYNJ2BP	6.53333e-50	0.600332	0.423	0.079	1.43361e-45	Astrocyte	SYNJ2BP
C9orf16	6.5704e-50	0.853745	0.718	0.203	1.44174e-45	Astrocyte	C9orf16
NT5C3B	7.07963e-50	0.535252	0.528	0.113	1.55348e-45	Astrocyte	NT5C3B
CAB39L	7.17958e-50	0.427885	0.268	0.035	1.57541e-45	Astrocyte	CAB39L
MZT2A	8.25596e-50	0.797484	0.662	0.171	1.81161e-45	Astrocyte	MZT2A
PTTG1IP	8.37286e-50	0.870663	0.908	0.302	1.83726e-45	Astrocyte	PTTG1IP
TTC3	8.88386e-50	0.952084	0.93	0.318	1.94939e-45	Astrocyte	TTC3
MRPS14	1.20441e-49	0.610624	0.535	0.12	2.64285e-45	Astrocyte	MRPS14
TPRKB	1.86669e-49	0.632281	0.613	0.149	4.09607e-45	Astrocyte	TPRKB
IQCK	1.92592e-49	0.488549	0.331	0.051	4.22604e-45	Astrocyte	IQCK
TJP1	2.05501e-49	0.728601	0.549	0.125	4.50931e-45	Astrocyte	TJP1
BMPR1B	2.22328e-49	0.40058	0.246	0.03	4.87854e-45	Astrocyte	BMPR1B
NME7	2.48339e-49	0.487873	0.345	0.056	5.44931e-45	Astrocyte	NME7
B3GLCT	2.49475e-49	0.273288	0.169	0.015	5.47423e-45	Astrocyte	B3GLCT
THTPA	2.90566e-49	0.501192	0.38	0.066	6.3759e-45	Astrocyte	THTPA
NUDT11	2.97989e-49	0.471542	0.359	0.06	6.53877e-45	Astrocyte	NUDT11
C14orf1	3.05743e-49	0.623854	0.423	0.082	6.70892e-45	Astrocyte	C14orf1
ST5	3.13349e-49	0.525262	0.324	0.05	6.87582e-45	Astrocyte	ST5
MEIS1	3.25012e-49	0.3238	0.176	0.016	7.13173e-45	Astrocyte	MEIS1
C11orf31	3.54847e-49	0.833161	0.782	0.224	7.78641e-45	Astrocyte	C11orf31
BAZ1B	4.51778e-49	0.621531	0.606	0.145	9.91336e-45	Astrocyte	BAZ1B
INTU	4.66149e-49	0.382284	0.261	0.033	1.02287e-44	Astrocyte	INTU
S100A13	4.70328e-49	0.797223	0.704	0.191	1.03204e-44	Astrocyte	S100A13
MOSPD3	4.75366e-49	0.508458	0.415	0.077	1.04309e-44	Astrocyte	MOSPD3
HLA-B	5.7001e-49	0.904683	0.859	0.25	1.25077e-44	Astrocyte	HLA-B
EMP3	7.58861e-49	0.638529	0.697	0.177	1.66517e-44	Astrocyte	EMP3
HIST1H4C	8.46384e-49	0.644219	0.775	0.213	1.85722e-44	Astrocyte	HIST1H4C
POLR2I	8.49623e-49	0.876222	0.803	0.243	1.86433e-44	Astrocyte	POLR2I
IFI44L	9.51441e-49	0.808759	0.563	0.129	2.08775e-44	Astrocyte	IFI44L
UBB	1.07485e-48	1.19362	1	0.576	2.35853e-44	Astrocyte	UBB
MTHFD1	1.90794e-48	0.476422	0.338	0.054	4.1866e-44	Astrocyte	MTHFD1
GTF2IRD2	2.01369e-48	0.589771	0.359	0.061	4.41865e-44	Astrocyte	GTF2IRD2
VGLL4	2.28203e-48	0.615215	0.577	0.136	5.00746e-44	Astrocyte	VGLL4
JAKMIP2	2.38579e-48	0.534353	0.359	0.061	5.23514e-44	Astrocyte	JAKMIP2
PPDPF	2.43638e-48	0.835216	0.894	0.291	5.34615e-44	Astrocyte	PPDPF
ENO1	2.5637e-48	1.13766	0.986	0.47	5.62553e-44	Astrocyte	ENO1
UBXN11	2.84086e-48	0.460639	0.31	0.047	6.23369e-44	Astrocyte	UBXN11
ATPIF1	4.66192e-48	0.79586	0.718	0.203	1.02297e-43	Astrocyte	ATPIF1
AGGF1	7.64216e-48	0.546878	0.451	0.091	1.67692e-43	Astrocyte	AGGF1
RP11-12G12.7	8.38952e-48	0.300328	0.162	0.014	1.84091e-43	Astrocyte	RP11-12G12.7
NDUFS3	1.00991e-47	0.804222	0.725	0.21	2.21605e-43	Astrocyte	NDUFS3
RHEB	1.04896e-47	1.00632	0.951	0.354	2.30174e-43	Astrocyte	RHEB
PGM1	1.24287e-47	0.519956	0.387	0.071	2.72722e-43	Astrocyte	PGM1
SYNE2	1.26874e-47	0.495534	0.43	0.083	2.784e-43	Astrocyte	SYNE2
C2orf80	1.37548e-47	0.469927	0.331	0.053	3.01821e-43	Astrocyte	C2orf80
TPD52	1.40814e-47	0.574799	0.451	0.092	3.08988e-43	Astrocyte	TPD52
SKA2	1.95933e-47	0.653068	0.585	0.143	4.29936e-43	Astrocyte	SKA2
NDUFB1	2.54465e-47	1.02702	0.951	0.378	5.58373e-43	Astrocyte	NDUFB1
LINC01420	2.64019e-47	0.747715	0.577	0.145	5.79337e-43	Astrocyte	LINC01420
OSGIN2	2.67284e-47	0.282998	0.296	0.043	5.86502e-43	Astrocyte	OSGIN2
PMP22	2.69227e-47	0.439433	0.599	0.142	5.90764e-43	Astrocyte	PMP22
DYNLT1	3.04346e-47	0.842871	0.838	0.27	6.67827e-43	Astrocyte	DYNLT1
DYNC2H1	3.15831e-47	0.402697	0.268	0.036	6.93027e-43	Astrocyte	DYNC2H1
GSTA4	3.37235e-47	0.674755	0.563	0.133	7.39994e-43	Astrocyte	GSTA4
TMCO1	3.37659e-47	0.855692	0.81	0.259	7.40926e-43	Astrocyte	TMCO1
RABAC1	3.54764e-47	0.948222	0.901	0.32	7.78458e-43	Astrocyte	RABAC1
FMN2	3.59673e-47	0.344573	0.232	0.028	7.8923e-43	Astrocyte	FMN2
NLRP1	3.78031e-47	0.736436	0.676	0.183	8.29513e-43	Astrocyte	NLRP1
KRT10	4.93309e-47	0.86847	0.873	0.293	1.08247e-42	Astrocyte	KRT10
SLC6A9	5.17485e-47	0.349629	0.204	0.022	1.13552e-42	Astrocyte	SLC6A9
HTATSF1	5.3297e-47	0.600296	0.57	0.136	1.1695e-42	Astrocyte	HTATSF1
HES4	5.56764e-47	0.594214	0.535	0.124	1.22171e-42	Astrocyte	HES4
C1orf122	6.36761e-47	0.763749	0.775	0.232	1.39724e-42	Astrocyte	C1orf122
SNRPE	7.47227e-47	0.856277	0.859	0.275	1.63964e-42	Astrocyte	SNRPE
DLD	7.63089e-47	0.571502	0.486	0.104	1.67445e-42	Astrocyte	DLD
PNPLA4	8.19442e-47	0.355088	0.254	0.033	1.7981e-42	Astrocyte	PNPLA4
CBY1	8.4072e-47	0.45355	0.352	0.06	1.84479e-42	Astrocyte	CBY1
SLC22A17	9.0614e-47	0.688119	0.599	0.147	1.98834e-42	Astrocyte	SLC22A17
PEX10	9.3878e-47	0.556903	0.415	0.081	2.05996e-42	Astrocyte	PEX10
BEX5	1.11799e-46	0.59852	0.38	0.069	2.45321e-42	Astrocyte	BEX5
CNOT4	1.38775e-46	0.628063	0.606	0.151	3.04515e-42	Astrocyte	CNOT4
AC090498.1	1.51194e-46	0.687721	0.866	0.255	3.31764e-42	Astrocyte	AC090498.1
COPS8	1.52482e-46	0.694384	0.613	0.157	3.34592e-42	Astrocyte	COPS8
WDR92	2.17811e-46	0.297325	0.183	0.018	4.77944e-42	Astrocyte	WDR92
DNPH1	2.40958e-46	0.691949	0.697	0.191	5.28735e-42	Astrocyte	DNPH1
AGMO	2.4872e-46	0.28643	0.176	0.017	5.45767e-42	Astrocyte	AGMO
2024-09-08	2.59361e-46	0.554084	0.451	0.092	5.69115e-42	Astrocyte	2024-09-08
BAIAP3	2.65724e-46	0.351387	0.162	0.015	5.83078e-42	Astrocyte	BAIAP3
FAM127A	2.75978e-46	0.762707	0.634	0.169	6.05578e-42	Astrocyte	FAM127A
ATP5G1	2.8984e-46	0.849275	0.711	0.203	6.35996e-42	Astrocyte	ATP5G1
TMEM67	3.53033e-46	0.422581	0.239	0.031	7.7466e-42	Astrocyte	TMEM67
PNPLA8	3.66061e-46	0.505173	0.761	0.213	8.03247e-42	Astrocyte	PNPLA8
BANF1	3.68617e-46	0.911762	0.866	0.293	8.08856e-42	Astrocyte	BANF1
ATP9A	3.9035e-46	0.456733	0.324	0.052	8.56545e-42	Astrocyte	ATP9A
PSMC2	3.94815e-46	0.645558	0.613	0.157	8.66343e-42	Astrocyte	PSMC2
ATP5G2	4.60918e-46	0.904572	0.944	0.291	1.01139e-41	Astrocyte	ATP5G2
TCF4	5.1366e-46	0.99916	0.894	0.322	1.12712e-41	Astrocyte	TCF4
BEX4	6.07884e-46	0.890587	0.817	0.263	1.33388e-41	Astrocyte	BEX4
LZTFL1	8.18996e-46	0.315159	0.218	0.026	1.79712e-41	Astrocyte	LZTFL1
MZT2B	8.45865e-46	1.10278	0.923	0.364	1.85608e-41	Astrocyte	MZT2B
MTHFD2L	8.63527e-46	0.484256	0.43	0.085	1.89484e-41	Astrocyte	MTHFD2L
TSTD1	9.36753e-46	0.333159	0.296	0.044	2.05552e-41	Astrocyte	TSTD1
UBE2D4	9.46534e-46	0.482423	0.394	0.074	2.07698e-41	Astrocyte	UBE2D4
NFASC	1.26823e-45	0.48273	0.282	0.041	2.78288e-41	Astrocyte	NFASC
GLT8D1	1.35371e-45	0.542714	0.408	0.079	2.97045e-41	Astrocyte	GLT8D1
TMEM231	1.36411e-45	0.43332	0.204	0.023	2.99326e-41	Astrocyte	TMEM231
SOX4	1.50255e-45	0.351562	0.775	0.217	3.29706e-41	Astrocyte	SOX4
SMAD1	1.57575e-45	0.415866	0.289	0.043	3.45766e-41	Astrocyte	SMAD1
NCAN	1.63844e-45	0.668598	0.303	0.048	3.59523e-41	Astrocyte	NCAN
C16orf13	1.80334e-45	0.736195	0.62	0.164	3.95706e-41	Astrocyte	C16orf13
CAP2	1.87724e-45	0.294128	0.19	0.02	4.11923e-41	Astrocyte	CAP2
GTF2H5	1.97318e-45	0.746987	0.697	0.199	4.32976e-41	Astrocyte	GTF2H5
C18orf32	1.98642e-45	0.582097	0.585	0.144	4.35879e-41	Astrocyte	C18orf32
MRPL24	2.31529e-45	0.640869	0.542	0.131	5.08044e-41	Astrocyte	MRPL24
SCCPDH	2.6453e-45	0.67248	0.535	0.128	5.80457e-41	Astrocyte	SCCPDH
JAM2	2.70303e-45	0.646456	0.486	0.108	5.93125e-41	Astrocyte	JAM2
EI24	2.88289e-45	0.684456	0.592	0.153	6.32593e-41	Astrocyte	EI24
PAM	4.06438e-45	0.470091	0.317	0.051	8.91846e-41	Astrocyte	PAM
SDR39U1	4.07521e-45	0.629911	0.479	0.106	8.94223e-41	Astrocyte	SDR39U1
SCP2	5.64546e-45	0.775743	0.838	0.277	1.23878e-40	Astrocyte	SCP2
TMEM9	5.70962e-45	0.591144	0.535	0.126	1.25286e-40	Astrocyte	TMEM9
C6orf48	6.4959e-45	0.742021	0.817	0.24	1.4254e-40	Astrocyte	C6orf48
RGCC	6.74928e-45	0.674573	0.866	0.276	1.481e-40	Astrocyte	RGCC
BCAP29	7.11901e-45	0.604729	0.62	0.159	1.56213e-40	Astrocyte	BCAP29
SOD1	1.08887e-44	1.03944	0.944	0.374	2.3893e-40	Astrocyte	SOD1
AK4	1.09154e-44	0.301935	0.239	0.031	2.39517e-40	Astrocyte	AK4
NAA38	1.23646e-44	0.760933	0.866	0.281	2.71317e-40	Astrocyte	NAA38
RCN2	1.23767e-44	0.796786	0.746	0.221	2.71581e-40	Astrocyte	RCN2
CBX1	1.28236e-44	0.614317	0.641	0.169	2.81388e-40	Astrocyte	CBX1
ERI3	1.28281e-44	0.69972	0.535	0.133	2.81488e-40	Astrocyte	ERI3
TUFM	1.45533e-44	0.922693	0.831	0.287	3.19344e-40	Astrocyte	TUFM
TIMM8B	1.54722e-44	0.762362	0.81	0.255	3.39505e-40	Astrocyte	TIMM8B
TIMM10	2.05909e-44	0.627774	0.577	0.148	4.51826e-40	Astrocyte	TIMM10
LAMTOR5	2.47146e-44	0.869819	0.93	0.34	5.42312e-40	Astrocyte	LAMTOR5
BCAM	2.53216e-44	0.324307	0.169	0.017	5.55632e-40	Astrocyte	BCAM
STARD3NL	2.96907e-44	0.542695	0.542	0.13	6.51503e-40	Astrocyte	STARD3NL
ATPAF1	3.33088e-44	0.55668	0.458	0.099	7.30895e-40	Astrocyte	ATPAF1
BLVRA	3.38357e-44	0.53364	0.465	0.101	7.42456e-40	Astrocyte	BLVRA
PPP2R1A	3.58395e-44	0.701188	0.669	0.186	7.86425e-40	Astrocyte	PPP2R1A
CPXM1	3.67045e-44	0.399345	0.232	0.03	8.05407e-40	Astrocyte	CPXM1
SEC22C	3.77666e-44	0.540404	0.387	0.074	8.28712e-40	Astrocyte	SEC22C
RHOBTB3	4.063e-44	0.731083	0.655	0.179	8.91544e-40	Astrocyte	RHOBTB3
KCTD6	4.51708e-44	0.400806	0.282	0.042	9.91183e-40	Astrocyte	KCTD6
NDUFB6	4.53913e-44	0.802075	0.725	0.224	9.96021e-40	Astrocyte	NDUFB6
GPSM1	4.72299e-44	0.340829	0.232	0.03	1.03637e-39	Astrocyte	GPSM1
NHP2	4.76682e-44	0.782807	0.782	0.243	1.04598e-39	Astrocyte	NHP2
SNHG18	4.9272e-44	0.401667	0.268	0.039	1.08118e-39	Astrocyte	SNHG18
SCG5	5.20999e-44	0.58045	0.458	0.099	1.14323e-39	Astrocyte	SCG5
CROT	5.59423e-44	0.42099	0.289	0.044	1.22754e-39	Astrocyte	CROT
COX6C	5.94243e-44	1.05571	0.986	0.464	1.30395e-39	Astrocyte	COX6C
ITGA2	6.13595e-44	0.256878	0.155	0.014	1.34641e-39	Astrocyte	ITGA2
SKIV2L	6.38099e-44	0.34132	0.19	0.021	1.40018e-39	Astrocyte	SKIV2L
SEC11C	6.61824e-44	0.770716	0.796	0.245	1.45224e-39	Astrocyte	SEC11C
RANBP1	6.80575e-44	0.824868	0.852	0.281	1.49339e-39	Astrocyte	RANBP1
YAE1D1	6.83836e-44	0.462775	0.324	0.055	1.50054e-39	Astrocyte	YAE1D1
AHCYL1	7.01815e-44	0.733186	0.782	0.243	1.53999e-39	Astrocyte	AHCYL1
IL13RA2	7.07212e-44	0.432094	0.254	0.035	1.55184e-39	Astrocyte	IL13RA2
PLS3	7.19215e-44	0.350389	0.218	0.027	1.57817e-39	Astrocyte	PLS3
ZHX3	7.38288e-44	0.423122	0.303	0.048	1.62002e-39	Astrocyte	ZHX3
BAD	7.57772e-44	0.642221	0.606	0.16	1.66278e-39	Astrocyte	BAD
ARL6IP1	7.59488e-44	0.900736	0.951	0.382	1.66654e-39	Astrocyte	ARL6IP1
SOD3	8.17728e-44	0.326103	0.197	0.022	1.79434e-39	Astrocyte	SOD3
SUN1	8.55726e-44	0.488778	0.394	0.076	1.87772e-39	Astrocyte	SUN1
ZCCHC11	8.93074e-44	0.606864	0.444	0.096	1.95967e-39	Astrocyte	ZCCHC11
LSM5	1.05436e-43	0.788303	0.732	0.226	2.31358e-39	Astrocyte	LSM5
WDR45	1.19658e-43	0.576668	0.479	0.107	2.62565e-39	Astrocyte	WDR45
RAB11B	1.41251e-43	0.760118	0.676	0.198	3.09946e-39	Astrocyte	RAB11B
NRN1	1.47526e-43	0.434864	0.31	0.05	3.23716e-39	Astrocyte	NRN1
ANXA6	1.65517e-43	0.578439	0.415	0.085	3.63193e-39	Astrocyte	ANXA6
POLR2G	1.72308e-43	0.806919	0.739	0.231	3.78095e-39	Astrocyte	POLR2G
CAMK2G	1.87821e-43	0.510835	0.338	0.059	4.12136e-39	Astrocyte	CAMK2G
APOPT1	1.98534e-43	0.581949	0.437	0.094	4.35643e-39	Astrocyte	APOPT1
SULT1C4	2.0294e-43	0.274536	0.155	0.014	4.4531e-39	Astrocyte	SULT1C4
PEX6	2.06033e-43	0.365386	0.225	0.029	4.52098e-39	Astrocyte	PEX6
ZNF880	2.15548e-43	0.310257	0.197	0.022	4.72976e-39	Astrocyte	ZNF880
ARPC1A	2.18277e-43	0.668696	0.69	0.199	4.78965e-39	Astrocyte	ARPC1A
TMX2	2.5196e-43	0.643201	0.599	0.156	5.52876e-39	Astrocyte	TMX2
COL16A1	2.9786e-43	0.36405	0.239	0.032	6.53593e-39	Astrocyte	COL16A1
GLTSCR2	3.23573e-43	0.801948	0.789	0.239	7.10015e-39	Astrocyte	GLTSCR2
RCHY1	3.64481e-43	0.525026	0.394	0.077	7.99781e-39	Astrocyte	RCHY1
DTX3	3.69071e-43	0.560243	0.401	0.081	8.09852e-39	Astrocyte	DTX3
TCEAL3	3.7871e-43	0.753281	0.718	0.216	8.31002e-39	Astrocyte	TCEAL3
KRTCAP2	4.42023e-43	0.742833	0.782	0.25	9.69932e-39	Astrocyte	KRTCAP2
PCMTD2	4.5705e-43	0.672527	0.556	0.14	1.0029e-38	Astrocyte	PCMTD2
C20orf24	4.66742e-43	0.690778	0.514	0.126	1.02417e-38	Astrocyte	C20orf24
MRPS33	4.74754e-43	0.710281	0.648	0.181	1.04175e-38	Astrocyte	MRPS33
DZIP1	4.76967e-43	0.36896	0.225	0.029	1.04661e-38	Astrocyte	DZIP1
NCS1	5.49526e-43	0.264573	0.211	0.025	1.20583e-38	Astrocyte	NCS1
RAB6B	5.55749e-43	0.459058	0.275	0.042	1.21948e-38	Astrocyte	RAB6B
NDUFB10	5.87184e-43	0.83738	0.873	0.303	1.28846e-38	Astrocyte	NDUFB10
DYNC2LI1	6.53286e-43	0.401764	0.296	0.047	1.43351e-38	Astrocyte	DYNC2LI1
CPNE3	6.80143e-43	0.592611	0.662	0.181	1.49244e-38	Astrocyte	CPNE3
GAPDH	6.82526e-43	1.00218	1	0.779	1.49767e-38	Astrocyte	GAPDH
KCTD3	6.87042e-43	0.413884	0.331	0.057	1.50758e-38	Astrocyte	KCTD3
DNPEP	7.97122e-43	0.441913	0.373	0.071	1.74913e-38	Astrocyte	DNPEP
MKLN1	9.45502e-43	0.61149	0.585	0.149	2.07471e-38	Astrocyte	MKLN1
DPM3	9.46567e-43	0.652098	0.62	0.169	2.07705e-38	Astrocyte	DPM3
BET1	1.06475e-42	0.488241	0.366	0.069	2.33637e-38	Astrocyte	BET1
FGF1	1.08434e-42	0.328828	0.239	0.032	2.37936e-38	Astrocyte	FGF1
WBSCR22	1.24778e-42	0.676918	0.535	0.133	2.738e-38	Astrocyte	WBSCR22
RAD50	1.2756e-42	0.559231	0.437	0.094	2.79905e-38	Astrocyte	RAD50
ATAT1	1.41243e-42	0.54601	0.451	0.098	3.09929e-38	Astrocyte	ATAT1
ACADM	1.94306e-42	0.62973	0.556	0.142	4.26365e-38	Astrocyte	ACADM
IFT81	1.99348e-42	0.419649	0.303	0.05	4.3743e-38	Astrocyte	IFT81
PSMA3-AS1	2.05524e-42	0.673399	0.458	0.104	4.50982e-38	Astrocyte	PSMA3-AS1
FASTK	2.75292e-42	0.48808	0.507	0.119	6.04073e-38	Astrocyte	FASTK
HLA-E	3.22336e-42	0.618188	0.606	0.155	7.07302e-38	Astrocyte	HLA-E
FBXO21	3.28402e-42	0.639062	0.535	0.135	7.20612e-38	Astrocyte	FBXO21
DNAJC19	3.29907e-42	0.742238	0.577	0.156	7.23914e-38	Astrocyte	DNAJC19
ATN1	3.43939e-42	0.564665	0.401	0.082	7.54706e-38	Astrocyte	ATN1
ARAP2	3.58666e-42	0.393131	0.415	0.083	7.8702e-38	Astrocyte	ARAP2
CUTA	3.66102e-42	0.835606	0.894	0.308	8.03338e-38	Astrocyte	CUTA
UBE2E3	4.32762e-42	0.700212	0.69	0.204	9.49609e-38	Astrocyte	UBE2E3
HSBP1	4.45771e-42	0.920168	0.937	0.36	9.78154e-38	Astrocyte	HSBP1
RBM42	4.77062e-42	0.601453	0.542	0.136	1.04682e-37	Astrocyte	RBM42
KARS	4.89119e-42	0.657316	0.437	0.097	1.07327e-37	Astrocyte	KARS
FAM127B	4.90231e-42	0.663719	0.472	0.11	1.07571e-37	Astrocyte	FAM127B
RBBP4	5.11927e-42	0.590236	0.711	0.205	1.12332e-37	Astrocyte	RBBP4
ZHX1	5.24325e-42	0.555546	0.472	0.107	1.15053e-37	Astrocyte	ZHX1
C7orf50	6.38238e-42	0.77653	0.683	0.205	1.40049e-37	Astrocyte	C7orf50
C22orf39	6.80505e-42	0.446094	0.451	0.098	1.49323e-37	Astrocyte	C22orf39
CDC73	7.1704e-42	0.393495	0.493	0.111	1.5734e-37	Astrocyte	CDC73
KAT2A	8.34884e-42	0.425318	0.352	0.064	1.83199e-37	Astrocyte	KAT2A
GSTP1	9.63903e-42	0.99325	0.979	0.456	2.11509e-37	Astrocyte	GSTP1
SUCLA2	9.73801e-42	0.424591	0.423	0.087	2.13681e-37	Astrocyte	SUCLA2
SBDS	1.03651e-41	0.80144	0.824	0.282	2.27441e-37	Astrocyte	SBDS
SYNC	1.05768e-41	0.383124	0.324	0.056	2.32088e-37	Astrocyte	SYNC
MCCC2	1.11806e-41	0.348199	0.282	0.044	2.45336e-37	Astrocyte	MCCC2
MAPK10	1.1196e-41	0.465958	0.437	0.093	2.45675e-37	Astrocyte	MAPK10
RPL17	1.15399e-41	0.801716	0.958	0.375	2.5322e-37	Astrocyte	RPL17
ADD3	1.43721e-41	0.578041	0.514	0.124	3.15367e-37	Astrocyte	ADD3
PHAX	1.44586e-41	0.528988	0.479	0.109	3.17266e-37	Astrocyte	PHAX
MRPS17	1.55845e-41	0.43367	0.352	0.066	3.41971e-37	Astrocyte	MRPS17
RP4-665J23.1	1.622e-41	0.327469	0.211	0.026	3.55916e-37	Astrocyte	RP4-665J23.1
GNG3	1.70623e-41	0.363832	0.261	0.038	3.74397e-37	Astrocyte	GNG3
SAFB2	1.81007e-41	0.544271	0.634	0.173	3.97183e-37	Astrocyte	SAFB2
STARD7	2.08336e-41	0.562002	0.592	0.157	4.57152e-37	Astrocyte	STARD7
ZNF385A	2.67722e-41	0.319368	0.415	0.083	5.87462e-37	Astrocyte	ZNF385A
SH3BGR	2.72893e-41	0.38666	0.246	0.035	5.9881e-37	Astrocyte	SH3BGR
PFKFB2	2.89615e-41	0.292518	0.268	0.039	6.35503e-37	Astrocyte	PFKFB2
PMVK	3.05495e-41	0.648413	0.627	0.174	6.70348e-37	Astrocyte	PMVK
FAM134A	3.23566e-41	0.578582	0.415	0.089	7.10001e-37	Astrocyte	FAM134A
AC091729.9	3.35968e-41	0.356584	0.19	0.022	7.37214e-37	Astrocyte	AC091729.9
NSMF	3.51677e-41	0.523441	0.373	0.073	7.71684e-37	Astrocyte	NSMF
RHBDD2	3.74736e-41	0.622796	0.542	0.14	8.22282e-37	Astrocyte	RHBDD2
TIMM13	3.76083e-41	0.796305	0.789	0.257	8.25239e-37	Astrocyte	TIMM13
ZNF608	3.79863e-41	0.450032	0.303	0.051	8.33533e-37	Astrocyte	ZNF608
TWF1	4.3153e-41	0.421908	0.493	0.114	9.46907e-37	Astrocyte	TWF1
AP1S1	4.9608e-41	0.628988	0.592	0.159	1.08855e-36	Astrocyte	AP1S1
LLNLR-245B6.1	5.05869e-41	0.630863	0.437	0.098	1.11003e-36	Astrocyte	LLNLR-245B6.1
EFCAB7	5.70355e-41	0.302028	0.19	0.022	1.25153e-36	Astrocyte	EFCAB7
LGALS3BP	6.65445e-41	0.740281	0.549	0.144	1.46019e-36	Astrocyte	LGALS3BP
HSPB1	7.52587e-41	0.950277	0.915	0.358	1.6514e-36	Astrocyte	HSPB1
NPHP1	7.55543e-41	0.352858	0.19	0.022	1.65789e-36	Astrocyte	NPHP1
YIF1A	7.62453e-41	0.580713	0.634	0.174	1.67305e-36	Astrocyte	YIF1A
SNRPG	8.97482e-41	0.795299	0.923	0.334	1.96935e-36	Astrocyte	SNRPG
GCDH	1.00165e-40	0.410934	0.373	0.073	2.19792e-36	Astrocyte	GCDH
NDUFC2	1.14431e-40	0.978057	0.908	0.361	2.51097e-36	Astrocyte	NDUFC2
MYO6	1.17632e-40	0.555462	0.486	0.116	2.58119e-36	Astrocyte	MYO6
TAF7	1.19056e-40	0.63842	0.803	0.26	2.61244e-36	Astrocyte	TAF7
DENND2A	1.23176e-40	0.378918	0.225	0.03	2.70285e-36	Astrocyte	DENND2A
MFI2-AS1	1.47504e-40	0.301076	0.211	0.027	3.23667e-36	Astrocyte	MFI2-AS1
C8orf59	1.51216e-40	0.617301	0.613	0.168	3.31813e-36	Astrocyte	C8orf59
PAXIP1-AS1	1.5183e-40	0.490661	0.31	0.054	3.33162e-36	Astrocyte	PAXIP1-AS1
SRPK2	1.65849e-40	0.547325	0.627	0.172	3.63923e-36	Astrocyte	SRPK2
AC004951.6	1.66004e-40	0.314415	0.232	0.032	3.64264e-36	Astrocyte	AC004951.6
PSPH	1.93591e-40	0.393342	0.275	0.043	4.24797e-36	Astrocyte	PSPH
CCDC124	2.08032e-40	0.591155	0.62	0.174	4.56484e-36	Astrocyte	CCDC124
LARS	2.25992e-40	0.569318	0.479	0.112	4.95893e-36	Astrocyte	LARS
POLR2F	2.48747e-40	0.775854	0.838	0.279	5.45826e-36	Astrocyte	POLR2F
SNRPD2	2.8978e-40	0.839377	0.951	0.365	6.35864e-36	Astrocyte	SNRPD2
PWP1	3.29933e-40	0.528772	0.528	0.132	7.23972e-36	Astrocyte	PWP1
RP11-345P4.9	3.45215e-40	0.497608	0.331	0.061	7.57505e-36	Astrocyte	RP11-345P4.9
ENKUR	3.65947e-40	0.278925	0.169	0.018	8.02998e-36	Astrocyte	ENKUR
SMIM4	3.73045e-40	0.550801	0.38	0.078	8.18572e-36	Astrocyte	SMIM4
PDE4DIP	3.88566e-40	0.660866	0.592	0.164	8.52629e-36	Astrocyte	PDE4DIP
PLTP	3.96114e-40	0.603145	0.831	0.266	8.69192e-36	Astrocyte	PLTP
IFI27L2	4.09657e-40	0.694104	0.81	0.263	8.98911e-36	Astrocyte	IFI27L2
BBX	4.10229e-40	0.662118	0.683	0.202	9.00164e-36	Astrocyte	BBX
PINK1	4.13851e-40	0.568851	0.451	0.103	9.08114e-36	Astrocyte	PINK1
UBE2L6	4.96961e-40	0.555272	0.592	0.16	1.09048e-35	Astrocyte	UBE2L6
CAMTA1	5.39939e-40	0.77603	0.732	0.24	1.18479e-35	Astrocyte	CAMTA1
MAPT	5.42973e-40	0.630367	0.472	0.111	1.19145e-35	Astrocyte	MAPT
TSPAN5	6.42352e-40	0.535645	0.359	0.07	1.40951e-35	Astrocyte	TSPAN5
SURF1	6.44756e-40	0.610351	0.613	0.171	1.41479e-35	Astrocyte	SURF1
MLH3	6.47452e-40	0.409194	0.324	0.058	1.4207e-35	Astrocyte	MLH3
ZNF883	7.05138e-40	0.458946	0.324	0.059	1.54728e-35	Astrocyte	ZNF883
NAP1L4	7.25347e-40	0.655213	0.662	0.195	1.59163e-35	Astrocyte	NAP1L4
COX6A1	8.19135e-40	1.00748	1	0.475	1.79743e-35	Astrocyte	COX6A1
PDAP1	8.3295e-40	0.708812	0.704	0.222	1.82774e-35	Astrocyte	PDAP1
RABL2B	9.83611e-40	0.45267	0.289	0.048	2.15834e-35	Astrocyte	RABL2B
DALRD3	1.02321e-39	0.395846	0.331	0.06	2.24524e-35	Astrocyte	DALRD3
RP3-525N10.2	1.04787e-39	0.466528	0.338	0.063	2.29935e-35	Astrocyte	RP3-525N10.2
FAM19A5	1.07247e-39	0.421017	0.282	0.046	2.35331e-35	Astrocyte	FAM19A5
EIF5A	1.15194e-39	0.665589	0.789	0.262	2.5277e-35	Astrocyte	EIF5A
GNB2L1	1.19205e-39	0.760548	0.986	0.311	2.61571e-35	Astrocyte	GNB2L1
FADS1	1.26033e-39	0.674695	0.458	0.108	2.76553e-35	Astrocyte	FADS1
BLOC1S1	1.2857e-39	0.820505	0.901	0.344	2.82122e-35	Astrocyte	BLOC1S1
C6orf203	1.32558e-39	0.46409	0.282	0.047	2.90872e-35	Astrocyte	C6orf203
GLUD1	1.39266e-39	0.685561	0.599	0.169	3.05591e-35	Astrocyte	GLUD1
PCYT2	1.4458e-39	0.386429	0.268	0.042	3.17252e-35	Astrocyte	PCYT2
C19orf66	1.64026e-39	0.528535	0.303	0.054	3.59923e-35	Astrocyte	C19orf66
RASSF8-AS1	1.69882e-39	0.524768	0.331	0.062	3.72771e-35	Astrocyte	RASSF8-AS1
H2AFZ	1.74526e-39	0.648273	0.81	0.25	3.82963e-35	Astrocyte	H2AFZ
SNRPF	1.91315e-39	0.770353	0.775	0.258	4.19803e-35	Astrocyte	SNRPF
SLC25A23	1.94786e-39	0.442781	0.31	0.055	4.27418e-35	Astrocyte	SLC25A23
SLC18B1	2.03487e-39	0.541096	0.444	0.1	4.46511e-35	Astrocyte	SLC18B1
NAE1	2.22184e-39	0.612449	0.479	0.117	4.87539e-35	Astrocyte	NAE1
NDUFS8	2.31099e-39	0.716552	0.824	0.277	5.071e-35	Astrocyte	NDUFS8
BBOF1	2.57624e-39	0.268098	0.148	0.014	5.65304e-35	Astrocyte	BBOF1
HSPE1	2.88328e-39	0.877072	0.965	0.415	6.32678e-35	Astrocyte	HSPE1
LUC7L2	3.05313e-39	0.615252	0.542	0.142	6.69948e-35	Astrocyte	LUC7L2
TBCB	3.59566e-39	0.758299	0.796	0.269	7.88996e-35	Astrocyte	TBCB
CNPY2	3.8841e-39	0.727756	0.69	0.214	8.52288e-35	Astrocyte	CNPY2
LAPTM4A	3.91387e-39	0.893748	0.944	0.396	8.5882e-35	Astrocyte	LAPTM4A
GLO1	4.35865e-39	0.638968	0.641	0.186	9.56419e-35	Astrocyte	GLO1
CALM2	4.38768e-39	0.952905	0.993	0.621	9.62788e-35	Astrocyte	CALM2
COMT	4.58524e-39	0.753235	0.817	0.286	1.00614e-34	Astrocyte	COMT
GSDMD	4.67324e-39	0.328852	0.373	0.072	1.02545e-34	Astrocyte	GSDMD
CHURC1	5.06333e-39	0.636283	0.704	0.219	1.11105e-34	Astrocyte	CHURC1
NTPCR	5.1044e-39	0.479638	0.444	0.101	1.12006e-34	Astrocyte	NTPCR
CLIP2	5.17757e-39	0.514838	0.415	0.091	1.13611e-34	Astrocyte	CLIP2
PCDHB9	5.59939e-39	0.35501	0.19	0.023	1.22867e-34	Astrocyte	PCDHB9
PUF60	5.71571e-39	0.744516	0.704	0.225	1.2542e-34	Astrocyte	PUF60
CYBRD1	7.81733e-39	0.425793	0.359	0.07	1.71536e-34	Astrocyte	CYBRD1
PPIA	8.99013e-39	0.966118	1	0.632	1.9727e-34	Astrocyte	PPIA
CRBN	9.0195e-39	0.556186	0.521	0.134	1.97915e-34	Astrocyte	CRBN
MRPL55	9.47301e-39	0.747518	0.641	0.196	2.07866e-34	Astrocyte	MRPL55
COX5B	9.49428e-39	0.998585	0.986	0.467	2.08333e-34	Astrocyte	COX5B
AP2M1	1.01095e-38	0.77266	0.887	0.332	2.21833e-34	Astrocyte	AP2M1
ADGRV1	1.18159e-38	0.32367	0.211	0.028	2.59276e-34	Astrocyte	ADGRV1
EIF2AK1	1.21615e-38	0.541303	0.521	0.134	2.66859e-34	Astrocyte	EIF2AK1
LAPTM4B	1.22546e-38	0.520569	0.465	0.11	2.68902e-34	Astrocyte	LAPTM4B
CTD-2336O2.1	1.37924e-38	0.511366	0.338	0.066	3.02647e-34	Astrocyte	CTD-2336O2.1
PCNA	1.53211e-38	0.440667	0.458	0.106	3.36191e-34	Astrocyte	PCNA
ACO2	1.66558e-38	0.5747	0.535	0.141	3.65478e-34	Astrocyte	ACO2
SERPINE2	1.76037e-38	0.425859	0.634	0.171	3.86278e-34	Astrocyte	SERPINE2
PLXNB1	1.78379e-38	0.503725	0.296	0.052	3.91417e-34	Astrocyte	PLXNB1
RAB9A	1.86933e-38	0.544973	0.486	0.121	4.10188e-34	Astrocyte	RAB9A
TSEN15	2.10521e-38	0.468427	0.373	0.077	4.61945e-34	Astrocyte	TSEN15
MKKS	2.2001e-38	0.518919	0.465	0.111	4.82769e-34	Astrocyte	MKKS
NMD3	2.39928e-38	0.357926	0.387	0.08	5.26473e-34	Astrocyte	NMD3
VBP1	2.40737e-38	0.753968	0.634	0.195	5.2825e-34	Astrocyte	VBP1
AKTIP	2.45804e-38	0.431432	0.331	0.062	5.39368e-34	Astrocyte	AKTIP
NDUFV1	2.61929e-38	0.701565	0.69	0.215	5.7475e-34	Astrocyte	NDUFV1
RP11-448A19.1	2.70648e-38	0.403996	0.232	0.034	5.93883e-34	Astrocyte	RP11-448A19.1
TUBB2B	2.71768e-38	0.611791	0.824	0.255	5.9634e-34	Astrocyte	TUBB2B
CHL1	2.776e-38	0.536779	0.408	0.088	6.09138e-34	Astrocyte	CHL1
MRPL33	3.2312e-38	0.698471	0.81	0.271	7.09023e-34	Astrocyte	MRPL33
MRFAP1	3.27915e-38	0.847599	0.894	0.338	7.19544e-34	Astrocyte	MRFAP1
MED4	3.40659e-38	0.525095	0.577	0.157	7.47509e-34	Astrocyte	MED4
OAZ2	3.83899e-38	0.700204	0.739	0.242	8.42389e-34	Astrocyte	OAZ2
CFAP36	4.36391e-38	0.556615	0.451	0.108	9.57572e-34	Astrocyte	CFAP36
ACSL6	4.50832e-38	0.260038	0.176	0.02	9.8926e-34	Astrocyte	ACSL6
FAM195B	5.52413e-38	0.708408	0.641	0.187	1.21216e-33	Astrocyte	FAM195B
THYN1	5.95185e-38	0.57373	0.556	0.15	1.30602e-33	Astrocyte	THYN1
HSPBP1	6.07204e-38	0.504778	0.373	0.078	1.33239e-33	Astrocyte	HSPBP1
HKR1	6.1255e-38	0.383468	0.19	0.024	1.34412e-33	Astrocyte	HKR1
RSPRY1	6.17263e-38	0.46931	0.408	0.09	1.35446e-33	Astrocyte	RSPRY1
KIF1B	6.2247e-38	0.594495	0.62	0.179	1.36589e-33	Astrocyte	KIF1B
KNOP1	6.60949e-38	0.49197	0.437	0.101	1.45032e-33	Astrocyte	KNOP1
TCTN1	6.91615e-38	0.546738	0.324	0.062	1.51761e-33	Astrocyte	TCTN1
NCBP2	6.98195e-38	0.644325	0.62	0.181	1.53205e-33	Astrocyte	NCBP2
REPIN1	7.87197e-38	0.508103	0.437	0.102	1.72735e-33	Astrocyte	REPIN1
ZNF226	7.95568e-38	0.420517	0.366	0.074	1.74571e-33	Astrocyte	ZNF226
DYNC1LI2	8.35651e-38	0.609373	0.669	0.203	1.83367e-33	Astrocyte	DYNC1LI2
PNKD	8.6257e-38	0.653284	0.662	0.201	1.89274e-33	Astrocyte	PNKD
PAIP2	9.2949e-38	0.646148	0.845	0.299	2.03958e-33	Astrocyte	PAIP2
LAGE3	9.31938e-38	0.55908	0.606	0.172	2.04495e-33	Astrocyte	LAGE3
HDDC2	9.48118e-38	0.508368	0.62	0.174	2.08046e-33	Astrocyte	HDDC2
TUBA1A	9.96149e-38	0.763889	0.979	0.436	2.18585e-33	Astrocyte	TUBA1A
TCEAL1	9.99461e-38	0.508745	0.458	0.11	2.19312e-33	Astrocyte	TCEAL1
NAT8L	1.00732e-37	0.377747	0.254	0.039	2.21036e-33	Astrocyte	NAT8L
SMIM14	1.03012e-37	0.454298	0.521	0.133	2.26038e-33	Astrocyte	SMIM14
GNG12	1.06665e-37	0.407485	0.282	0.048	2.34055e-33	Astrocyte	GNG12
CHMP2A	1.0721e-37	0.50925	0.873	0.304	2.3525e-33	Astrocyte	CHMP2A
TMTC2	1.0751e-37	0.271671	0.148	0.015	2.35908e-33	Astrocyte	TMTC2
VIM	1.0951e-37	0.980489	1	0.495	2.40298e-33	Astrocyte	VIM
ZNF181	1.09829e-37	0.359992	0.232	0.034	2.40997e-33	Astrocyte	ZNF181
LUZP2	1.25775e-37	0.693383	0.437	0.104	2.75988e-33	Astrocyte	LUZP2
LRP4	1.42985e-37	0.343086	0.246	0.038	3.13751e-33	Astrocyte	LRP4
SRP14-AS1	1.55189e-37	0.280722	0.169	0.019	3.40532e-33	Astrocyte	SRP14-AS1
CNRIP1	1.70851e-37	0.576629	0.493	0.125	3.74899e-33	Astrocyte	CNRIP1
CSRNP3	1.72842e-37	0.389796	0.282	0.048	3.79268e-33	Astrocyte	CSRNP3
MFF	1.82015e-37	0.755785	0.683	0.219	3.99395e-33	Astrocyte	MFF
TPT1-AS1	1.91103e-37	0.339688	0.246	0.038	4.19337e-33	Astrocyte	TPT1-AS1
CTXN1	2.11257e-37	0.421495	0.331	0.064	4.63561e-33	Astrocyte	CTXN1
G6PC3	2.27694e-37	0.583492	0.437	0.103	4.99629e-33	Astrocyte	G6PC3
STUB1	2.2907e-37	0.620253	0.732	0.236	5.02647e-33	Astrocyte	STUB1
TBCA	2.70244e-37	0.815158	0.923	0.35	5.92995e-33	Astrocyte	TBCA
ILF3-AS1	3.16171e-37	0.592685	0.408	0.094	6.93773e-33	Astrocyte	ILF3-AS1
CERS1	3.4246e-37	0.407641	0.254	0.04	7.51461e-33	Astrocyte	CERS1
FNDC4	3.67868e-37	0.533182	0.366	0.077	8.07213e-33	Astrocyte	FNDC4
NDUFA12	3.90711e-37	0.657748	0.746	0.247	8.57337e-33	Astrocyte	NDUFA12
MICU2	3.99023e-37	0.437588	0.458	0.109	8.75577e-33	Astrocyte	MICU2
MPC1	4.24748e-37	0.515867	0.732	0.226	9.32025e-33	Astrocyte	MPC1
MRPS26	4.67792e-37	0.630724	0.563	0.159	1.02648e-32	Astrocyte	MRPS26
ARL4A	5.06784e-37	0.554236	0.732	0.224	1.11204e-32	Astrocyte	ARL4A
PLGRKT	5.11166e-37	0.463956	0.387	0.084	1.12165e-32	Astrocyte	PLGRKT
ZNF704	5.24612e-37	0.451564	0.338	0.067	1.15116e-32	Astrocyte	ZNF704
PTPRS	5.83721e-37	0.633219	0.423	0.098	1.28086e-32	Astrocyte	PTPRS
PRRC2B	6.09884e-37	0.534336	0.401	0.09	1.33827e-32	Astrocyte	PRRC2B
SLC16A2	6.60737e-37	0.290151	0.148	0.015	1.44986e-32	Astrocyte	SLC16A2
C4orf48	7.01747e-37	0.872274	0.923	0.372	1.53984e-32	Astrocyte	C4orf48
EIF5B	7.75208e-37	0.739012	0.789	0.282	1.70104e-32	Astrocyte	EIF5B
NDUFA11	8.05804e-37	0.805999	0.915	0.353	1.76817e-32	Astrocyte	NDUFA11
DAD1	8.36312e-37	0.833454	0.937	0.392	1.83512e-32	Astrocyte	DAD1
DGCR6L	8.67784e-37	0.504586	0.507	0.132	1.90418e-32	Astrocyte	DGCR6L
ZNF462	8.72724e-37	0.467025	0.408	0.091	1.91502e-32	Astrocyte	ZNF462
CDC26	9.32247e-37	0.476105	0.542	0.146	2.04563e-32	Astrocyte	CDC26
HIPK2	9.3572e-37	0.776568	0.606	0.184	2.05325e-32	Astrocyte	HIPK2
CD82	9.71146e-37	0.462179	0.479	0.118	2.13099e-32	Astrocyte	CD82
MLF2	1.12333e-36	0.71216	0.761	0.26	2.46493e-32	Astrocyte	MLF2
YAF2	1.17058e-36	0.635011	0.613	0.182	2.56861e-32	Astrocyte	YAF2
TIMP1	1.34078e-36	0.393615	0.859	0.294	2.94207e-32	Astrocyte	TIMP1
HACD3	1.54618e-36	0.511756	0.577	0.16	3.39279e-32	Astrocyte	HACD3
AAMDC	1.86763e-36	0.511554	0.465	0.114	4.09815e-32	Astrocyte	AAMDC
SUB1	1.88321e-36	0.903981	0.965	0.439	4.13233e-32	Astrocyte	SUB1
EVI5	2.00279e-36	0.581845	0.472	0.118	4.39471e-32	Astrocyte	EVI5
IFI35	2.01259e-36	0.463747	0.366	0.076	4.41622e-32	Astrocyte	IFI35
SCHIP1	2.18934e-36	0.330265	0.211	0.03	4.80407e-32	Astrocyte	SCHIP1
FAM171B	2.25824e-36	0.573399	0.38	0.084	4.95526e-32	Astrocyte	FAM171B
HMGN3	2.28297e-36	0.708843	0.838	0.298	5.00951e-32	Astrocyte	HMGN3
UQCR11	2.28757e-36	0.947938	1	0.468	5.01962e-32	Astrocyte	UQCR11
PTPN13	2.6917e-36	0.377107	0.246	0.039	5.9064e-32	Astrocyte	PTPN13
SPTSSA	2.89539e-36	0.551998	0.542	0.151	6.35335e-32	Astrocyte	SPTSSA
NENF	2.952e-36	0.728221	0.81	0.282	6.47757e-32	Astrocyte	NENF
METTL3	3.09005e-36	0.37538	0.282	0.049	6.78049e-32	Astrocyte	METTL3
NDUFC1	3.13741e-36	0.80974	0.817	0.302	6.88442e-32	Astrocyte	NDUFC1
HNRNPH2	3.41892e-36	0.451042	0.655	0.195	7.50213e-32	Astrocyte	HNRNPH2
ANKMY2	3.53249e-36	0.310859	0.246	0.039	7.75134e-32	Astrocyte	ANKMY2
VOPP1	4.28913e-36	0.376754	0.514	0.132	9.41163e-32	Astrocyte	VOPP1
TCEA1	4.40894e-36	0.616655	0.817	0.286	9.67455e-32	Astrocyte	TCEA1
CRYL1	4.44153e-36	0.560519	0.479	0.122	9.74605e-32	Astrocyte	CRYL1
NEK1	4.45974e-36	0.375209	0.345	0.069	9.78602e-32	Astrocyte	NEK1
FAM207A	4.60139e-36	0.3864	0.282	0.05	1.00968e-31	Astrocyte	FAM207A
TMEM205	4.79728e-36	0.57709	0.592	0.173	1.05267e-31	Astrocyte	TMEM205
PNISR	4.8331e-36	0.830827	0.944	0.385	1.06053e-31	Astrocyte	PNISR
TMEM251	5.04822e-36	0.372409	0.275	0.048	1.10773e-31	Astrocyte	TMEM251
NAPEPLD	5.2157e-36	0.369199	0.261	0.043	1.14448e-31	Astrocyte	NAPEPLD
FAM173A	5.31354e-36	0.511604	0.423	0.1	1.16595e-31	Astrocyte	FAM173A
C14orf132	5.38924e-36	0.401722	0.268	0.045	1.18256e-31	Astrocyte	C14orf132
SPCS2	5.7651e-36	0.752145	0.951	0.389	1.26504e-31	Astrocyte	SPCS2
BSG	6.02324e-36	0.718416	0.831	0.299	1.32168e-31	Astrocyte	BSG
FARP1	6.47578e-36	0.31557	0.451	0.106	1.42098e-31	Astrocyte	FARP1
CCDC53	6.90368e-36	0.51177	0.415	0.098	1.51487e-31	Astrocyte	CCDC53
CLDN12	7.06732e-36	0.329787	0.239	0.037	1.55078e-31	Astrocyte	CLDN12
BUD31	7.51828e-36	0.710302	0.754	0.262	1.64974e-31	Astrocyte	BUD31
TAX1BP3	8.45003e-36	0.448654	0.394	0.087	1.85419e-31	Astrocyte	TAX1BP3
PSMF1	8.68113e-36	0.479119	0.535	0.144	1.9049e-31	Astrocyte	PSMF1
FAM46A	9.19082e-36	0.408407	0.268	0.046	2.01674e-31	Astrocyte	FAM46A
ECH1	9.23376e-36	0.575432	0.655	0.2	2.02616e-31	Astrocyte	ECH1
ARNT2	9.50761e-36	0.455713	0.296	0.055	2.08626e-31	Astrocyte	ARNT2
KIF3A	1.0423e-35	0.492001	0.401	0.092	2.28711e-31	Astrocyte	KIF3A
VPS51	1.07843e-35	0.533894	0.5	0.131	2.36641e-31	Astrocyte	VPS51
MGARP	1.29922e-35	0.383436	0.204	0.028	2.85089e-31	Astrocyte	MGARP
DCTN3	1.30951e-35	0.570576	0.697	0.217	2.87346e-31	Astrocyte	DCTN3
ZSCAN18	1.34385e-35	0.477331	0.38	0.083	2.94881e-31	Astrocyte	ZSCAN18
TTC26	1.44519e-35	0.267303	0.12	0.011	3.17118e-31	Astrocyte	TTC26
CTA-293F17.1	1.4864e-35	0.290486	0.176	0.022	3.2616e-31	Astrocyte	CTA-293F17.1
ESF1	1.59179e-35	0.573336	0.627	0.188	3.49287e-31	Astrocyte	ESF1
FKBP3	1.62674e-35	0.695161	0.634	0.202	3.56956e-31	Astrocyte	FKBP3
SWI5	1.98482e-35	0.45307	0.345	0.071	4.35529e-31	Astrocyte	SWI5
C19orf60	2.13176e-35	0.633638	0.57	0.164	4.67773e-31	Astrocyte	C19orf60
PHKG1	2.16167e-35	0.347941	0.296	0.053	4.74335e-31	Astrocyte	PHKG1
SLC25A1	2.23054e-35	0.408793	0.387	0.086	4.89447e-31	Astrocyte	SLC25A1
CDCA7L	2.2541e-35	0.391463	0.275	0.048	4.94618e-31	Astrocyte	CDCA7L
UBE2E1	2.49718e-35	0.654552	0.634	0.198	5.47956e-31	Astrocyte	UBE2E1
ARL6IP6	2.59245e-35	0.419228	0.408	0.094	5.6886e-31	Astrocyte	ARL6IP6
DPP6	2.72286e-35	0.489404	0.394	0.089	5.97478e-31	Astrocyte	DPP6
OTUD6B-AS1	2.75017e-35	0.610336	0.5	0.133	6.03471e-31	Astrocyte	OTUD6B-AS1
FAM103A1	2.80368e-35	0.470204	0.359	0.078	6.15211e-31	Astrocyte	FAM103A1
NDUFA3	2.84669e-35	0.795143	0.901	0.354	6.2465e-31	Astrocyte	NDUFA3
MRPL19	2.91238e-35	0.473575	0.458	0.114	6.39064e-31	Astrocyte	MRPL19
RFC1	2.94983e-35	0.443464	0.585	0.165	6.47282e-31	Astrocyte	RFC1
RP11-1094M14.11	3.04988e-35	0.440567	0.303	0.058	6.69236e-31	Astrocyte	RP11-1094M14.11
MORF4L2	3.39509e-35	0.58006	0.782	0.261	7.44984e-31	Astrocyte	MORF4L2
VAMP2	3.5105e-35	0.729406	0.901	0.342	7.70309e-31	Astrocyte	VAMP2
CTC-524C5.2	3.67303e-35	0.332652	0.218	0.032	8.05973e-31	Astrocyte	CTC-524C5.2
RITA1	3.70001e-35	0.295274	0.197	0.027	8.11893e-31	Astrocyte	RITA1
PHF14	3.73718e-35	0.64791	0.641	0.198	8.2005e-31	Astrocyte	PHF14
ARVCF	3.77423e-35	0.273882	0.176	0.022	8.2818e-31	Astrocyte	ARVCF
MRPL51	3.81013e-35	0.711597	0.817	0.296	8.36056e-31	Astrocyte	MRPL51
MAP9	3.9199e-35	0.479172	0.373	0.082	8.60143e-31	Astrocyte	MAP9
MAGI1	4.00654e-35	0.418658	0.324	0.064	8.79154e-31	Astrocyte	MAGI1
DNAJC8	4.0347e-35	0.605892	0.817	0.294	8.85335e-31	Astrocyte	DNAJC8
CAPN2	4.18575e-35	0.447019	0.401	0.092	9.18479e-31	Astrocyte	CAPN2
ATP5S	4.40814e-35	0.465351	0.345	0.072	9.67279e-31	Astrocyte	ATP5S
PRDX6	4.4185e-35	0.665785	0.775	0.271	9.69552e-31	Astrocyte	PRDX6
SLC20A2	4.67139e-35	0.437207	0.275	0.048	1.02504e-30	Astrocyte	SLC20A2
PPP1R9A	4.92151e-35	0.5568	0.373	0.083	1.07993e-30	Astrocyte	PPP1R9A
AHDC1	4.98412e-35	0.294622	0.275	0.047	1.09367e-30	Astrocyte	AHDC1
NMRAL1	5.05709e-35	0.451123	0.38	0.084	1.10968e-30	Astrocyte	NMRAL1
SPOP	5.31553e-35	0.429593	0.493	0.128	1.16639e-30	Astrocyte	SPOP
IFI27L1	6.17119e-35	0.378983	0.303	0.057	1.35415e-30	Astrocyte	IFI27L1
NDUFB3	6.18942e-35	0.579203	0.824	0.29	1.35814e-30	Astrocyte	NDUFB3
APITD1	6.25839e-35	0.270601	0.148	0.016	1.37328e-30	Astrocyte	APITD1
ARMC10	6.76705e-35	0.477078	0.43	0.104	1.48489e-30	Astrocyte	ARMC10
DCAKD	6.8748e-35	0.41243	0.254	0.042	1.50854e-30	Astrocyte	DCAKD
ENOPH1	7.46275e-35	0.596881	0.542	0.154	1.63755e-30	Astrocyte	ENOPH1
DFNA5	7.5194e-35	0.379396	0.261	0.045	1.64998e-30	Astrocyte	DFNA5
CCND2	8.10094e-35	0.598375	0.676	0.209	1.77759e-30	Astrocyte	CCND2
CEP70	8.39138e-35	0.329597	0.246	0.04	1.84132e-30	Astrocyte	CEP70
ZMAT2	8.67196e-35	0.401674	0.606	0.175	1.90289e-30	Astrocyte	ZMAT2
EAPP	8.73783e-35	0.511296	0.563	0.16	1.91734e-30	Astrocyte	EAPP
C14orf142	8.9918e-35	0.313252	0.197	0.027	1.97307e-30	Astrocyte	C14orf142
FGFR3	9.64212e-35	0.303831	0.183	0.023	2.11577e-30	Astrocyte	FGFR3
SOD2	1.08959e-34	0.984687	0.521	0.141	2.39088e-30	Astrocyte	SOD2
PDCD6	1.3809e-34	0.620805	0.739	0.252	3.03012e-30	Astrocyte	PDCD6
DGCR6	1.45847e-34	0.317959	0.204	0.029	3.20031e-30	Astrocyte	DGCR6
EMG1	1.62682e-34	0.394026	0.338	0.069	3.56973e-30	Astrocyte	EMG1
MID1	1.75402e-34	0.324693	0.183	0.024	3.84885e-30	Astrocyte	MID1
TNR	1.8535e-34	0.56786	0.423	0.102	4.06714e-30	Astrocyte	TNR
NAPA	2.22375e-34	0.438719	0.542	0.152	4.87957e-30	Astrocyte	NAPA
SPG21	2.32366e-34	0.520192	0.507	0.141	5.0988e-30	Astrocyte	SPG21
SSBP1	2.50257e-34	0.799868	0.845	0.337	5.49139e-30	Astrocyte	SSBP1
OSBPL1A	2.67398e-34	0.302121	0.43	0.099	5.86751e-30	Astrocyte	OSBPL1A
IMPDH2	2.79268e-34	0.525791	0.528	0.146	6.12798e-30	Astrocyte	IMPDH2
ZNF664	2.81577e-34	0.439765	0.345	0.073	6.17864e-30	Astrocyte	ZNF664
SSB	3.03142e-34	0.651317	0.796	0.287	6.65185e-30	Astrocyte	SSB
ARL2BP	3.25886e-34	0.628834	0.577	0.17	7.15091e-30	Astrocyte	ARL2BP
CARKD	3.35144e-34	0.278937	0.211	0.031	7.35406e-30	Astrocyte	CARKD
CLIP3	3.38461e-34	0.47617	0.387	0.089	7.42685e-30	Astrocyte	CLIP3
SF3B6	3.56222e-34	0.637341	0.831	0.298	7.81657e-30	Astrocyte	SF3B6
MPP5	3.60746e-34	0.325641	0.204	0.029	7.91586e-30	Astrocyte	MPP5
TOMM22	3.68358e-34	0.539457	0.648	0.203	8.08288e-30	Astrocyte	TOMM22
EID1	3.72714e-34	0.798446	0.915	0.36	8.17846e-30	Astrocyte	EID1
PSMB6	4.02595e-34	0.73041	0.81	0.304	8.83413e-30	Astrocyte	PSMB6
CTTN	4.03732e-34	0.469441	0.387	0.088	8.8591e-30	Astrocyte	CTTN
SMIM15	4.04588e-34	0.426129	0.465	0.118	8.87787e-30	Astrocyte	SMIM15
LAMTOR2	4.44499e-34	0.471007	0.775	0.259	9.75365e-30	Astrocyte	LAMTOR2
PSMG3	4.8796e-34	0.481909	0.423	0.102	1.07073e-29	Astrocyte	PSMG3
AK6	5.25347e-34	0.505004	0.5	0.135	1.15277e-29	Astrocyte	AK6
NNT-AS1	5.35129e-34	0.499312	0.352	0.077	1.17423e-29	Astrocyte	NNT-AS1
SEMA5A	5.61226e-34	0.438475	0.401	0.091	1.2315e-29	Astrocyte	SEMA5A
POP5	5.89302e-34	0.553618	0.43	0.106	1.2931e-29	Astrocyte	POP5
KIF1A	6.19615e-34	0.494588	0.408	0.097	1.35962e-29	Astrocyte	KIF1A
FDX1L	7.48066e-34	0.37515	0.289	0.054	1.64148e-29	Astrocyte	FDX1L
APOO	7.92139e-34	0.420727	0.352	0.076	1.73819e-29	Astrocyte	APOO
CYC1	8.09391e-34	0.584344	0.711	0.236	1.77605e-29	Astrocyte	CYC1
UPF3A	8.37012e-34	0.483191	0.592	0.174	1.83665e-29	Astrocyte	UPF3A
GNB2	8.46509e-34	0.651951	0.831	0.315	1.8575e-29	Astrocyte	GNB2
GPAA1	8.63184e-34	0.543443	0.535	0.153	1.89408e-29	Astrocyte	GPAA1
UROD	8.69475e-34	0.504245	0.472	0.124	1.90789e-29	Astrocyte	UROD
DHRS4-AS1	8.92126e-34	0.36307	0.225	0.036	1.95759e-29	Astrocyte	DHRS4-AS1
NUDT16L1	9.04186e-34	0.424611	0.401	0.094	1.98406e-29	Astrocyte	NUDT16L1
TMEM216	9.74499e-34	0.350815	0.239	0.039	2.13834e-29	Astrocyte	TMEM216
EBNA1BP2	1.02184e-33	0.42004	0.458	0.117	2.24222e-29	Astrocyte	EBNA1BP2
GALNT11	1.05086e-33	0.375715	0.373	0.082	2.30591e-29	Astrocyte	GALNT11
C11orf49	1.05768e-33	0.495732	0.345	0.075	2.32086e-29	Astrocyte	C11orf49
ITPKB	1.07967e-33	0.286724	0.282	0.05	2.36911e-29	Astrocyte	ITPKB
DUSP14	1.12858e-33	0.341642	0.239	0.039	2.47645e-29	Astrocyte	DUSP14
MOB4	1.291e-33	0.476942	0.479	0.127	2.83284e-29	Astrocyte	MOB4
TMEM132A	1.38155e-33	0.323615	0.218	0.033	3.03154e-29	Astrocyte	TMEM132A
CDK5RAP3	1.41037e-33	0.524948	0.563	0.164	3.09478e-29	Astrocyte	CDK5RAP3
CDC42BPA	1.45962e-33	0.44962	0.359	0.079	3.20284e-29	Astrocyte	CDC42BPA
SYTL4	1.48955e-33	0.369526	0.197	0.028	3.26852e-29	Astrocyte	SYTL4
NDUFB7	1.51009e-33	0.72093	0.894	0.343	3.31359e-29	Astrocyte	NDUFB7
SEMA6A	1.57148e-33	0.338372	0.275	0.049	3.4483e-29	Astrocyte	SEMA6A
NME1	1.67597e-33	0.564405	0.711	0.231	3.67759e-29	Astrocyte	NME1
ERV3-1	1.75534e-33	0.440341	0.275	0.051	3.85173e-29	Astrocyte	ERV3-1
MRPL13	1.76528e-33	0.490757	0.472	0.125	3.87356e-29	Astrocyte	MRPL13
SERP2	1.8016e-33	0.409835	0.317	0.064	3.95325e-29	Astrocyte	SERP2
GPT2	1.8342e-33	0.425804	0.268	0.048	4.02478e-29	Astrocyte	GPT2
ZNF771	1.86535e-33	0.359777	0.261	0.046	4.09315e-29	Astrocyte	ZNF771
MDH2	1.87885e-33	0.626723	0.782	0.271	4.12276e-29	Astrocyte	MDH2
NDUFB4	1.91661e-33	0.744731	0.887	0.347	4.20563e-29	Astrocyte	NDUFB4
NDFIP1	1.96711e-33	0.726779	0.796	0.303	4.31644e-29	Astrocyte	NDFIP1
NCBP2-AS2	2.02884e-33	0.519412	0.352	0.079	4.45188e-29	Astrocyte	NCBP2-AS2
MRPL16	2.121e-33	0.521094	0.458	0.119	4.65412e-29	Astrocyte	MRPL16
TSPAN7	2.12827e-33	0.559439	0.592	0.172	4.67005e-29	Astrocyte	TSPAN7
ZFR	2.18317e-33	0.52678	0.592	0.179	4.79053e-29	Astrocyte	ZFR
ARHGEF10	2.18601e-33	0.279331	0.19	0.026	4.79676e-29	Astrocyte	ARHGEF10
UBE2V2	2.19087e-33	0.536697	0.634	0.199	4.80743e-29	Astrocyte	UBE2V2
LCAT	2.2222e-33	0.252698	0.148	0.017	4.87617e-29	Astrocyte	LCAT
MRPL21	2.44406e-33	0.523385	0.549	0.16	5.36301e-29	Astrocyte	MRPL21
RPGR	2.67018e-33	0.452221	0.289	0.055	5.85917e-29	Astrocyte	RPGR
SLC1A3	2.83519e-33	0.486329	0.993	0.499	6.22125e-29	Astrocyte	SLC1A3
THOC7	2.88249e-33	0.481391	0.563	0.166	6.32504e-29	Astrocyte	THOC7
2024-03-07	2.93108e-33	0.493106	0.352	0.079	6.43166e-29	Astrocyte	2024-03-07
ABI2	3.23005e-33	0.527403	0.599	0.18	7.08771e-29	Astrocyte	ABI2
MESDC2	3.65525e-33	0.578372	0.408	0.101	8.02071e-29	Astrocyte	MESDC2
SLC41A1	3.95724e-33	0.30022	0.225	0.035	8.68337e-29	Astrocyte	SLC41A1
HNRNPA1	4.06793e-33	0.923682	0.986	0.531	8.92626e-29	Astrocyte	HNRNPA1
CTC-338M12.5	4.28582e-33	0.314181	0.183	0.025	9.40438e-29	Astrocyte	CTC-338M12.5
RSRC1	4.3097e-33	0.506342	0.549	0.158	9.45678e-29	Astrocyte	RSRC1
EFHD1	4.82831e-33	0.316559	0.239	0.039	1.05948e-28	Astrocyte	EFHD1
TMED2	4.99072e-33	0.573547	0.732	0.253	1.09511e-28	Astrocyte	TMED2
NT5C3A	5.25712e-33	0.397688	0.394	0.093	1.15357e-28	Astrocyte	NT5C3A
RWDD1	5.41997e-33	0.622272	0.746	0.26	1.1893e-28	Astrocyte	RWDD1
TUBG2	5.58932e-33	0.356167	0.261	0.046	1.22646e-28	Astrocyte	TUBG2
TSPAN13	5.65493e-33	0.414713	0.415	0.099	1.24086e-28	Astrocyte	TSPAN13
USMG5	5.74731e-33	0.441334	0.831	0.26	1.26113e-28	Astrocyte	USMG5
AP2B1	6.05413e-33	0.554033	0.655	0.21	1.32846e-28	Astrocyte	AP2B1
AURKAIP1	6.73811e-33	0.581878	0.81	0.286	1.47854e-28	Astrocyte	AURKAIP1
ATP5C1	7.11643e-33	0.604493	0.62	0.189	1.56156e-28	Astrocyte	ATP5C1
MSI1	7.13056e-33	0.38038	0.239	0.04	1.56466e-28	Astrocyte	MSI1
NUDC	7.27898e-33	0.701504	0.732	0.259	1.59723e-28	Astrocyte	NUDC
RP11-352M15.2	7.30596e-33	0.421844	0.352	0.078	1.60315e-28	Astrocyte	RP11-352M15.2
NEDD8	7.471e-33	0.70785	0.908	0.379	1.63936e-28	Astrocyte	NEDD8
KCNJ10	7.86548e-33	0.328128	0.232	0.038	1.72592e-28	Astrocyte	KCNJ10
C11orf57	8.46325e-33	0.406827	0.254	0.045	1.85709e-28	Astrocyte	C11orf57
MAGEF1	9.15554e-33	0.57028	0.514	0.146	2.009e-28	Astrocyte	MAGEF1
SPATA33	9.39759e-33	0.323797	0.239	0.04	2.06211e-28	Astrocyte	SPATA33
AC007246.3	9.47943e-33	0.375872	0.211	0.032	2.08007e-28	Astrocyte	AC007246.3
PTPRF	9.57655e-33	0.424473	0.254	0.045	2.10138e-28	Astrocyte	PTPRF
ABHD4	9.59337e-33	0.261571	0.197	0.028	2.10507e-28	Astrocyte	ABHD4
EBPL	9.80359e-33	0.391752	0.43	0.107	2.1512e-28	Astrocyte	EBPL
ANKIB1	9.92305e-33	0.5192	0.444	0.114	2.17742e-28	Astrocyte	ANKIB1
FAM200B	9.97171e-33	0.439368	0.549	0.16	2.18809e-28	Astrocyte	FAM200B
ZNF580	1.01218e-32	0.500839	0.43	0.108	2.22103e-28	Astrocyte	ZNF580
FAM92A1	1.11048e-32	0.434426	0.261	0.047	2.43674e-28	Astrocyte	FAM92A1
GADD45GIP1	1.11764e-32	0.639055	0.81	0.293	2.45245e-28	Astrocyte	GADD45GIP1
MRPL40	1.12525e-32	0.568155	0.563	0.17	2.46914e-28	Astrocyte	MRPL40
DKK3	1.13663e-32	0.344695	0.331	0.069	2.49411e-28	Astrocyte	DKK3
RPS10	1.19459e-32	0.827371	1	0.558	2.6213e-28	Astrocyte	RPS10
CLSTN1	1.19901e-32	0.482081	0.549	0.159	2.63098e-28	Astrocyte	CLSTN1
NUCKS1	1.20375e-32	0.806903	0.937	0.426	2.64138e-28	Astrocyte	NUCKS1
VIMP	1.33517e-32	0.567762	0.521	0.149	2.92976e-28	Astrocyte	VIMP
PLA2G12A	1.35735e-32	0.436866	0.317	0.066	2.97842e-28	Astrocyte	PLA2G12A
IP6K2	1.40796e-32	0.493858	0.542	0.157	3.0895e-28	Astrocyte	IP6K2
SRM	1.44522e-32	0.555883	0.563	0.168	3.17124e-28	Astrocyte	SRM
MRPL41	1.53371e-32	0.604597	0.718	0.248	3.36543e-28	Astrocyte	MRPL41
AP5M1	1.56932e-32	0.409385	0.31	0.063	3.44356e-28	Astrocyte	AP5M1
PTPRG	1.63613e-32	0.346378	0.261	0.047	3.59015e-28	Astrocyte	PTPRG
PTPMT1	1.67637e-32	0.501282	0.5	0.137	3.67845e-28	Astrocyte	PTPMT1
DDX1	1.76931e-32	0.546783	0.563	0.166	3.88241e-28	Astrocyte	DDX1
RPA1	1.93534e-32	0.362513	0.331	0.07	4.24671e-28	Astrocyte	RPA1
ST13	2.16223e-32	0.743773	0.923	0.384	4.74459e-28	Astrocyte	ST13
TRAF3IP2-AS1	2.21768e-32	0.368963	0.218	0.035	4.86625e-28	Astrocyte	TRAF3IP2-AS1
NEK4	2.24142e-32	0.396612	0.246	0.043	4.91834e-28	Astrocyte	NEK4
DHRS4L2	2.26575e-32	0.389657	0.387	0.09	4.97173e-28	Astrocyte	DHRS4L2
OCIAD1	2.28992e-32	0.659138	0.796	0.3	5.02477e-28	Astrocyte	OCIAD1
HNMT	2.32754e-32	0.456768	0.57	0.166	5.10731e-28	Astrocyte	HNMT
TSN	2.54366e-32	0.474226	0.472	0.127	5.58155e-28	Astrocyte	TSN
CHST9	2.61543e-32	0.490761	0.239	0.041	5.73903e-28	Astrocyte	CHST9
RIMKLB	2.6186e-32	0.367984	0.303	0.06	5.746e-28	Astrocyte	RIMKLB
TMEM230	2.76914e-32	0.621668	0.718	0.255	6.07633e-28	Astrocyte	TMEM230
FBXL3	2.77949e-32	0.320862	0.359	0.079	6.09904e-28	Astrocyte	FBXL3
IL17RC	2.963e-32	0.253107	0.197	0.028	6.50171e-28	Astrocyte	IL17RC
MORF4L1	3.07586e-32	0.856003	0.979	0.488	6.74935e-28	Astrocyte	MORF4L1
HMGB1	3.14761e-32	0.785378	0.993	0.687	6.9068e-28	Astrocyte	HMGB1
WIPI2	3.50761e-32	0.519628	0.57	0.172	7.69675e-28	Astrocyte	WIPI2
CEP78	3.70792e-32	0.379065	0.282	0.054	8.13628e-28	Astrocyte	CEP78
CBWD1	3.90936e-32	0.37612	0.268	0.05	8.5783e-28	Astrocyte	CBWD1
CCDC146	4.09884e-32	0.309789	0.211	0.032	8.9941e-28	Astrocyte	CCDC146
GGH	4.09932e-32	0.423082	0.31	0.063	8.99514e-28	Astrocyte	GGH
MPST	4.12023e-32	0.504797	0.514	0.146	9.04101e-28	Astrocyte	MPST
STMN1	4.12494e-32	0.41459	0.901	0.318	9.05137e-28	Astrocyte	STMN1
PFDN6	4.1674e-32	0.538084	0.514	0.147	9.14453e-28	Astrocyte	PFDN6
GPKOW	4.45274e-32	0.365113	0.289	0.056	9.77065e-28	Astrocyte	GPKOW
JADE1	4.71739e-32	0.351446	0.331	0.07	1.03514e-27	Astrocyte	JADE1
MIF	4.79541e-32	0.674704	0.944	0.377	1.05226e-27	Astrocyte	MIF
CCT7	4.96801e-32	0.530323	0.648	0.211	1.09013e-27	Astrocyte	CCT7
MRPL57	5.04202e-32	0.639661	0.746	0.265	1.10637e-27	Astrocyte	MRPL57
ZCRB1	5.49822e-32	0.489948	0.676	0.219	1.20647e-27	Astrocyte	ZCRB1
GRHPR	5.67781e-32	0.488093	0.62	0.191	1.24588e-27	Astrocyte	GRHPR
C7orf49	5.6891e-32	0.418978	0.282	0.055	1.24836e-27	Astrocyte	C7orf49
ACADVL	5.86072e-32	0.378701	0.577	0.169	1.28602e-27	Astrocyte	ACADVL
RNF11	5.961e-32	0.459157	0.521	0.148	1.30802e-27	Astrocyte	RNF11
MYH10	6.16861e-32	0.409821	0.289	0.057	1.35358e-27	Astrocyte	MYH10
POMGNT1	6.17463e-32	0.346383	0.338	0.073	1.3549e-27	Astrocyte	POMGNT1
TMEM50B	6.4402e-32	0.370368	0.458	0.118	1.41317e-27	Astrocyte	TMEM50B
SNN	6.47571e-32	0.323081	0.401	0.096	1.42097e-27	Astrocyte	SNN
FAM134B	6.82138e-32	0.407248	0.254	0.046	1.49682e-27	Astrocyte	FAM134B
OTUD7B	7.55679e-32	0.312505	0.204	0.031	1.65819e-27	Astrocyte	OTUD7B
NDUFB9	7.97469e-32	0.642994	0.859	0.313	1.74989e-27	Astrocyte	NDUFB9
SMIM20	8.04642e-32	0.416352	0.514	0.144	1.76562e-27	Astrocyte	SMIM20
MINA	8.72254e-32	0.316825	0.19	0.027	1.91399e-27	Astrocyte	MINA
PPM1K	1.00255e-31	0.449779	0.549	0.161	2.1999e-27	Astrocyte	PPM1K
FKBP8	1.01742e-31	0.598744	0.803	0.299	2.23251e-27	Astrocyte	FKBP8
RRAS2	1.05631e-31	0.276023	0.176	0.024	2.31787e-27	Astrocyte	RRAS2
FBXO32	1.15172e-31	0.453891	0.324	0.068	2.52722e-27	Astrocyte	FBXO32
NDUFA1	1.25073e-31	0.772061	0.937	0.41	2.74447e-27	Astrocyte	NDUFA1
HEBP1	1.27462e-31	0.377523	0.394	0.095	2.79689e-27	Astrocyte	HEBP1
ATF6B	1.36585e-31	0.484575	0.528	0.152	2.99708e-27	Astrocyte	ATF6B
C21orf59	1.37462e-31	0.560585	0.366	0.087	3.01634e-27	Astrocyte	C21orf59
POU3F3	1.54786e-31	0.436061	0.331	0.072	3.39646e-27	Astrocyte	POU3F3
MEAF6	1.55209e-31	0.440327	0.627	0.195	3.40576e-27	Astrocyte	MEAF6
FKBP2	1.58333e-31	0.723472	0.761	0.279	3.4743e-27	Astrocyte	FKBP2
METAP2	1.61148e-31	0.558424	0.754	0.262	3.53608e-27	Astrocyte	METAP2
HMGN2	1.66407e-31	0.704913	0.965	0.447	3.65148e-27	Astrocyte	HMGN2
SGCB	1.71905e-31	0.502525	0.43	0.111	3.77211e-27	Astrocyte	SGCB
CMBL	1.79114e-31	0.376828	0.239	0.042	3.93031e-27	Astrocyte	CMBL
TOMM7	1.80695e-31	0.817942	0.993	0.551	3.965e-27	Astrocyte	TOMM7
CETN3	1.83639e-31	0.447227	0.373	0.087	4.02959e-27	Astrocyte	CETN3
CHST12	2.03832e-31	0.381677	0.324	0.069	4.47269e-27	Astrocyte	CHST12
CD151	2.08273e-31	0.506563	0.465	0.127	4.57014e-27	Astrocyte	CD151
TNS1	2.20119e-31	0.251603	0.254	0.045	4.83007e-27	Astrocyte	TNS1
MRPS34	2.26867e-31	0.512091	0.613	0.195	4.97815e-27	Astrocyte	MRPS34
FAM213A	2.28709e-31	0.567807	0.521	0.148	5.01856e-27	Astrocyte	FAM213A
MAF1	2.31109e-31	0.526038	0.585	0.183	5.07123e-27	Astrocyte	MAF1
TRAF3IP2	2.36144e-31	0.440939	0.296	0.06	5.18171e-27	Astrocyte	TRAF3IP2
GPC1	2.54826e-31	0.438589	0.317	0.067	5.59164e-27	Astrocyte	GPC1
STRA13	2.60818e-31	0.536924	0.493	0.141	5.72312e-27	Astrocyte	STRA13
SMARCB1	2.81947e-31	0.531333	0.535	0.16	6.18676e-27	Astrocyte	SMARCB1
MPLKIP	2.82553e-31	0.485721	0.507	0.146	6.20007e-27	Astrocyte	MPLKIP
NCKAP1	2.85593e-31	0.5103	0.359	0.084	6.26676e-27	Astrocyte	NCKAP1
FOXRED2	3.05097e-31	0.316139	0.19	0.028	6.69475e-27	Astrocyte	FOXRED2
RFK	3.05513e-31	0.396325	0.338	0.075	6.70387e-27	Astrocyte	RFK
BNIP3	3.08313e-31	0.37745	0.535	0.154	6.76531e-27	Astrocyte	BNIP3
NDUFS6	3.69046e-31	0.65004	0.831	0.316	8.09798e-27	Astrocyte	NDUFS6
C1QBP	4.05257e-31	0.602284	0.739	0.26	8.89255e-27	Astrocyte	C1QBP
RP11-158I9.8	4.12353e-31	0.294143	0.162	0.021	9.04826e-27	Astrocyte	RP11-158I9.8
MAP3K13	4.66779e-31	0.544226	0.599	0.189	1.02425e-26	Astrocyte	MAP3K13
UBL5	4.7538e-31	0.827112	0.972	0.495	1.04313e-26	Astrocyte	UBL5
COG2	4.80225e-31	0.351394	0.303	0.062	1.05376e-26	Astrocyte	COG2
MEGF10	5.07623e-31	0.256659	0.148	0.018	1.11388e-26	Astrocyte	MEGF10
TM2D1	5.19733e-31	0.437529	0.542	0.157	1.14045e-26	Astrocyte	TM2D1
GTF2I	5.39091e-31	0.607933	0.894	0.349	1.18293e-26	Astrocyte	GTF2I
TPGS1	5.45039e-31	0.47952	0.486	0.137	1.19598e-26	Astrocyte	TPGS1
NMT1	6.46242e-31	0.373112	0.514	0.145	1.41805e-26	Astrocyte	NMT1
ADI1	6.53907e-31	0.569542	0.592	0.188	1.43487e-26	Astrocyte	ADI1
EIF3I	6.65504e-31	0.547301	0.711	0.246	1.46031e-26	Astrocyte	EIF3I
CASC4	7.30532e-31	0.436154	0.38	0.093	1.60301e-26	Astrocyte	CASC4
PTGES3	8.03878e-31	0.708108	0.937	0.409	1.76395e-26	Astrocyte	PTGES3
RPS17	8.13006e-31	0.725887	1	0.4	1.78398e-26	Astrocyte	RPS17
TUBB2A	8.54431e-31	0.666159	0.535	0.16	1.87488e-26	Astrocyte	TUBB2A
ADGRA3	8.87509e-31	0.257011	0.155	0.019	1.94746e-26	Astrocyte	ADGRA3
CA11	8.96657e-31	0.405914	0.338	0.075	1.96754e-26	Astrocyte	CA11
EMC2	9.75285e-31	0.396433	0.458	0.123	2.14007e-26	Astrocyte	EMC2
CDK4	1.04689e-30	0.525676	0.563	0.172	2.2972e-26	Astrocyte	CDK4
PSME2	1.07743e-30	0.516207	0.648	0.215	2.3642e-26	Astrocyte	PSME2
NABP2	1.12366e-30	0.419666	0.38	0.092	2.46565e-26	Astrocyte	NABP2
RAB23	1.17386e-30	0.260144	0.141	0.016	2.57579e-26	Astrocyte	RAB23
NDN	1.24914e-30	0.438229	0.317	0.068	2.74098e-26	Astrocyte	NDN
PET100	1.31507e-30	0.578956	0.754	0.277	2.88566e-26	Astrocyte	PET100
LSM3	1.43314e-30	0.645164	0.746	0.276	3.14474e-26	Astrocyte	LSM3
SNRPD3	1.58419e-30	0.381139	0.648	0.208	3.4762e-26	Astrocyte	SNRPD3
TNC	1.67736e-30	0.378672	0.183	0.026	3.68063e-26	Astrocyte	TNC
DDT	1.83658e-30	0.568487	0.782	0.295	4.03002e-26	Astrocyte	DDT
CALM1	1.83965e-30	0.809607	0.986	0.639	4.03674e-26	Astrocyte	CALM1
CCDC28B	2.28345e-30	0.42758	0.338	0.077	5.01058e-26	Astrocyte	CCDC28B
ECSIT	2.32728e-30	0.452302	0.373	0.091	5.10676e-26	Astrocyte	ECSIT
LRTOMT	2.38717e-30	0.305202	0.176	0.025	5.23817e-26	Astrocyte	LRTOMT
ARPP19	2.56854e-30	0.676991	0.746	0.27	5.63614e-26	Astrocyte	ARPP19
IQCG	2.60199e-30	0.349358	0.289	0.058	5.70956e-26	Astrocyte	IQCG
UFSP2	2.70777e-30	0.35273	0.366	0.087	5.94166e-26	Astrocyte	UFSP2
B3GALNT1	2.7248e-30	0.348177	0.261	0.05	5.97903e-26	Astrocyte	B3GALNT1
CBX3	2.76814e-30	0.616929	0.838	0.324	6.07413e-26	Astrocyte	CBX3
ACOT2	2.77156e-30	0.270909	0.19	0.028	6.08163e-26	Astrocyte	ACOT2
IFT88	2.85572e-30	0.32048	0.289	0.058	6.2663e-26	Astrocyte	IFT88
TMEM14B	2.89727e-30	0.551839	0.669	0.233	6.35747e-26	Astrocyte	TMEM14B
GBP1	2.90653e-30	0.278631	0.254	0.046	6.3778e-26	Astrocyte	GBP1
CECR5	3.05839e-30	0.453472	0.31	0.067	6.71102e-26	Astrocyte	CECR5
MRPL18	3.15859e-30	0.487556	0.585	0.186	6.93089e-26	Astrocyte	MRPL18
ARF3	3.45684e-30	0.470644	0.556	0.174	7.58535e-26	Astrocyte	ARF3
GSTZ1	3.7278e-30	0.264276	0.261	0.048	8.17992e-26	Astrocyte	GSTZ1
FAM208A	3.99244e-30	0.332935	0.275	0.054	8.76062e-26	Astrocyte	FAM208A
C6orf1	4.09931e-30	0.467849	0.415	0.109	8.99511e-26	Astrocyte	C6orf1
PSIP1	4.44459e-30	0.479008	0.648	0.211	9.75277e-26	Astrocyte	PSIP1
TJP2	4.67826e-30	0.304198	0.211	0.034	1.02655e-25	Astrocyte	TJP2
CPSF4	4.76464e-30	0.354933	0.289	0.058	1.04551e-25	Astrocyte	CPSF4
CHPT1	5.0123e-30	0.501235	0.472	0.133	1.09985e-25	Astrocyte	CHPT1
RALA	5.31398e-30	0.380242	0.486	0.136	1.16605e-25	Astrocyte	RALA
IFT43	5.43185e-30	0.323447	0.331	0.073	1.19191e-25	Astrocyte	IFT43
PSMD2	5.48261e-30	0.464484	0.599	0.192	1.20305e-25	Astrocyte	PSMD2
ELOF1	5.53637e-30	0.458402	0.486	0.139	1.21485e-25	Astrocyte	ELOF1
PSMB7	5.89348e-30	0.699321	0.732	0.265	1.29321e-25	Astrocyte	PSMB7
ALDH2	5.9821e-30	0.525502	0.739	0.265	1.31265e-25	Astrocyte	ALDH2
HMG20B	6.39811e-30	0.349037	0.415	0.105	1.40394e-25	Astrocyte	HMG20B
VRK3	6.49623e-30	0.338963	0.303	0.063	1.42547e-25	Astrocyte	VRK3
ISG15	6.65694e-30	0.968755	0.606	0.198	1.46073e-25	Astrocyte	ISG15
C14orf159	6.70813e-30	0.271561	0.176	0.025	1.47196e-25	Astrocyte	C14orf159
COPG2	8.70221e-30	0.302844	0.218	0.037	1.90953e-25	Astrocyte	COPG2
RP11-138A9.1	8.93923e-30	0.393558	0.197	0.031	1.96153e-25	Astrocyte	RP11-138A9.1
LINC00116	9.14184e-30	0.569527	0.458	0.131	2.00599e-25	Astrocyte	LINC00116
PALLD	9.1863e-30	0.377957	0.373	0.09	2.01575e-25	Astrocyte	PALLD
TFDP1	9.94008e-30	0.343123	0.373	0.09	2.18115e-25	Astrocyte	TFDP1
RPL7	1.00479e-29	0.756971	1	0.683	2.20482e-25	Astrocyte	RPL7
C1orf198	1.04167e-29	0.33642	0.275	0.054	2.28573e-25	Astrocyte	C1orf198
GDI1	1.0436e-29	0.554657	0.648	0.215	2.28998e-25	Astrocyte	GDI1
PITPNC1	1.07429e-29	0.322517	0.268	0.052	2.35732e-25	Astrocyte	PITPNC1
TXNDC17	1.08588e-29	0.47247	0.641	0.217	2.38275e-25	Astrocyte	TXNDC17
KLF9	1.09691e-29	0.36612	0.437	0.113	2.40696e-25	Astrocyte	KLF9
RPS26	1.14555e-29	0.810987	0.979	0.532	2.51368e-25	Astrocyte	RPS26
NDUFA8	1.17338e-29	0.524246	0.592	0.193	2.57474e-25	Astrocyte	NDUFA8
DOCK7	1.21144e-29	0.365518	0.282	0.056	2.65827e-25	Astrocyte	DOCK7
AMER2	1.23303e-29	0.447048	0.366	0.089	2.70564e-25	Astrocyte	AMER2
COA3	1.31019e-29	0.5576	0.585	0.19	2.87495e-25	Astrocyte	COA3
SMAD5	1.36197e-29	0.348755	0.387	0.095	2.98856e-25	Astrocyte	SMAD5
PROSC	1.4842e-29	0.501618	0.303	0.067	3.25678e-25	Astrocyte	PROSC
SUMO2	1.49864e-29	0.831588	0.979	0.501	3.28847e-25	Astrocyte	SUMO2
HNRNPA0	1.53355e-29	0.609157	0.831	0.319	3.36507e-25	Astrocyte	HNRNPA0
BRD8	1.55682e-29	0.380641	0.324	0.072	3.41614e-25	Astrocyte	BRD8
EDF1	1.56264e-29	0.768616	0.944	0.426	3.42891e-25	Astrocyte	EDF1
C11orf73	1.65723e-29	0.481738	0.472	0.133	3.63646e-25	Astrocyte	C11orf73
ASF1A	1.69222e-29	0.380879	0.345	0.08	3.71323e-25	Astrocyte	ASF1A
SNHG19	1.81953e-29	0.551376	0.451	0.125	3.99259e-25	Astrocyte	SNHG19
RFX3	1.87239e-29	0.321715	0.254	0.047	4.10858e-25	Astrocyte	RFX3
TMEM60	1.88764e-29	0.402496	0.352	0.084	4.14204e-25	Astrocyte	TMEM60
MLST8	1.93675e-29	0.439732	0.345	0.081	4.2498e-25	Astrocyte	MLST8
EBLN3	1.96836e-29	0.492989	0.31	0.07	4.31917e-25	Astrocyte	EBLN3
UQCC3	1.97472e-29	0.491007	0.43	0.116	4.33313e-25	Astrocyte	UQCC3
SAP30BP	1.9937e-29	0.523355	0.556	0.176	4.37479e-25	Astrocyte	SAP30BP
ZNHIT2	2.02965e-29	0.274573	0.169	0.024	4.45366e-25	Astrocyte	ZNHIT2
APOL2	2.11316e-29	0.317786	0.254	0.048	4.6369e-25	Astrocyte	APOL2
ZNF626	2.13435e-29	0.272762	0.239	0.043	4.68339e-25	Astrocyte	ZNF626
MRPL11	2.14415e-29	0.41908	0.465	0.131	4.70491e-25	Astrocyte	MRPL11
SH3YL1	2.19704e-29	0.418149	0.317	0.07	4.82097e-25	Astrocyte	SH3YL1
GSTM3	2.27553e-29	0.52579	0.683	0.238	4.9932e-25	Astrocyte	GSTM3
UBQLN4	2.32349e-29	0.318992	0.225	0.039	5.09844e-25	Astrocyte	UBQLN4
WDR6	2.37547e-29	0.394525	0.366	0.088	5.21249e-25	Astrocyte	WDR6
PGAM1	2.42319e-29	0.46587	0.782	0.282	5.31721e-25	Astrocyte	PGAM1
MAGED2	2.64604e-29	0.530897	0.62	0.205	5.8062e-25	Astrocyte	MAGED2
ENDOG	2.6748e-29	0.296891	0.268	0.052	5.86932e-25	Astrocyte	ENDOG
ARC	2.82504e-29	0.359394	0.451	0.122	6.19899e-25	Astrocyte	ARC
NME3	3.36064e-29	0.470944	0.62	0.202	7.37425e-25	Astrocyte	NME3
C2orf74	3.40806e-29	0.431711	0.338	0.079	7.47832e-25	Astrocyte	C2orf74
TMA7	3.83763e-29	0.801943	0.993	0.561	8.42091e-25	Astrocyte	TMA7
GOLGA7	3.84743e-29	0.395833	0.57	0.176	8.44242e-25	Astrocyte	GOLGA7
AAMP	4.03602e-29	0.493573	0.507	0.153	8.85625e-25	Astrocyte	AAMP
RPL36A	4.11955e-29	0.616024	0.972	0.45	9.03953e-25	Astrocyte	RPL36A
SPTAN1	4.18153e-29	0.467723	0.549	0.171	9.17553e-25	Astrocyte	SPTAN1
UBA1	4.28638e-29	0.332131	0.472	0.132	9.4056e-25	Astrocyte	UBA1
C8orf46	4.54986e-29	0.446836	0.373	0.092	9.98376e-25	Astrocyte	C8orf46
LRRC49	4.72236e-29	0.346673	0.197	0.032	1.03623e-24	Astrocyte	LRRC49
PSMB2	4.73286e-29	0.552686	0.648	0.224	1.03853e-24	Astrocyte	PSMB2
HBS1L	4.88291e-29	0.339066	0.338	0.078	1.07146e-24	Astrocyte	HBS1L
CAPZA2	4.90831e-29	0.573966	0.908	0.38	1.07703e-24	Astrocyte	CAPZA2
STRADB	5.12099e-29	0.365275	0.303	0.066	1.1237e-24	Astrocyte	STRADB
ZNF134	5.40805e-29	0.288329	0.204	0.033	1.18669e-24	Astrocyte	ZNF134
FUNDC2	5.46128e-29	0.479224	0.585	0.187	1.19837e-24	Astrocyte	FUNDC2
NDUFA2	5.49651e-29	0.531528	0.803	0.306	1.2061e-24	Astrocyte	NDUFA2
LSM6	5.50939e-29	0.456149	0.486	0.141	1.20893e-24	Astrocyte	LSM6
ADGRB2	5.61208e-29	0.284266	0.211	0.035	1.23146e-24	Astrocyte	ADGRB2
AASDH	6.48176e-29	0.321343	0.338	0.078	1.42229e-24	Astrocyte	AASDH
MGST3	6.78876e-29	0.601725	0.923	0.367	1.48966e-24	Astrocyte	MGST3
MRPL52	7.31603e-29	0.474218	0.711	0.253	1.60536e-24	Astrocyte	MRPL52
CYCS	7.55428e-29	0.68253	0.838	0.348	1.65764e-24	Astrocyte	CYCS
WDR19	7.7541e-29	0.275615	0.169	0.024	1.70148e-24	Astrocyte	WDR19
GABBR1	7.83288e-29	0.388026	0.296	0.063	1.71877e-24	Astrocyte	GABBR1
ETFB	9.5705e-29	0.450429	0.627	0.208	2.10006e-24	Astrocyte	ETFB
RAB7A	1.00006e-28	0.582411	0.831	0.345	2.19442e-24	Astrocyte	RAB7A
MRPS21	1.02348e-28	0.57638	0.81	0.312	2.24582e-24	Astrocyte	MRPS21
DDX56	1.05499e-28	0.38782	0.345	0.081	2.31496e-24	Astrocyte	DDX56
CDC42EP1	1.08371e-28	0.413895	0.261	0.052	2.37799e-24	Astrocyte	CDC42EP1
KLHDC3	1.29543e-28	0.437538	0.549	0.169	2.84256e-24	Astrocyte	KLHDC3
RP11-410L14.2	1.32497e-28	0.313772	0.232	0.042	2.90738e-24	Astrocyte	RP11-410L14.2
COPRS	1.33899e-28	0.529524	0.514	0.159	2.93814e-24	Astrocyte	COPRS
RPA2	1.3607e-28	0.393641	0.465	0.132	2.98579e-24	Astrocyte	RPA2
CSNK2B	1.36586e-28	0.548273	0.782	0.29	2.99711e-24	Astrocyte	CSNK2B
AKT1S1	1.47895e-28	0.367976	0.352	0.085	3.24527e-24	Astrocyte	AKT1S1
C3orf17	1.67746e-28	0.394372	0.225	0.041	3.68085e-24	Astrocyte	C3orf17
KALRN	1.6838e-28	0.250841	0.155	0.021	3.69475e-24	Astrocyte	KALRN
ILF2	1.73794e-28	0.53052	0.669	0.231	3.81357e-24	Astrocyte	ILF2
LTBP3	1.88086e-28	0.325178	0.43	0.115	4.12716e-24	Astrocyte	LTBP3
NR2F1-AS1	1.99972e-28	0.435681	0.282	0.06	4.38799e-24	Astrocyte	NR2F1-AS1
GLRX5	2.0058e-28	0.374542	0.465	0.131	4.40132e-24	Astrocyte	GLRX5
VPS28	2.15817e-28	0.537893	0.831	0.32	4.73567e-24	Astrocyte	VPS28
HSD17B12	2.188e-28	0.327282	0.599	0.19	4.80112e-24	Astrocyte	HSD17B12
SPCS1	2.28255e-28	0.630879	0.908	0.389	5.0086e-24	Astrocyte	SPCS1
COA5	2.44949e-28	0.502463	0.465	0.137	5.37492e-24	Astrocyte	COA5
FAM161A	2.54617e-28	0.379597	0.204	0.034	5.58705e-24	Astrocyte	FAM161A
RNF19A	2.60613e-28	0.410356	0.444	0.122	5.71863e-24	Astrocyte	RNF19A
LARP7	2.61736e-28	0.437949	0.62	0.206	5.74328e-24	Astrocyte	LARP7
STRAP	2.62644e-28	0.607388	0.634	0.22	5.76319e-24	Astrocyte	STRAP
THOC2	2.78071e-28	0.391656	0.542	0.166	6.10171e-24	Astrocyte	THOC2
TUBB4B	2.85166e-28	0.642764	0.739	0.282	6.2574e-24	Astrocyte	TUBB4B
EIF2B2	2.87427e-28	0.323575	0.275	0.056	6.30701e-24	Astrocyte	EIF2B2
POP7	2.92101e-28	0.485848	0.43	0.12	6.40957e-24	Astrocyte	POP7
SNRNP27	2.93645e-28	0.408079	0.528	0.16	6.44345e-24	Astrocyte	SNRNP27
NIFK	3.17657e-28	0.436428	0.514	0.156	6.97036e-24	Astrocyte	NIFK
PXDN	3.27236e-28	0.263024	0.176	0.026	7.18053e-24	Astrocyte	PXDN
IDH3G	3.38854e-28	0.461955	0.528	0.165	7.43548e-24	Astrocyte	IDH3G
UQCRC1	3.45629e-28	0.472637	0.577	0.19	7.58414e-24	Astrocyte	UQCRC1
SLIRP	3.78222e-28	0.574577	0.803	0.309	8.29932e-24	Astrocyte	SLIRP
C19orf24	3.78494e-28	0.509761	0.373	0.097	8.3053e-24	Astrocyte	C19orf24
ATXN10	4.13458e-28	0.525418	0.556	0.181	9.0725e-24	Astrocyte	ATXN10
CCDC90B	4.28984e-28	0.37473	0.542	0.165	9.41321e-24	Astrocyte	CCDC90B
B9D1	4.29657e-28	0.297654	0.155	0.021	9.42797e-24	Astrocyte	B9D1
TPGS2	4.63974e-28	0.418999	0.394	0.104	1.0181e-23	Astrocyte	TPGS2
C20orf96	4.69707e-28	0.288744	0.204	0.034	1.03068e-23	Astrocyte	C20orf96
TMEM98	4.99632e-28	0.430222	0.31	0.07	1.09634e-23	Astrocyte	TMEM98
DPY30	5.58383e-28	0.454951	0.606	0.202	1.22526e-23	Astrocyte	DPY30
RORA	5.68522e-28	0.313247	0.218	0.038	1.24751e-23	Astrocyte	RORA
HMGN5	6.03793e-28	0.369578	0.338	0.08	1.3249e-23	Astrocyte	HMGN5
C5orf24	6.16343e-28	0.419314	0.486	0.143	1.35244e-23	Astrocyte	C5orf24
OLA1	6.31572e-28	0.403157	0.542	0.169	1.38586e-23	Astrocyte	OLA1
TMEM147	7.21215e-28	0.538126	0.704	0.256	1.58256e-23	Astrocyte	TMEM147
CHMP3	7.2619e-28	0.350968	0.577	0.185	1.59348e-23	Astrocyte	CHMP3
NFU1	7.41652e-28	0.437331	0.437	0.123	1.62741e-23	Astrocyte	NFU1
PFKM	7.86049e-28	0.394553	0.338	0.081	1.72483e-23	Astrocyte	PFKM
FDPS	8.03006e-28	0.392599	0.577	0.182	1.76204e-23	Astrocyte	FDPS
MMP24-AS1	8.25683e-28	0.438838	0.345	0.085	1.8118e-23	Astrocyte	MMP24-AS1
MRPL9	8.38551e-28	0.331142	0.408	0.108	1.84003e-23	Astrocyte	MRPL9
POLR3GL	8.73517e-28	0.359519	0.486	0.144	1.91676e-23	Astrocyte	POLR3GL
SAT2	9.20704e-28	0.52628	0.775	0.298	2.0203e-23	Astrocyte	SAT2
SEC62	9.24659e-28	0.700044	0.951	0.449	2.02898e-23	Astrocyte	SEC62
UBE2N	9.25e-28	0.553407	0.662	0.237	2.02973e-23	Astrocyte	UBE2N
MTPN	9.67651e-28	0.452175	0.761	0.288	2.12332e-23	Astrocyte	MTPN
XRCC6	9.84857e-28	0.564109	0.704	0.265	2.16107e-23	Astrocyte	XRCC6
FLYWCH2	9.96839e-28	0.439848	0.38	0.099	2.18736e-23	Astrocyte	FLYWCH2
SLC44A1	1.21454e-27	0.371178	0.599	0.195	2.66507e-23	Astrocyte	SLC44A1
PSMD9	1.24812e-27	0.506472	0.359	0.093	2.73875e-23	Astrocyte	PSMD9
RUVBL2	1.26661e-27	0.397916	0.387	0.101	2.77932e-23	Astrocyte	RUVBL2
CAMLG	1.27194e-27	0.520108	0.613	0.213	2.79102e-23	Astrocyte	CAMLG
CFAP97	1.28479e-27	0.471817	0.535	0.168	2.8192e-23	Astrocyte	CFAP97
CCT3	1.39049e-27	0.504755	0.704	0.254	3.05114e-23	Astrocyte	CCT3
MFSD10	1.39759e-27	0.349831	0.366	0.092	3.06674e-23	Astrocyte	MFSD10
C7orf60	1.44296e-27	0.295986	0.162	0.023	3.16628e-23	Astrocyte	C7orf60
KIAA1033	1.47349e-27	0.371068	0.303	0.068	3.23328e-23	Astrocyte	KIAA1033
DIRAS3	1.48048e-27	0.268909	0.155	0.021	3.24863e-23	Astrocyte	DIRAS3
UCHL1	1.50804e-27	0.362525	0.585	0.181	3.30909e-23	Astrocyte	UCHL1
NEIL2	1.5366e-27	0.393447	0.331	0.078	3.37177e-23	Astrocyte	NEIL2
ADHFE1	1.58802e-27	0.273192	0.169	0.025	3.48459e-23	Astrocyte	ADHFE1
KLHDC2	1.71107e-27	0.425965	0.458	0.132	3.75461e-23	Astrocyte	KLHDC2
CCT6A	1.74215e-27	0.50287	0.697	0.253	3.82279e-23	Astrocyte	CCT6A
SRP14	1.82331e-27	0.789239	0.993	0.58	4.0009e-23	Astrocyte	SRP14
DCTN2	1.83735e-27	0.514266	0.592	0.198	4.03169e-23	Astrocyte	DCTN2
CHST10	1.86682e-27	0.367575	0.183	0.029	4.09636e-23	Astrocyte	CHST10
APPBP2	1.87916e-27	0.38314	0.338	0.082	4.12343e-23	Astrocyte	APPBP2
COX7C	1.9144e-27	0.786951	1	0.568	4.20078e-23	Astrocyte	COX7C
PDZD4	1.99483e-27	0.300538	0.19	0.031	4.37725e-23	Astrocyte	PDZD4
WBP4	2.02934e-27	0.431067	0.472	0.138	4.45297e-23	Astrocyte	WBP4
HSD11B1L	2.0498e-27	0.325958	0.254	0.05	4.49788e-23	Astrocyte	HSD11B1L
FAM195A	2.10574e-27	0.389963	0.261	0.054	4.62062e-23	Astrocyte	FAM195A
PSMC3	2.11186e-27	0.53875	0.648	0.229	4.63406e-23	Astrocyte	PSMC3
EIF4H	2.19223e-27	0.45611	0.69	0.242	4.81042e-23	Astrocyte	EIF4H
FUBP3	2.19426e-27	0.358347	0.373	0.095	4.81485e-23	Astrocyte	FUBP3
ZBTB38	2.23256e-27	0.286712	0.43	0.115	4.8989e-23	Astrocyte	ZBTB38
ASPH	2.24392e-27	0.290906	0.5	0.149	4.92384e-23	Astrocyte	ASPH
IMP3	2.28737e-27	0.434917	0.521	0.163	5.01918e-23	Astrocyte	IMP3
DCXR	2.31522e-27	0.516932	0.627	0.217	5.08029e-23	Astrocyte	DCXR
MRPS31	2.4718e-27	0.274351	0.338	0.08	5.42386e-23	Astrocyte	MRPS31
RPA3	2.66509e-27	0.425392	0.479	0.142	5.848e-23	Astrocyte	RPA3
COQ9	2.74969e-27	0.346143	0.303	0.068	6.03364e-23	Astrocyte	COQ9
COMMD10	2.8487e-27	0.386559	0.331	0.079	6.2509e-23	Astrocyte	COMMD10
TMED10	2.88283e-27	0.638299	0.754	0.311	6.3258e-23	Astrocyte	TMED10
ID2	3.03888e-27	0.922885	0.951	0.515	6.66822e-23	Astrocyte	ID2
UBE2A	3.1609e-27	0.329428	0.599	0.195	6.93596e-23	Astrocyte	UBE2A
WHSC1L1	3.1977e-27	0.489163	0.451	0.132	7.01671e-23	Astrocyte	WHSC1L1
FKBP9	3.32188e-27	0.265251	0.19	0.031	7.2892e-23	Astrocyte	FKBP9
TTC32	3.52976e-27	0.357297	0.31	0.071	7.74534e-23	Astrocyte	TTC32
MRAS	3.61997e-27	0.307852	0.261	0.053	7.94329e-23	Astrocyte	MRAS
S100A6	3.71547e-27	0.452028	0.951	0.461	8.15286e-23	Astrocyte	S100A6
PRPF31	3.7569e-27	0.442561	0.423	0.119	8.24377e-23	Astrocyte	PRPF31
CREB3	3.95184e-27	0.362363	0.352	0.088	8.67152e-23	Astrocyte	CREB3
PSMC5	4.11307e-27	0.584691	0.683	0.252	9.02532e-23	Astrocyte	PSMC5
COPS4	4.20129e-27	0.331592	0.415	0.113	9.2189e-23	Astrocyte	COPS4
RP11-390E23.6	4.26983e-27	0.374665	0.197	0.033	9.36928e-23	Astrocyte	RP11-390E23.6
GRSF1	4.36839e-27	0.386962	0.458	0.133	9.58555e-23	Astrocyte	GRSF1
TEX261	4.91145e-27	0.327473	0.232	0.044	1.07772e-22	Astrocyte	TEX261
ATRAID	4.96919e-27	0.557208	0.704	0.265	1.09039e-22	Astrocyte	ATRAID
CRLS1	5.01305e-27	0.431994	0.415	0.116	1.10001e-22	Astrocyte	CRLS1
C14orf37	5.11634e-27	0.356692	0.204	0.036	1.12268e-22	Astrocyte	C14orf37
ASB3	5.47081e-27	0.361744	0.289	0.064	1.20046e-22	Astrocyte	ASB3
IQCE	5.51478e-27	0.335747	0.211	0.037	1.21011e-22	Astrocyte	IQCE
CMAS	5.60074e-27	0.297857	0.345	0.084	1.22897e-22	Astrocyte	CMAS
LSM7	5.74027e-27	0.587674	0.761	0.293	1.25959e-22	Astrocyte	LSM7
PPP2CA	5.80408e-27	0.348969	0.599	0.201	1.27359e-22	Astrocyte	PPP2CA
CMPK1	6.03076e-27	0.444661	0.599	0.203	1.32333e-22	Astrocyte	CMPK1
MED31	6.07499e-27	0.311858	0.338	0.082	1.33303e-22	Astrocyte	MED31
PMF1	6.40053e-27	0.434683	0.43	0.122	1.40447e-22	Astrocyte	PMF1
DHFR	6.60621e-27	0.306722	0.275	0.058	1.4496e-22	Astrocyte	DHFR
PTPRA	6.65583e-27	0.447531	0.556	0.182	1.46049e-22	Astrocyte	PTPRA
PDCD5	6.90364e-27	0.449877	0.62	0.213	1.51487e-22	Astrocyte	PDCD5
AP4M1	6.99643e-27	0.315176	0.268	0.056	1.53523e-22	Astrocyte	AP4M1
TMEM208	7.00541e-27	0.503626	0.535	0.174	1.5372e-22	Astrocyte	TMEM208
POLE3	7.23211e-27	0.338398	0.43	0.12	1.58694e-22	Astrocyte	POLE3
SNRNP25	7.28879e-27	0.460563	0.472	0.141	1.59938e-22	Astrocyte	SNRNP25
GATM	7.70535e-27	0.640506	0.62	0.219	1.69079e-22	Astrocyte	GATM
LYRM1	8.37642e-27	0.304644	0.317	0.074	1.83804e-22	Astrocyte	LYRM1
CCDC130	8.7296e-27	0.364272	0.246	0.05	1.91554e-22	Astrocyte	CCDC130
PABPC5	9.01644e-27	0.266113	0.134	0.017	1.97848e-22	Astrocyte	PABPC5
YES1	9.03444e-27	0.3066	0.254	0.052	1.98243e-22	Astrocyte	YES1
C16orf72	9.25306e-27	0.43536	0.296	0.068	2.0304e-22	Astrocyte	C16orf72
MRPL27	9.74874e-27	0.522575	0.521	0.169	2.13917e-22	Astrocyte	MRPL27
CCT4	9.95995e-27	0.46015	0.669	0.235	2.18551e-22	Astrocyte	CCT4
TOPORS-AS1	1.00027e-26	0.304508	0.282	0.061	2.19489e-22	Astrocyte	TOPORS-AS1
ARHGEF10L	1.02536e-26	0.25278	0.197	0.033	2.24994e-22	Astrocyte	ARHGEF10L
AARS	1.04013e-26	0.425654	0.268	0.057	2.28236e-22	Astrocyte	AARS
ARMCX1	1.04809e-26	0.349129	0.324	0.077	2.29983e-22	Astrocyte	ARMCX1
ZDHHC4	1.06661e-26	0.420867	0.415	0.116	2.34047e-22	Astrocyte	ZDHHC4
KEAP1	1.11326e-26	0.379526	0.338	0.083	2.44283e-22	Astrocyte	KEAP1
TFG	1.11746e-26	0.401074	0.507	0.157	2.45204e-22	Astrocyte	TFG
STYXL1	1.12388e-26	0.292856	0.239	0.046	2.46612e-22	Astrocyte	STYXL1
TEX264	1.1508e-26	0.35732	0.479	0.142	2.5252e-22	Astrocyte	TEX264
PSMC4	1.21503e-26	0.44602	0.563	0.187	2.66614e-22	Astrocyte	PSMC4
LYRM9	1.35893e-26	0.311381	0.239	0.046	2.98189e-22	Astrocyte	LYRM9
MRPL23	1.40538e-26	0.582456	0.507	0.164	3.08382e-22	Astrocyte	MRPL23
NDUFA6	1.50311e-26	0.536459	0.704	0.259	3.29827e-22	Astrocyte	NDUFA6
FAM102A	1.52487e-26	0.331373	0.197	0.034	3.34602e-22	Astrocyte	FAM102A
LYRM7	1.52942e-26	0.310242	0.31	0.071	3.35602e-22	Astrocyte	LYRM7
PSRC1	1.55891e-26	0.313803	0.359	0.089	3.42071e-22	Astrocyte	PSRC1
MTCH2	1.64099e-26	0.421705	0.5	0.155	3.60083e-22	Astrocyte	MTCH2
EPRS	1.67046e-26	0.425371	0.331	0.082	3.66549e-22	Astrocyte	EPRS
LSM4	1.8625e-26	0.45059	0.648	0.228	4.08688e-22	Astrocyte	LSM4
EWSR1	1.87773e-26	0.412155	0.669	0.237	4.1203e-22	Astrocyte	EWSR1
PYCR2	1.92242e-26	0.413701	0.366	0.096	4.21837e-22	Astrocyte	PYCR2
MRPL20	1.93388e-26	0.514949	0.746	0.289	4.24352e-22	Astrocyte	MRPL20
PRPF38A	1.96039e-26	0.429873	0.451	0.133	4.30168e-22	Astrocyte	PRPF38A
CSTF3	2.12121e-26	0.368928	0.423	0.118	4.65457e-22	Astrocyte	CSTF3
DCTN6	2.18503e-26	0.475802	0.577	0.192	4.7946e-22	Astrocyte	DCTN6
TAF6	2.23986e-26	0.299713	0.289	0.064	4.91492e-22	Astrocyte	TAF6
CCDC66	2.31584e-26	0.3468	0.401	0.109	5.08164e-22	Astrocyte	CCDC66
RAN	2.39543e-26	0.667807	0.859	0.371	5.2563e-22	Astrocyte	RAN
GRIA4	2.49742e-26	0.448189	0.338	0.084	5.48008e-22	Astrocyte	GRIA4
SLC25A22	2.51427e-26	0.257658	0.162	0.024	5.51706e-22	Astrocyte	SLC25A22
CCDC106	2.56743e-26	0.343701	0.296	0.067	5.63372e-22	Astrocyte	CCDC106
C5orf45	2.79625e-26	0.275429	0.232	0.045	6.1358e-22	Astrocyte	C5orf45
LRRN3	3.02563e-26	0.479241	0.303	0.072	6.63914e-22	Astrocyte	LRRN3
PTPRN2	3.04823e-26	0.413846	0.38	0.102	6.68872e-22	Astrocyte	PTPRN2
SUMO1	3.22096e-26	0.529569	0.746	0.285	7.06775e-22	Astrocyte	SUMO1
PDHB	3.26478e-26	0.447228	0.444	0.13	7.16392e-22	Astrocyte	PDHB
CADM4	3.28197e-26	0.476742	0.394	0.109	7.20162e-22	Astrocyte	CADM4
TSR2	3.29343e-26	0.410801	0.401	0.111	7.22677e-22	Astrocyte	TSR2
STOML2	3.30999e-26	0.4881	0.479	0.152	7.2631e-22	Astrocyte	STOML2
TMEM11	3.49424e-26	0.349698	0.359	0.093	7.66741e-22	Astrocyte	TMEM11
CHPF	3.50589e-26	0.368376	0.275	0.06	7.69298e-22	Astrocyte	CHPF
TMEM54	3.5303e-26	0.34559	0.296	0.067	7.74654e-22	Astrocyte	TMEM54
NDUFB5	3.64643e-26	0.490949	0.69	0.258	8.00136e-22	Astrocyte	NDUFB5
GOLIM4	3.65379e-26	0.460306	0.62	0.216	8.01751e-22	Astrocyte	GOLIM4
REV3L	3.68088e-26	0.365399	0.5	0.153	8.07695e-22	Astrocyte	REV3L
RBBP7	3.80135e-26	0.450057	0.556	0.185	8.34129e-22	Astrocyte	RBBP7
TAX1BP1	3.8595e-26	0.47153	0.838	0.342	8.4689e-22	Astrocyte	TAX1BP1
CCS	4.13709e-26	0.371867	0.423	0.119	9.07801e-22	Astrocyte	CCS
PRDX4	4.14092e-26	0.474767	0.585	0.2	9.08643e-22	Astrocyte	PRDX4
2024-03-06	4.1695e-26	0.436355	0.415	0.119	9.14914e-22	Astrocyte	2024-03-06
CNBP	4.19169e-26	0.507427	0.93	0.388	9.19782e-22	Astrocyte	CNBP
RARS	4.23822e-26	0.363823	0.275	0.06	9.29992e-22	Astrocyte	RARS
C14orf119	4.74337e-26	0.394441	0.387	0.106	1.04084e-21	Astrocyte	C14orf119
C16orf45	4.89363e-26	0.456357	0.401	0.112	1.07381e-21	Astrocyte	C16orf45
HINT2	4.99483e-26	0.521834	0.479	0.15	1.09602e-21	Astrocyte	HINT2
CYB5R3	5.00768e-26	0.381364	0.507	0.158	1.09883e-21	Astrocyte	CYB5R3
CPNE5	5.35989e-26	0.283364	0.232	0.045	1.17612e-21	Astrocyte	CPNE5
SLC25A26	5.44725e-26	0.553122	0.359	0.096	1.19529e-21	Astrocyte	SLC25A26
OBSL1	5.59832e-26	0.253768	0.232	0.045	1.22844e-21	Astrocyte	OBSL1
ANKRD46	5.65043e-26	0.365171	0.31	0.074	1.23987e-21	Astrocyte	ANKRD46
PAFAH1B3	5.7718e-26	0.40944	0.493	0.15	1.26651e-21	Astrocyte	PAFAH1B3
SH3PXD2A	5.84555e-26	0.25261	0.155	0.022	1.28269e-21	Astrocyte	SH3PXD2A
RHBDD3	6.08315e-26	0.256614	0.239	0.047	1.33483e-21	Astrocyte	RHBDD3
TXNDC15	6.10166e-26	0.277911	0.331	0.08	1.33889e-21	Astrocyte	TXNDC15
METTL9	6.27199e-26	0.406932	0.732	0.275	1.37626e-21	Astrocyte	METTL9
COPE	6.5769e-26	0.6182	0.838	0.361	1.44317e-21	Astrocyte	COPE
ARL1	6.87956e-26	0.333801	0.408	0.114	1.50958e-21	Astrocyte	ARL1
EEF1A1	7.5096e-26	0.602461	1	0.914	1.64783e-21	Astrocyte	EEF1A1
NDUFAF6	8.34454e-26	0.318501	0.275	0.06	1.83104e-21	Astrocyte	NDUFAF6
BBS4	8.43551e-26	0.259007	0.19	0.032	1.851e-21	Astrocyte	BBS4
C3orf14	8.92193e-26	0.31867	0.275	0.06	1.95774e-21	Astrocyte	C3orf14
ALG5	9.04831e-26	0.302203	0.401	0.109	1.98547e-21	Astrocyte	ALG5
GAMT	9.48682e-26	0.367631	0.437	0.124	2.08169e-21	Astrocyte	GAMT
MBIP	9.65622e-26	0.381183	0.331	0.083	2.11886e-21	Astrocyte	MBIP
NSL1	1.00419e-25	0.414391	0.514	0.167	2.20348e-21	Astrocyte	NSL1
ROM1	1.06745e-25	0.266369	0.232	0.045	2.34231e-21	Astrocyte	ROM1
SGCE	1.06959e-25	0.382405	0.331	0.082	2.347e-21	Astrocyte	SGCE
ADD2	1.13969e-25	0.269688	0.162	0.025	2.50082e-21	Astrocyte	ADD2
BRE	1.17618e-25	0.317517	0.239	0.048	2.5809e-21	Astrocyte	BRE
USP11	1.31756e-25	0.448145	0.5	0.158	2.89113e-21	Astrocyte	USP11
ABCD4	1.36279e-25	0.291799	0.394	0.105	2.99037e-21	Astrocyte	ABCD4
LETM1	1.38367e-25	0.294322	0.296	0.068	3.0362e-21	Astrocyte	LETM1
CBX6	1.4214e-25	0.452162	0.408	0.114	3.11898e-21	Astrocyte	CBX6
SURF6	1.54693e-25	0.314076	0.289	0.066	3.39443e-21	Astrocyte	SURF6
ZNF576	1.56589e-25	0.264151	0.225	0.043	3.43604e-21	Astrocyte	ZNF576
WHSC1	1.59046e-25	0.296731	0.225	0.044	3.48995e-21	Astrocyte	WHSC1
RBFOX2	1.60021e-25	0.320074	0.261	0.056	3.51134e-21	Astrocyte	RBFOX2
CLIC4	1.79257e-25	0.433033	0.352	0.092	3.93344e-21	Astrocyte	CLIC4
CDK11B	1.82324e-25	0.250689	0.423	0.118	4.00075e-21	Astrocyte	CDK11B
BPGM	1.86426e-25	0.433281	0.289	0.067	4.09075e-21	Astrocyte	BPGM
ADSL	1.93632e-25	0.306913	0.303	0.071	4.24888e-21	Astrocyte	ADSL
PRTFDC1	1.95141e-25	0.387557	0.331	0.083	4.28198e-21	Astrocyte	PRTFDC1
ACTR10	1.97199e-25	0.322669	0.451	0.133	4.32714e-21	Astrocyte	ACTR10
PPA2	1.99063e-25	0.399229	0.423	0.123	4.36805e-21	Astrocyte	PPA2
METTL23	2.00697e-25	0.312748	0.401	0.111	4.40389e-21	Astrocyte	METTL23
IMMP1L	2.11599e-25	0.404442	0.38	0.104	4.64312e-21	Astrocyte	IMMP1L
TMEM59	2.13604e-25	0.570572	0.908	0.393	4.68712e-21	Astrocyte	TMEM59
NELFCD	2.29752e-25	0.338488	0.387	0.105	5.04144e-21	Astrocyte	NELFCD
RFXAP	2.32014e-25	0.306334	0.211	0.039	5.09108e-21	Astrocyte	RFXAP
ARV1	2.46701e-25	0.305039	0.261	0.055	5.41336e-21	Astrocyte	ARV1
PUS7L	2.47294e-25	0.322346	0.366	0.096	5.42637e-21	Astrocyte	PUS7L
PPM1B	2.56421e-25	0.446394	0.486	0.152	5.62664e-21	Astrocyte	PPM1B
MRPL47	2.57901e-25	0.393475	0.486	0.152	5.65911e-21	Astrocyte	MRPL47
UQCRB	2.65003e-25	0.717031	0.993	0.587	5.81497e-21	Astrocyte	UQCRB
SLC39A3	2.77324e-25	0.347886	0.387	0.106	6.08532e-21	Astrocyte	SLC39A3
PSENEN	2.79701e-25	0.468707	0.585	0.204	6.13747e-21	Astrocyte	PSENEN
ANTXR1	2.85949e-25	0.308391	0.275	0.061	6.27459e-21	Astrocyte	ANTXR1
SORBS1	3.51188e-25	0.3722	0.246	0.052	7.70611e-21	Astrocyte	SORBS1
DGUOK	3.61157e-25	0.381661	0.57	0.193	7.92486e-21	Astrocyte	DGUOK
PEPD	3.65951e-25	0.330275	0.556	0.183	8.03006e-21	Astrocyte	PEPD
GARS	3.88966e-25	0.385695	0.296	0.07	8.53509e-21	Astrocyte	GARS
UQCC2	3.90968e-25	0.397029	0.57	0.192	8.57901e-21	Astrocyte	UQCC2
TMEM179B	4.0921e-25	0.422185	0.514	0.167	8.9793e-21	Astrocyte	TMEM179B
TMEM183A	4.18244e-25	0.344419	0.43	0.125	9.17753e-21	Astrocyte	TMEM183A
MEGF8	4.27007e-25	0.265035	0.197	0.035	9.36982e-21	Astrocyte	MEGF8
C21orf2	4.35321e-25	0.289116	0.268	0.058	9.55225e-21	Astrocyte	C21orf2
PCNXL4	4.36094e-25	0.380288	0.254	0.054	9.5692e-21	Astrocyte	PCNXL4
ZCCHC17	4.39938e-25	0.493807	0.458	0.143	9.65356e-21	Astrocyte	ZCCHC17
CIR1	4.80803e-25	0.290567	0.592	0.2	1.05503e-20	Astrocyte	CIR1
SLC48A1	4.95288e-25	0.280489	0.289	0.066	1.08681e-20	Astrocyte	SLC48A1
TIMM9	5.34347e-25	0.349278	0.408	0.115	1.17252e-20	Astrocyte	TIMM9
TTC1	5.5952e-25	0.323752	0.556	0.186	1.22776e-20	Astrocyte	TTC1
C5orf42	5.71256e-25	0.277643	0.218	0.041	1.25351e-20	Astrocyte	C5orf42
YIPF6	6.06653e-25	0.363492	0.458	0.139	1.33118e-20	Astrocyte	YIPF6
SMAP1	6.32457e-25	0.295268	0.479	0.147	1.3878e-20	Astrocyte	SMAP1
PTPN11	6.64838e-25	0.291994	0.458	0.137	1.45885e-20	Astrocyte	PTPN11
FADS3	6.82874e-25	0.292852	0.268	0.058	1.49843e-20	Astrocyte	FADS3
PKM	6.96149e-25	0.511839	0.88	0.381	1.52756e-20	Astrocyte	PKM
OCIAD2	7.15486e-25	0.524655	0.387	0.108	1.56999e-20	Astrocyte	OCIAD2
FOPNL	7.40188e-25	0.345256	0.225	0.045	1.62419e-20	Astrocyte	FOPNL
ZNF75A	7.41611e-25	0.296855	0.268	0.059	1.62732e-20	Astrocyte	ZNF75A
OSBPL6	7.63773e-25	0.337143	0.232	0.047	1.67595e-20	Astrocyte	OSBPL6
PRPS1	7.71562e-25	0.301323	0.289	0.067	1.69304e-20	Astrocyte	PRPS1
NUDT1	7.91003e-25	0.316706	0.472	0.144	1.7357e-20	Astrocyte	NUDT1
DNAJC30	8.59239e-25	0.341675	0.275	0.062	1.88543e-20	Astrocyte	DNAJC30
TRIB2	8.78101e-25	0.340239	0.324	0.08	1.92682e-20	Astrocyte	TRIB2
LMO4	8.98313e-25	0.405149	0.662	0.233	1.97117e-20	Astrocyte	LMO4
WDR35	9.05989e-25	0.291513	0.155	0.023	1.98801e-20	Astrocyte	WDR35
SRPX	9.13582e-25	0.308108	0.169	0.027	2.00467e-20	Astrocyte	SRPX
PPP6C	9.39724e-25	0.31758	0.345	0.09	2.06204e-20	Astrocyte	PPP6C
LSM14A	9.42143e-25	0.373004	0.507	0.164	2.06734e-20	Astrocyte	LSM14A
HSPA8	9.59981e-25	0.649246	0.986	0.543	2.10649e-20	Astrocyte	HSPA8
GLG1	9.63975e-25	0.317137	0.479	0.147	2.11525e-20	Astrocyte	GLG1
ARL3	1.05372e-24	0.473962	0.5	0.164	2.31218e-20	Astrocyte	ARL3
EIF2AK2	1.09966e-24	0.403209	0.542	0.181	2.41299e-20	Astrocyte	EIF2AK2
TMEM14C	1.14152e-24	0.490343	0.732	0.289	2.50484e-20	Astrocyte	TMEM14C
TMEM160	1.1468e-24	0.527408	0.613	0.224	2.51642e-20	Astrocyte	TMEM160
ANAPC13	1.14759e-24	0.467517	0.472	0.151	2.51816e-20	Astrocyte	ANAPC13
TMEM9B	1.17365e-24	0.392146	0.69	0.253	2.57535e-20	Astrocyte	TMEM9B
ABCA5	1.22094e-24	0.346428	0.19	0.034	2.67912e-20	Astrocyte	ABCA5
HINT1	1.22851e-24	0.619499	0.958	0.442	2.69573e-20	Astrocyte	HINT1
MRPL45	1.26378e-24	0.340688	0.303	0.072	2.7731e-20	Astrocyte	MRPL45
SMARCE1	1.3389e-24	0.349198	0.444	0.134	2.93794e-20	Astrocyte	SMARCE1
ARID4A	1.35521e-24	0.323593	0.585	0.197	2.97373e-20	Astrocyte	ARID4A
TOP2B	1.36978e-24	0.335886	0.451	0.136	3.0057e-20	Astrocyte	TOP2B
SS18	1.37515e-24	0.294038	0.331	0.083	3.0175e-20	Astrocyte	SS18
SARS	1.50757e-24	0.468414	0.451	0.139	3.30806e-20	Astrocyte	SARS
MAPK8IP1	1.59932e-24	0.384249	0.317	0.079	3.50939e-20	Astrocyte	MAPK8IP1
NDUFB11	1.64891e-24	0.569271	0.852	0.361	3.61821e-20	Astrocyte	NDUFB11
C1orf27	1.78817e-24	0.272681	0.218	0.043	3.92377e-20	Astrocyte	C1orf27
EMC10	1.85682e-24	0.431955	0.535	0.181	4.07443e-20	Astrocyte	EMC10
FKBP4	1.9705e-24	0.374086	0.373	0.104	4.32387e-20	Astrocyte	FKBP4
DHX29	2.10094e-24	0.366724	0.444	0.134	4.6101e-20	Astrocyte	DHX29
CNKSR2	2.27517e-24	0.267896	0.134	0.018	4.9924e-20	Astrocyte	CNKSR2
RPS19BP1	2.3104e-24	0.361778	0.648	0.236	5.0697e-20	Astrocyte	RPS19BP1
NDUFAB1	2.38487e-24	0.449331	0.711	0.267	5.23313e-20	Astrocyte	NDUFAB1
LUC7L3	2.39686e-24	0.477868	0.831	0.339	5.25944e-20	Astrocyte	LUC7L3
TMEM129	2.74511e-24	0.320824	0.261	0.057	6.02359e-20	Astrocyte	TMEM129
RTCB	2.76609e-24	0.290818	0.472	0.145	6.06963e-20	Astrocyte	RTCB
TXNL1	2.89699e-24	0.27997	0.606	0.209	6.35686e-20	Astrocyte	TXNL1
NUCB2	2.97035e-24	0.325495	0.401	0.115	6.51784e-20	Astrocyte	NUCB2
GTF2A2	3.08115e-24	0.448357	0.634	0.235	6.76097e-20	Astrocyte	GTF2A2
AP3S1	3.18959e-24	0.287231	0.451	0.137	6.99891e-20	Astrocyte	AP3S1
CMSS1	3.31921e-24	0.425785	0.38	0.107	7.28334e-20	Astrocyte	CMSS1
DPYSL2	3.68716e-24	0.476511	0.859	0.362	8.09072e-20	Astrocyte	DPYSL2
CLCN3	3.91048e-24	0.345999	0.465	0.143	8.58077e-20	Astrocyte	CLCN3
CCBL2	4.01077e-24	0.341452	0.183	0.032	8.80082e-20	Astrocyte	CCBL2
FBXL5	4.18447e-24	0.250731	0.479	0.149	9.18199e-20	Astrocyte	FBXL5
SIVA1	4.41476e-24	0.409033	0.599	0.214	9.6873e-20	Astrocyte	SIVA1
VMA21	4.49668e-24	0.322318	0.507	0.164	9.86707e-20	Astrocyte	VMA21
SET	4.68284e-24	0.627687	0.873	0.4	1.02756e-19	Astrocyte	SET
BRK1	4.88586e-24	0.52981	0.93	0.404	1.0721e-19	Astrocyte	BRK1
ST8SIA1	5.11972e-24	0.307951	0.211	0.041	1.12342e-19	Astrocyte	ST8SIA1
SRRT	5.15073e-24	0.297963	0.331	0.085	1.13022e-19	Astrocyte	SRRT
H2AFX	5.1657e-24	0.432685	0.331	0.087	1.13351e-19	Astrocyte	H2AFX
RASD1	5.17599e-24	0.564411	0.289	0.069	1.13577e-19	Astrocyte	RASD1
WDR54	5.26562e-24	0.316972	0.275	0.063	1.15543e-19	Astrocyte	WDR54
SEPN1	5.31161e-24	0.319605	0.254	0.056	1.16553e-19	Astrocyte	SEPN1
HIST1H2AC	5.43595e-24	0.285836	0.246	0.053	1.19281e-19	Astrocyte	HIST1H2AC
ISOC2	5.52036e-24	0.423873	0.359	0.101	1.21133e-19	Astrocyte	ISOC2
OSTC	5.54652e-24	0.325573	0.57	0.198	1.21707e-19	Astrocyte	OSTC
ASRGL1	5.70491e-24	0.372622	0.317	0.08	1.25183e-19	Astrocyte	ASRGL1
SRSF1	5.72893e-24	0.448758	0.43	0.132	1.2571e-19	Astrocyte	SRSF1
FJX1	5.93239e-24	0.269031	0.218	0.043	1.30175e-19	Astrocyte	FJX1
SYF2	6.26406e-24	0.366638	0.725	0.277	1.37452e-19	Astrocyte	SYF2
SCRN2	6.30823e-24	0.251907	0.225	0.045	1.38421e-19	Astrocyte	SCRN2
DYNC1I2	6.62852e-24	0.45217	0.725	0.281	1.4545e-19	Astrocyte	DYNC1I2
TRAM1	6.74687e-24	0.34786	0.592	0.209	1.48047e-19	Astrocyte	TRAM1
TTC14	7.13809e-24	0.290068	0.507	0.161	1.56631e-19	Astrocyte	TTC14
C21orf62	7.32971e-24	0.26646	0.19	0.034	1.60836e-19	Astrocyte	C21orf62
ZC3H14	7.42112e-24	0.314283	0.331	0.085	1.62842e-19	Astrocyte	ZC3H14
KPNA3	7.71556e-24	0.28628	0.38	0.106	1.69303e-19	Astrocyte	KPNA3
TMEM218	7.76987e-24	0.281186	0.331	0.085	1.70494e-19	Astrocyte	TMEM218
SESTD1	8.26353e-24	0.355398	0.268	0.061	1.81327e-19	Astrocyte	SESTD1
ANK2	8.34161e-24	0.349607	0.317	0.08	1.8304e-19	Astrocyte	ANK2
PPP2CB	8.51511e-24	0.35239	0.472	0.149	1.86847e-19	Astrocyte	PPP2CB
PAPD4	8.66196e-24	0.374512	0.218	0.044	1.90069e-19	Astrocyte	PAPD4
BST2	9.28539e-24	0.614585	0.725	0.286	2.03749e-19	Astrocyte	BST2
COX7A2	9.46772e-24	0.674477	0.937	0.429	2.0775e-19	Astrocyte	COX7A2
AIMP1	9.55701e-24	0.421081	0.5	0.165	2.0971e-19	Astrocyte	AIMP1
MOK	9.58178e-24	0.27566	0.183	0.032	2.10253e-19	Astrocyte	MOK
B4GALNT4	9.58476e-24	0.291428	0.176	0.03	2.10318e-19	Astrocyte	B4GALNT4
RNASEH2A	9.69524e-24	0.283829	0.254	0.056	2.12743e-19	Astrocyte	RNASEH2A
PMM1	9.76674e-24	0.360314	0.289	0.07	2.14311e-19	Astrocyte	PMM1
LYRM2	1.02478e-23	0.347904	0.451	0.141	2.24867e-19	Astrocyte	LYRM2
PPIG	1.08436e-23	0.355053	0.725	0.279	2.37941e-19	Astrocyte	PPIG
SMDT1	1.09078e-23	0.479792	0.775	0.313	2.39349e-19	Astrocyte	SMDT1
THSD7A	1.09116e-23	0.416284	0.239	0.052	2.39433e-19	Astrocyte	THSD7A
WBSCR16	1.11966e-23	0.266143	0.197	0.037	2.45687e-19	Astrocyte	WBSCR16
C15orf40	1.17751e-23	0.335478	0.289	0.069	2.58382e-19	Astrocyte	C15orf40
STAG2	1.1879e-23	0.256395	0.585	0.2	2.60661e-19	Astrocyte	STAG2
COMMD9	1.19451e-23	0.28974	0.373	0.104	2.62111e-19	Astrocyte	COMMD9
POLR2K	1.21745e-23	0.478531	0.613	0.224	2.67146e-19	Astrocyte	POLR2K
UFC1	1.25182e-23	0.419097	0.704	0.271	2.74687e-19	Astrocyte	UFC1
UQCR10	1.26704e-23	0.680401	0.923	0.45	2.78026e-19	Astrocyte	UQCR10
SMIM7	1.2932e-23	0.343913	0.535	0.18	2.83766e-19	Astrocyte	SMIM7
LAMTOR4	1.40484e-23	0.572322	0.958	0.458	3.08264e-19	Astrocyte	LAMTOR4
LIMCH1	1.43861e-23	0.381422	0.31	0.078	3.15674e-19	Astrocyte	LIMCH1
SNHG25	1.47907e-23	0.275901	0.514	0.165	3.24552e-19	Astrocyte	SNHG25
BRD3	1.51353e-23	0.458144	0.38	0.111	3.32114e-19	Astrocyte	BRD3
KRIT1	1.5149e-23	0.335164	0.401	0.116	3.32415e-19	Astrocyte	KRIT1
IER3IP1	1.57384e-23	0.412354	0.458	0.145	3.45347e-19	Astrocyte	IER3IP1
PAFAH1B2	1.59356e-23	0.272289	0.458	0.141	3.49674e-19	Astrocyte	PAFAH1B2
KLHDC10	1.66357e-23	0.268628	0.239	0.051	3.65037e-19	Astrocyte	KLHDC10
SF3B2	1.79375e-23	0.510691	0.725	0.29	3.93604e-19	Astrocyte	SF3B2
FUZ	1.90561e-23	0.421569	0.261	0.06	4.18149e-19	Astrocyte	FUZ
TUG1	2.01698e-23	0.43768	0.303	0.078	4.42586e-19	Astrocyte	TUG1
NUDCD3	2.11389e-23	0.260002	0.352	0.094	4.6385e-19	Astrocyte	NUDCD3
MGEA5	2.15934e-23	0.349855	0.352	0.097	4.73825e-19	Astrocyte	MGEA5
PSMB5	2.27892e-23	0.466862	0.662	0.249	5.00063e-19	Astrocyte	PSMB5
EIF2S1	2.28085e-23	0.328153	0.38	0.108	5.00487e-19	Astrocyte	EIF2S1
FBXO44	2.36008e-23	0.268757	0.239	0.051	5.17872e-19	Astrocyte	FBXO44
CPNE2	2.36606e-23	0.411064	0.352	0.098	5.19184e-19	Astrocyte	CPNE2
HTRA2	2.40895e-23	0.309137	0.324	0.084	5.28596e-19	Astrocyte	HTRA2
MRPS23	2.42135e-23	0.29312	0.437	0.132	5.31317e-19	Astrocyte	MRPS23
BZW1	2.66325e-23	0.383109	0.789	0.324	5.84397e-19	Astrocyte	BZW1
IPO9	2.66893e-23	0.259966	0.317	0.08	5.85644e-19	Astrocyte	IPO9
APEX1	2.67176e-23	0.458717	0.69	0.271	5.86264e-19	Astrocyte	APEX1
ARHGEF12	2.6767e-23	0.29747	0.289	0.069	5.87348e-19	Astrocyte	ARHGEF12
MSMO1	2.78206e-23	0.331092	0.345	0.093	6.10468e-19	Astrocyte	MSMO1
TMX1	2.98559e-23	0.383729	0.542	0.187	6.55127e-19	Astrocyte	TMX1
CARHSP1	3.00394e-23	0.295364	0.401	0.116	6.59154e-19	Astrocyte	CARHSP1
UFD1L	3.00564e-23	0.391252	0.331	0.089	6.59528e-19	Astrocyte	UFD1L
PSMB10	3.1146e-23	0.344408	0.359	0.1	6.83437e-19	Astrocyte	PSMB10
RP11-242D8.1	3.19156e-23	0.317294	0.197	0.037	7.00324e-19	Astrocyte	RP11-242D8.1
EIF1AX	3.2385e-23	0.492764	0.782	0.315	7.10624e-19	Astrocyte	EIF1AX
SUGP2	3.35549e-23	0.25037	0.401	0.115	7.36296e-19	Astrocyte	SUGP2
AKAP1	3.43909e-23	0.31399	0.218	0.044	7.54639e-19	Astrocyte	AKAP1
TCEAL7	3.5728e-23	0.347686	0.366	0.102	7.83979e-19	Astrocyte	TCEAL7
MDH1	3.73224e-23	0.414384	0.606	0.221	8.18964e-19	Astrocyte	MDH1
C20orf27	3.74107e-23	0.362621	0.359	0.101	8.20902e-19	Astrocyte	C20orf27
DENR	3.77483e-23	0.306996	0.465	0.147	8.2831e-19	Astrocyte	DENR
ICA1L	3.7832e-23	0.266562	0.225	0.046	8.30147e-19	Astrocyte	ICA1L
UCK1	3.98119e-23	0.313789	0.275	0.065	8.73593e-19	Astrocyte	UCK1
ATP6AP2	4.04862e-23	0.460548	0.817	0.351	8.88388e-19	Astrocyte	ATP6AP2
F8A1	4.06104e-23	0.323556	0.211	0.042	8.91114e-19	Astrocyte	F8A1
CFDP1	4.2739e-23	0.259215	0.57	0.197	9.37823e-19	Astrocyte	CFDP1
PODXL2	4.39421e-23	0.428972	0.408	0.123	9.64222e-19	Astrocyte	PODXL2
YEATS4	4.51803e-23	0.302348	0.324	0.085	9.91392e-19	Astrocyte	YEATS4
POLR2C	4.74097e-23	0.424027	0.38	0.112	1.04031e-18	Astrocyte	POLR2C
NAA60	4.74808e-23	0.289302	0.296	0.072	1.04187e-18	Astrocyte	NAA60
ALDH3A2	4.79923e-23	0.369439	0.289	0.072	1.0531e-18	Astrocyte	ALDH3A2
THAP5	4.85155e-23	0.269043	0.373	0.105	1.06458e-18	Astrocyte	THAP5
TNIK	4.98821e-23	0.387871	0.289	0.071	1.09456e-18	Astrocyte	TNIK
MIRLET7BHG	4.99688e-23	0.270257	0.218	0.044	1.09646e-18	Astrocyte	MIRLET7BHG
AC113189.5	5.00635e-23	0.275809	0.162	0.027	1.09854e-18	Astrocyte	AC113189.5
NOTCH1	5.03757e-23	0.274504	0.345	0.093	1.10539e-18	Astrocyte	NOTCH1
CACYBP	5.16441e-23	0.33835	0.613	0.219	1.13323e-18	Astrocyte	CACYBP
NRXN2	5.69641e-23	0.36793	0.31	0.08	1.24996e-18	Astrocyte	NRXN2
BCL7B	5.81546e-23	0.287908	0.394	0.114	1.27609e-18	Astrocyte	BCL7B
MAGOHB	6.01426e-23	0.324045	0.317	0.082	1.31971e-18	Astrocyte	MAGOHB
TFDP2	6.04324e-23	0.287211	0.401	0.118	1.32607e-18	Astrocyte	TFDP2
KLC1	6.06196e-23	0.370995	0.423	0.129	1.33018e-18	Astrocyte	KLC1
KLHDC8A	6.22172e-23	0.256544	0.183	0.032	1.36523e-18	Astrocyte	KLHDC8A
DDB1	6.34534e-23	0.370462	0.43	0.132	1.39236e-18	Astrocyte	DDB1
PDLIM2	6.46455e-23	0.337891	0.366	0.103	1.41852e-18	Astrocyte	PDLIM2
TLE1	6.51052e-23	0.36186	0.303	0.077	1.4286e-18	Astrocyte	TLE1
DST	6.61777e-23	0.453079	0.817	0.343	1.45214e-18	Astrocyte	DST
PEMT	7.05096e-23	0.338766	0.268	0.064	1.54719e-18	Astrocyte	PEMT
ZFP14	7.11577e-23	0.284784	0.225	0.047	1.56141e-18	Astrocyte	ZFP14
MRPL12	7.55779e-23	0.331459	0.437	0.136	1.65841e-18	Astrocyte	MRPL12
KIAA0430	7.8741e-23	0.280787	0.204	0.04	1.72781e-18	Astrocyte	KIAA0430
ALKBH4	8.08126e-23	0.327544	0.232	0.05	1.77327e-18	Astrocyte	ALKBH4
CRMP1	8.43453e-23	0.409486	0.366	0.105	1.85079e-18	Astrocyte	CRMP1
MIEN1	8.73654e-23	0.339731	0.542	0.187	1.91706e-18	Astrocyte	MIEN1
HNRNPR	8.75255e-23	0.38198	0.697	0.265	1.92057e-18	Astrocyte	HNRNPR
LDOC1L	8.91717e-23	0.271519	0.211	0.042	1.9567e-18	Astrocyte	LDOC1L
CCDC167	8.94899e-23	0.425656	0.472	0.155	1.96368e-18	Astrocyte	CCDC167
YIPF3	9.398e-23	0.343192	0.563	0.196	2.0622e-18	Astrocyte	YIPF3
AKAP9	9.44962e-23	0.36475	0.739	0.287	2.07353e-18	Astrocyte	AKAP9
SRSF9	9.59276e-23	0.418345	0.761	0.309	2.10494e-18	Astrocyte	SRSF9
AAAS	9.94489e-23	0.275639	0.246	0.055	2.18221e-18	Astrocyte	AAAS
PPP3CA	1.04167e-22	0.286871	0.535	0.18	2.28574e-18	Astrocyte	PPP3CA
KTN1	1.05822e-22	0.462013	0.894	0.398	2.32204e-18	Astrocyte	KTN1
HMGB3	1.10962e-22	0.376076	0.31	0.08	2.43483e-18	Astrocyte	HMGB3
CINP	1.1163e-22	0.367804	0.324	0.086	2.44949e-18	Astrocyte	CINP
HABP4	1.11987e-22	0.316476	0.225	0.047	2.45733e-18	Astrocyte	HABP4
GNPDA2	1.13774e-22	0.297233	0.225	0.048	2.49654e-18	Astrocyte	GNPDA2
MPV17	1.18824e-22	0.356323	0.401	0.121	2.60737e-18	Astrocyte	MPV17
GUK1	1.2401e-22	0.505555	0.923	0.432	2.72116e-18	Astrocyte	GUK1
PRMT2	1.24136e-22	0.433571	0.732	0.293	2.72391e-18	Astrocyte	PRMT2
MRFAP1L1	1.25741e-22	0.300045	0.338	0.091	2.75913e-18	Astrocyte	MRFAP1L1
CCT2	1.26565e-22	0.353597	0.606	0.215	2.77721e-18	Astrocyte	CCT2
RP5-827C21.4	1.39514e-22	0.273703	0.155	0.025	3.06135e-18	Astrocyte	RP5-827C21.4
GGPS1	1.41116e-22	0.393004	0.345	0.097	3.09651e-18	Astrocyte	GGPS1
ZNF720	1.44146e-22	0.276441	0.169	0.029	3.16299e-18	Astrocyte	ZNF720
RAD21	1.60424e-22	0.361968	0.627	0.237	3.52019e-18	Astrocyte	RAD21
PEX2	1.63137e-22	0.284241	0.366	0.104	3.57971e-18	Astrocyte	PEX2
EXOC5	1.67159e-22	0.372334	0.359	0.102	3.66797e-18	Astrocyte	EXOC5
NUDCD2	1.71658e-22	0.392324	0.5	0.169	3.76669e-18	Astrocyte	NUDCD2
LRRFIP2	1.76178e-22	0.260309	0.331	0.088	3.86587e-18	Astrocyte	LRRFIP2
CPSF3L	1.85417e-22	0.399681	0.289	0.073	4.06861e-18	Astrocyte	CPSF3L
[truncated: 11,043 more rows]

## Sheet: Table S4 cellchat-paires
Table S4. Cell communication ligand-receptor pairs.
AD	source	target	pathway_name	prob	pval		GBM	source	target	pathway_name	prob	pval
1	Astrocyte	Astrocyte	ADGRL	0.288445	0		1	Astrocyte	Astrocyte	APP	0.0410746	0
2	Astrocyte	Astrocyte	ANGPTL	0.00857248	0		2	Astrocyte	Astrocyte	CADM	0.0213748	0
3	Astrocyte	Astrocyte	CADM	0.276131	0		3	Astrocyte	Astrocyte	CD99	0.0620291	0
4	Astrocyte	Astrocyte	CDH	0.0213991	0		4	Astrocyte	Astrocyte	CDH	0.00956472	0
5	Astrocyte	Astrocyte	CNTN	0.155391	0		5	Astrocyte	Astrocyte	CNTN	0.00562195	0
6	Astrocyte	Astrocyte	FGF	0.0288665	0		6	Astrocyte	Astrocyte	COLLAGEN	0.00930338	0
7	Astrocyte	Astrocyte	FLRT	0.0699011	0		7	Astrocyte	Astrocyte	CypA	0.0988541	0
8	Astrocyte	Astrocyte	GAP	0.129113	0		8	Astrocyte	Astrocyte	GAP	0.0954388	0
9	Astrocyte	Astrocyte	NCAM	0.276874	0		9	Astrocyte	Astrocyte	JAM	0.00208981	0
10	Astrocyte	Astrocyte	NRG	0.348683	0		10	Astrocyte	Astrocyte	LAMININ	0.00318196	0
11	Astrocyte	Astrocyte	NRXN	0.0566221	0		11	Astrocyte	Astrocyte	MK	0.104037	0
12	Astrocyte	Astrocyte	PSAP	0.0315229	0		12	Astrocyte	Astrocyte	MPZ	0.00110404	0
13	Astrocyte	Astrocyte	PTN	0.119022	0		13	Astrocyte	Astrocyte	NCAM	0.0174886	0
14	Astrocyte	Astrocyte	PTPRM	0.00795336	0		14	Astrocyte	Astrocyte	NRXN	0.016574	0
15	Astrocyte	Endothelial Cells	ANGPTL	0.0088398	0		15	Astrocyte	Astrocyte	PCDH	0.00111721	0
16	Astrocyte	Endothelial Cells	PTPRM	0.0292191	0		16	Astrocyte	Astrocyte	PSAP	0.0141339	0
17	Astrocyte	Excitatory Neurons	ADGRL	0.526315	0		17	Astrocyte	Astrocyte	PTN	0.350947	0
18	Astrocyte	Excitatory Neurons	CADM	0.122453	0		18	Astrocyte	Astrocyte	PTPR	0.00093611	0
19	Astrocyte	Excitatory Neurons	CDH	0.0171511	0		19	Astrocyte	Astrocyte	TENASCIN	0.00112343	0
20	Astrocyte	Excitatory Neurons	CNTN	0.129943	0		20	Astrocyte	Dendritic Cells	APP	0.159496	0
21	Astrocyte	Excitatory Neurons	EPHA	0.0355355	0		21	Astrocyte	Dendritic Cells	CNTN	0.00161969	0
22	Astrocyte	Excitatory Neurons	FLRT	0.076947	0		22	Astrocyte	Dendritic Cells	COLLAGEN	0.00321377	0
23	Astrocyte	Excitatory Neurons	NGL	0.0133204	0		23	Astrocyte	Dendritic Cells	LAMININ	0.00107883	0
24	Astrocyte	Excitatory Neurons	NRXN	1.13896	0		24	Astrocyte	Dendritic Cells	MIF	0.0502055	0.01
25	Astrocyte	Excitatory Neurons	PTPR	0.0154268	0		25	Astrocyte	Endothelial Cells	APP	0.0713792	0
26	Astrocyte	Excitatory Neurons	UNC5	0.140011	0		26	Astrocyte	Endothelial Cells	CD99	0.0152065	0
27	Astrocyte	Inhibitory Neurons	ADGRL	0.409684	0		27	Astrocyte	Endothelial Cells	CypA	0.0534747	0
28	Astrocyte	Inhibitory Neurons	CADM	0.110429	0		28	Astrocyte	Endothelial Cells	MK	0.0102198	0
29	Astrocyte	Inhibitory Neurons	CDH	0.00663584	0		29	Astrocyte	Endothelial Cells	PTN	0.032585	0
30	Astrocyte	Inhibitory Neurons	CNTN	0.0829342	0		30	Astrocyte	Macrophage	APP	0.0911538	0
31	Astrocyte	Inhibitory Neurons	EPHA	0.00523369	0		31	Astrocyte	Macrophage	COLLAGEN	0.01506	0
32	Astrocyte	Inhibitory Neurons	FLRT	0.0248015	0		32	Astrocyte	Macrophage	LAMININ	0.0050658	0
33	Astrocyte	Inhibitory Neurons	NCAM	0.104386	0		33	Astrocyte	Macrophage	MIF	0.0809718	0
34	Astrocyte	Inhibitory Neurons	NRG	0.378999	0		34	Astrocyte	Macrophage	MK	0.0138509	0
35	Astrocyte	Inhibitory Neurons	NRXN	0.892899	0		35	Astrocyte	Macrophage	PTN	0.0297641	0
36	Astrocyte	Inhibitory Neurons	PTN	0.0216632	0		36	Astrocyte	Macrophage	SPP1	0.0467513	0
37	Astrocyte	Inhibitory Neurons	PTPRM	0.0277668	0		37	Astrocyte	Microglia	ANNEXIN	0.0579662	0
38	Astrocyte	Inhibitory Neurons	UNC5	0.108681	0		38	Astrocyte	Microglia	APP	0.105369	0
39	Astrocyte	Oligodendrocyte	CADM	0.0808212	0		39	Astrocyte	Microglia	COLLAGEN	0.00628548	0
40	Astrocyte	Oligodendrocyte	FGF	0.0086285	0		40	Astrocyte	Microglia	LAMININ	0.00211109	0
41	Astrocyte	Oligodendrocyte	NCAM	0.358549	0		41	Astrocyte	Microglia	MIF	0.116813	0
42	Astrocyte	Oligodendrocyte	NRG	0.224478	0		42	Astrocyte	Microglia	SPP1	0.0199709	0
43	Astrocyte	Oligodendrocyte	NRXN	0.254483	0		43	Astrocyte	Mural Cells	ANNEXIN	0.0190819	0
44	Astrocyte	Oligodendrocyte	PSAP	0.0333119	0		44	Astrocyte	Mural Cells	APP	0.247985	0
45	Astrocyte	Oligodendrocyte	UNC5	0.111604	0		45	Astrocyte	Mural Cells	ApoE	0.206829	0
46	Astrocyte	Oligodendrocyte Precursor Cells	ADGRL	0.337976	0		46	Astrocyte	Mural Cells	CD99	0.0147047	0
47	Astrocyte	Oligodendrocyte Precursor Cells	ANGPTL	0.00885375	0		47	Astrocyte	Mural Cells	MHC-II	0.00416426	0
48	Astrocyte	Oligodendrocyte Precursor Cells	CADM	0.182279	0		48	Astrocyte	Mural Cells	MK	0.0119556	0
49	Astrocyte	Oligodendrocyte Precursor Cells	CDH	0.0167849	0		49	Astrocyte	Mural Cells	PTN	0.0379735	0
50	Astrocyte	Oligodendrocyte Precursor Cells	CNTN	0.188429	0		50	Astrocyte	Myeloid	ANNEXIN	0.0302551	0
51	Astrocyte	Oligodendrocyte Precursor Cells	FGF	0.00716527	0		51	Astrocyte	Myeloid	APP	0.29333	0
52	Astrocyte	Oligodendrocyte Precursor Cells	FLRT	0.0259734	0		52	Astrocyte	Myeloid	ApoE	0.241918	0
53	Astrocyte	Oligodendrocyte Precursor Cells	NCAM	0.396403	0		53	Astrocyte	Myeloid	CD99	0.0486292	0
54	Astrocyte	Oligodendrocyte Precursor Cells	NGL	0.0835978	0		54	Astrocyte	Myeloid	CypA	0.0535214	0
55	Astrocyte	Oligodendrocyte Precursor Cells	NRG	0.335863	0		55	Astrocyte	Myeloid	GRN	0.000746785	0
56	Astrocyte	Oligodendrocyte Precursor Cells	NRXN	1.04541	0.004		56	Astrocyte	Myeloid	JAM	0.00157413	0
57	Astrocyte	Oligodendrocyte Precursor Cells	PSAP	0.0262362	0		57	Astrocyte	Myeloid	MHC-II	0.00168133	0
58	Astrocyte	Oligodendrocyte Precursor Cells	PTN	0.274369	0		58	Astrocyte	Myeloid	MIF	0.1293	0
59	Astrocyte	Oligodendrocyte Precursor Cells	PTPRM	0.00803257	0		59	Astrocyte	Myeloid	MK	0.0363375	0
60	Astrocyte	Oligodendrocyte Precursor Cells	UNC5	0.0281784	0		60	Astrocyte	Myeloid	MPZ	0.000807661	0
61	Astrocyte	Pericyte Cells	ANGPTL	0.00960873	0		61	Astrocyte	Myeloid	PTN	0.0964374	0
62	Astrocyte	Pericyte Cells	EPHA	0.0115571	0		62	Astrocyte	Myeloid	SPP1	0.00686878	0
63	Astrocyte	Pericyte Cells	FLRT	0.110698	0		63	Astrocyte	Neoplastic Cells	APP	0.0422497	0
64	Astrocyte	Pericyte Cells	PTPRM	0.0114116	0		64	Astrocyte	Neoplastic Cells	CADM	0.00642271	0
65	Astrocyte	Pericyte Cells	UNC5	0.0307544	0		65	Astrocyte	Neoplastic Cells	CD99	0.0338577	0
66	Endothelial Cells	Astrocyte	ADGRG	0.0131985	0		66	Astrocyte	Neoplastic Cells	CDH	0.00393723	0
67	Endothelial Cells	Astrocyte	FN1	0.00988105	0		67	Astrocyte	Neoplastic Cells	CNTN	0.00166737	0
68	Endothelial Cells	Astrocyte	PSAP	0.0106989	0		68	Astrocyte	Neoplastic Cells	COLLAGEN	0.00254233	0
69	Endothelial Cells	Astrocyte	PTPRM	0.0292191	0		69	Astrocyte	Neoplastic Cells	CypA	0.0814509	0
70	Endothelial Cells	Endothelial Cells	JAM	0.00815677	0		70	Astrocyte	Neoplastic Cells	GAP	0.00780908	0
71	Endothelial Cells	Endothelial Cells	PECAM1	0.0117254	0		71	Astrocyte	Neoplastic Cells	JAM	0.0022794	0
72	Endothelial Cells	Endothelial Cells	PTPRM	0.101526	0		72	Astrocyte	Neoplastic Cells	LAMININ	0.000853337	0
73	Endothelial Cells	Excitatory Neurons	APP	0.0298137	0		73	Astrocyte	Neoplastic Cells	MHC-I	0.00340239	0
74	Endothelial Cells	Excitatory Neurons	JAM	0.00354743	0		74	Astrocyte	Neoplastic Cells	MK	0.093687	0
75	Endothelial Cells	Excitatory Neurons	SLIT	0.0540739	0		75	Astrocyte	Neoplastic Cells	MPZ	0.000704162	0
76	Endothelial Cells	Inhibitory Neurons	PTPRM	0.0968384	0		76	Astrocyte	Neoplastic Cells	NCAM	0.0220502	0
77	Endothelial Cells	Inhibitory Neurons	SLIT	0.109588	0		77	Astrocyte	Neoplastic Cells	NRXN	0.0115749	0
78	Endothelial Cells	Microglia	APP	0.0773837	0		78	Astrocyte	Neoplastic Cells	PTN	0.277022	0
79	Endothelial Cells	Oligodendrocyte	JAM	0.0105741	0		79	Astrocyte	Neoplastic Cells	PTPR	0.00142213	0
80	Endothelial Cells	Oligodendrocyte	PSAP	0.0113199	0		80	Astrocyte	Neoplastic Cells	SPP1	0.00487331	0
81	Endothelial Cells	Oligodendrocyte	SLIT	0.0141167	0		81	Astrocyte	Neutrophils	ANNEXIN	0.0159572	0
82	Endothelial Cells	Oligodendrocyte Precursor Cells	ADGRG	0.0122307	0		82	Astrocyte	Neutrophils	APP	0.185025	0
83	Endothelial Cells	Oligodendrocyte Precursor Cells	FN1	0.00903354	0		83	Astrocyte	Neutrophils	ApoE	0.128104	0
84	Endothelial Cells	Oligodendrocyte Precursor Cells	PSAP	0.00887261	0		84	Astrocyte	Neutrophils	MK	0.0118382	0
85	Endothelial Cells	Oligodendrocyte Precursor Cells	PTPRM	0.0295038	0		85	Astrocyte	Neutrophils	PTN	0.0376105	0
86	Endothelial Cells	Oligodendrocyte Precursor Cells	SLIT	0.0122111	0		86	Astrocyte	Oligodendrocyte	APP	0.0472105	0
87	Endothelial Cells	Pericyte Cells	PTPRM	0.0415369	0		87	Astrocyte	Oligodendrocyte	CADM	0.00601774	0
88	Endothelial Cells	Pericyte Cells	SLIT	0.01657	0		88	Astrocyte	Oligodendrocyte	CD99	0.0072586	0
89	Excitatory Neurons	Astrocyte	ADGRL	0.514453	0		89	Astrocyte	Oligodendrocyte	COLLAGEN	0.00247169	0
90	Excitatory Neurons	Astrocyte	APP	0.0282093	0		90	Astrocyte	Oligodendrocyte	CypA	0.081948	0
91	Excitatory Neurons	Astrocyte	CADM	0.162958	0		91	Astrocyte	Oligodendrocyte	GRN	0.00554571	0
92	Excitatory Neurons	Astrocyte	CDH	0.0171511	0		92	Astrocyte	Oligodendrocyte	JAM	0.00378337	0
93	Excitatory Neurons	Astrocyte	CNTN	0.176174	0		93	Astrocyte	Oligodendrocyte	LAMININ	0.000829618	0
94	Excitatory Neurons	Astrocyte	CypA	0.0218513	0		94	Astrocyte	Oligodendrocyte	MK	0.0348911	0
95	Excitatory Neurons	Astrocyte	FLRT	0.076947	0		95	Astrocyte	Oligodendrocyte	NCAM	0.029386	0
96	Excitatory Neurons	Astrocyte	NRG	0.499786	0		96	Astrocyte	Oligodendrocyte	NRXN	0.00461019	0
97	Excitatory Neurons	Astrocyte	NRXN	0.0548864	0.01		97	Astrocyte	Oligodendrocyte	PSAP	0.0465755	0
98	Excitatory Neurons	Astrocyte	PSAP	0.0284953	0		98	Astrocyte	Oligodendrocyte	PTN	0.107984	0
99	Excitatory Neurons	Astrocyte	PTPR	0.0184311	0		99	Astrocyte	Oligodendrocyte	SPP1	0.00900816	0.02
100	Excitatory Neurons	Astrocyte	TENASCIN	0.0140086	0		100	Astrocyte	T Cells	APP	0.0991397	0
101	Excitatory Neurons	Endothelial Cells	ADGRL	0.00441838	0		101	Astrocyte	T Cells	CD99	0.00573627	0.01
102	Excitatory Neurons	Endothelial Cells	CypA	0.0360253	0		102	Astrocyte	T Cells	COLLAGEN	0.00324783	0
103	Excitatory Neurons	Endothelial Cells	UNC5	0.028759	0.04		103	Astrocyte	T Cells	LAMININ	0.00109027	0
104	Excitatory Neurons	Excitatory Neurons	ADGRL	0.927402	0		104	Astrocyte	T Cells	MIF	0.123258	0
105	Excitatory Neurons	Excitatory Neurons	APP	0.0658144	0		105	Astrocyte	T Cells	MK	0.00655099	0
106	Excitatory Neurons	Excitatory Neurons	CADM	0.0241353	0		106	Astrocyte	T Cells	PTN	0.021058	0
107	Excitatory Neurons	Excitatory Neurons	CDH	0.02872	0		107	Dendritic Cells	Astrocyte	CypA	0.0407709	0
108	Excitatory Neurons	Excitatory Neurons	CNTN	0.146765	0		108	Dendritic Cells	Astrocyte	EGF	0.0298378	0
109	Excitatory Neurons	Excitatory Neurons	CypA	0.0372589	0		109	Dendritic Cells	Astrocyte	PSAP	0.00388631	0
110	Excitatory Neurons	Excitatory Neurons	EPHA	0.0952534	0		110	Dendritic Cells	Astrocyte	TNF	0.00276914	0
111	Excitatory Neurons	Excitatory Neurons	FLRT	0.0846385	0		111	Dendritic Cells	Dendritic Cells	COMPLEMENT	0.0155296	0.03
112	Excitatory Neurons	Excitatory Neurons	JAM	0.00153876	0		112	Dendritic Cells	Macrophage	COMPLEMENT	0.0209653	0
113	Excitatory Neurons	Excitatory Neurons	LAMININ	0.015297	0		113	Dendritic Cells	Macrophage	SPP1	0.155771	0
114	Excitatory Neurons	Excitatory Neurons	NEGR	0.255557	0		114	Dendritic Cells	Macrophage	TNF	0.00645133	0
115	Excitatory Neurons	Excitatory Neurons	NGL	0.0158686	0		115	Dendritic Cells	Microglia	IL1	0.0657565	0
116	Excitatory Neurons	Excitatory Neurons	NRXN	2.10296	0		116	Dendritic Cells	Microglia	SPP1	0.0712058	0
117	Excitatory Neurons	Excitatory Neurons	PTPR	0.38288	0		117	Dendritic Cells	Mural Cells	ApoE	0.204016	0
118	Excitatory Neurons	Excitatory Neurons	SLIT	0.0428838	0		118	Dendritic Cells	Mural Cells	COMPLEMENT	0.0223043	0
119	Excitatory Neurons	Excitatory Neurons	SLITRK	0.00689462	0		119	Dendritic Cells	Mural Cells	LAIR1	0.00903567	0
120	Excitatory Neurons	Excitatory Neurons	UNC5	0.154216	0		120	Dendritic Cells	Mural Cells	TNF	0.00506546	0
121	Excitatory Neurons	Inhibitory Neurons	ADGRL	0.756137	0		121	Dendritic Cells	Myeloid	ApoE	0.238772	0
122	Excitatory Neurons	Inhibitory Neurons	CADM	0.0208301	0		122	Dendritic Cells	Myeloid	COMPLEMENT	0.0700657	0
123	Excitatory Neurons	Inhibitory Neurons	CDH	0.0111927	0		123	Dendritic Cells	Myeloid	LAIR1	0.00855327	0
124	Excitatory Neurons	Inhibitory Neurons	CNTN	0.0943307	0		124	Dendritic Cells	Myeloid	SPP1	0.0253603	0
125	Excitatory Neurons	Inhibitory Neurons	CypA	0.0124125	0		125	Dendritic Cells	Myeloid	TNF	0.00583959	0
126	Excitatory Neurons	Inhibitory Neurons	EPHA	0.014404	0		126	Dendritic Cells	Neoplastic Cells	CypA	0.0332163	0
127	Excitatory Neurons	Inhibitory Neurons	FLRT	0.0274356	0		127	Dendritic Cells	Neoplastic Cells	EGF	0.00498041	0
128	Excitatory Neurons	Inhibitory Neurons	LAMININ	0.00348212	0		128	Dendritic Cells	Neoplastic Cells	SPP1	0.0180907	0
129	Excitatory Neurons	Inhibitory Neurons	NEGR	0.219817	0		129	Dendritic Cells	Neutrophils	ApoE	0.126191	0
130	Excitatory Neurons	Inhibitory Neurons	NRG	0.550203	0		130	Dendritic Cells	Oligodendrocyte	CypA	0.0334297	0
131	Excitatory Neurons	Inhibitory Neurons	NRXN	1.64684	0		131	Dendritic Cells	Oligodendrocyte	PSAP	0.0131196	0
132	Excitatory Neurons	Inhibitory Neurons	PTPR	0.27842	0		132	Dendritic Cells	Oligodendrocyte	SPP1	0.0330674	0
133	Excitatory Neurons	Inhibitory Neurons	SLIT	0.0963874	0		133	Dendritic Cells	T Cells	SPP1	0.0380482	0
134	Excitatory Neurons	Inhibitory Neurons	SLITRK	0.0094636	0		134	Endothelial Cells	Astrocyte	APP	0.0032325	0
135	Excitatory Neurons	Inhibitory Neurons	UNC5	0.119657	0		135	Endothelial Cells	Astrocyte	CD99	0.0152065	0
136	Excitatory Neurons	Microglia	APP	0.167473	0		136	Endothelial Cells	Astrocyte	COLLAGEN	0.00332512	0
137	Excitatory Neurons	Oligodendrocyte	ADGRL	0.00537869	0		137	Endothelial Cells	Astrocyte	CypA	0.0629169	0
138	Excitatory Neurons	Oligodendrocyte	JAM	0.00460507	0		138	Endothelial Cells	Astrocyte	FN1	0.00890167	0
139	Excitatory Neurons	Oligodendrocyte	NCAM	0.285635	0		139	Endothelial Cells	Astrocyte	PSAP	0.011563	0
140	Excitatory Neurons	Oligodendrocyte	NRG	0.306583	0		140	Endothelial Cells	Astrocyte	PTN	0.0592418	0
141	Excitatory Neurons	Oligodendrocyte	NRXN	0.471831	0		141	Endothelial Cells	Dendritic Cells	APP	0.0405398	0
142	Excitatory Neurons	Oligodendrocyte	PSAP	0.0301178	0		142	Endothelial Cells	Dendritic Cells	COLLAGEN	0.00114848	0
143	Excitatory Neurons	Oligodendrocyte	PTPR	0.264558	0		143	Endothelial Cells	Dendritic Cells	FN1	0.00307623	0
144	Excitatory Neurons	Oligodendrocyte	SLIT	0.0170141	0		144	Endothelial Cells	Endothelial Cells	CypA	0.0334227	0
145	Excitatory Neurons	Oligodendrocyte	UNC5	0.1223	0		145	Endothelial Cells	Endothelial Cells	ESAM	0.00217106	0
146	Excitatory Neurons	Oligodendrocyte Precursor Cells	ADGRL	0.60105	0		146	Endothelial Cells	Endothelial Cells	PECAM1	0.00160972	0
147	Excitatory Neurons	Oligodendrocyte Precursor Cells	CADM	0.0994677	0		147	Endothelial Cells	Macrophage	APP	0.00464305	0
148	Excitatory Neurons	Oligodendrocyte Precursor Cells	CDH	0.0150738	0		148	Endothelial Cells	Macrophage	COLLAGEN	0.00539146	0
149	Excitatory Neurons	Oligodendrocyte Precursor Cells	CNTN	0.210987	0		149	Endothelial Cells	Macrophage	COMPLEMENT	0.00153128	0
150	Excitatory Neurons	Oligodendrocyte Precursor Cells	FLRT	0.0287283	0		150	Endothelial Cells	Macrophage	FN1	0.0143389	0
151	Excitatory Neurons	Oligodendrocyte Precursor Cells	LAMININ	0.00303718	0		151	Endothelial Cells	Macrophage	MIF	0.0200553	0.02
152	Excitatory Neurons	Oligodendrocyte Precursor Cells	NCAM	0.314402	0		152	Endothelial Cells	Macrophage	SPP1	0.120422	0
153	Excitatory Neurons	Oligodendrocyte Precursor Cells	NEGR	0.162026	0		153	Endothelial Cells	Microglia	ANNEXIN	0.0093641	0
154	Excitatory Neurons	Oligodendrocyte Precursor Cells	NGL	0.0829196	0		154	Endothelial Cells	Microglia	APP	0.0335898	0
155	Excitatory Neurons	Oligodendrocyte Precursor Cells	NRG	0.478883	0		155	Endothelial Cells	Microglia	COLLAGEN	0.00224723	0
156	Excitatory Neurons	Oligodendrocyte Precursor Cells	NRXN	1.90735	0.00285714		156	Endothelial Cells	Microglia	FN1	0.00600815	0
157	Excitatory Neurons	Oligodendrocyte Precursor Cells	PSAP	0.023704	0		157	Endothelial Cells	Microglia	IL1	0.0156217	0
158	Excitatory Neurons	Oligodendrocyte Precursor Cells	PTPR	0.26321	0		158	Endothelial Cells	Microglia	MIF	0.0137516	0
159	Excitatory Neurons	Oligodendrocyte Precursor Cells	SLIT	0.0147064	0		159	Endothelial Cells	Microglia	SPP1	0.0538236	0
160	Excitatory Neurons	Oligodendrocyte Precursor Cells	UNC5	0.0311596	0		160	Endothelial Cells	Mural Cells	ANNEXIN	0.00305644	0
161	Excitatory Neurons	Pericyte Cells	EPHA	0.0314568	0		161	Endothelial Cells	Mural Cells	APP	0.0788171	0
162	Excitatory Neurons	Pericyte Cells	FLRT	0.12132	0		162	Endothelial Cells	Mural Cells	ApoE	0.166054	0
163	Excitatory Neurons	Pericyte Cells	PTPR	0.026937	0		163	Endothelial Cells	Myeloid	ANNEXIN	0.00489291	0
164	Excitatory Neurons	Pericyte Cells	SLIT	0.0199902	0.005		164	Endothelial Cells	Myeloid	APP	0.0973518	0
165	Excitatory Neurons	Pericyte Cells	UNC5	0.0339987	0		165	Endothelial Cells	Myeloid	ApoE	0.195934	0
166	Inhibitory Neurons	Astrocyte	ADGRL	0.529446	0		166	Endothelial Cells	Myeloid	CD99	0.0116476	0
167	Inhibitory Neurons	Astrocyte	APP	0.0275359	0		167	Endothelial Cells	Myeloid	COMPLEMENT	0.00520808	0
168	Inhibitory Neurons	Astrocyte	CADM	0.136534	0		168	Endothelial Cells	Myeloid	CypA	0.0334525	0
169	Inhibitory Neurons	Astrocyte	CDH	0.00663584	0		169	Endothelial Cells	Myeloid	FN1	0.00204731	0
170	Inhibitory Neurons	Astrocyte	CNTN	0.133246	0		170	Endothelial Cells	Myeloid	GRN	0.00155489	0
171	Inhibitory Neurons	Astrocyte	CypA	0.00799988	0		171	Endothelial Cells	Myeloid	MIF	0.0333444	0
172	Inhibitory Neurons	Astrocyte	FLRT	0.0248015	0		172	Endothelial Cells	Myeloid	SPP1	0.0189413	0
173	Inhibitory Neurons	Astrocyte	IGF	0.00308134	0		173	Endothelial Cells	Neoplastic Cells	CD99	0.00811623	0
174	Inhibitory Neurons	Astrocyte	NCAM	0.228999	0		174	Endothelial Cells	Neoplastic Cells	COLLAGEN	0.000908442	0
175	Inhibitory Neurons	Astrocyte	NRG	0.351936	0		175	Endothelial Cells	Neoplastic Cells	CypA	0.051479	0
176	Inhibitory Neurons	Astrocyte	NRXN	0.0625489	0.005		176	Endothelial Cells	Neoplastic Cells	FN1	0.00388475	0
177	Inhibitory Neurons	Astrocyte	PSAP	0.0104163	0		177	Endothelial Cells	Neoplastic Cells	MHC-I	0.00150119	0
178	Inhibitory Neurons	Astrocyte	PTPR	0.0251581	0		178	Endothelial Cells	Neoplastic Cells	PTN	0.0471872	0.00333333
179	Inhibitory Neurons	Astrocyte	PTPRM	0.0277668	0		179	Endothelial Cells	Neoplastic Cells	SPP1	0.0134863	0
180	Inhibitory Neurons	Astrocyte	TENASCIN	0.00575271	0		180	Endothelial Cells	Neutrophils	ANNEXIN	0.00254912	0
181	Inhibitory Neurons	Endothelial Cells	ADGRL	0.0419332	0		181	Endothelial Cells	Neutrophils	APP	0.0609017	0
182	Inhibitory Neurons	Endothelial Cells	CypA	0.0133113	0		182	Endothelial Cells	Neutrophils	ApoE	0.100875	0
183	Inhibitory Neurons	Endothelial Cells	IGF	0.00370867	0		183	Endothelial Cells	Oligodendrocyte	APP	0.00292753	0
184	Inhibitory Neurons	Endothelial Cells	PTPRM	0.0968384	0		184	Endothelial Cells	Oligodendrocyte	COLLAGEN	0.000883193	0
185	Inhibitory Neurons	Excitatory Neurons	ADGRL	0.971386	0		185	Endothelial Cells	Oligodendrocyte	CypA	0.0518034	0
186	Inhibitory Neurons	Excitatory Neurons	APP	0.0643029	0		186	Endothelial Cells	Oligodendrocyte	FN1	0.00505573	0
187	Inhibitory Neurons	Excitatory Neurons	CADM	0.00567833	0		187	Endothelial Cells	Oligodendrocyte	GRN	0.0114871	0
188	Inhibitory Neurons	Excitatory Neurons	CDH	0.0111927	0		188	Endothelial Cells	Oligodendrocyte	PSAP	0.0383332	0
189	Inhibitory Neurons	Excitatory Neurons	CNTN	0.11187	0		189	Endothelial Cells	Oligodendrocyte	PTN	0.0140911	0.04
190	Inhibitory Neurons	Excitatory Neurons	CypA	0.0137782	0		190	Endothelial Cells	Oligodendrocyte	SPP1	0.0247472	0
191	Inhibitory Neurons	Excitatory Neurons	EPHA	0.0252955	0		191	Endothelial Cells	T Cells	APP	0.0322486	0
192	Inhibitory Neurons	Excitatory Neurons	FLRT	0.0274356	0		192	Endothelial Cells	T Cells	COLLAGEN	0.00116066	0
193	Inhibitory Neurons	Excitatory Neurons	IGF	0.00516874	0		193	Endothelial Cells	T Cells	FN1	0.00310878	0
194	Inhibitory Neurons	Excitatory Neurons	NEGR	0.219817	0		194	Macrophage	Astrocyte	EGF	0.0191296	0
195	Inhibitory Neurons	Excitatory Neurons	NGL	0.0200071	0		195	Macrophage	Astrocyte	PSAP	0.0127064	0
196	Inhibitory Neurons	Excitatory Neurons	NRXN	2.16088	0		196	Macrophage	Astrocyte	TNF	0.0013982	0
197	Inhibitory Neurons	Excitatory Neurons	PTPR	0.306883	0		197	Macrophage	Dendritic Cells	PLAU	0.00286319	0
198	Inhibitory Neurons	Excitatory Neurons	SLIT	0.0586581	0		198	Macrophage	Macrophage	COMPLEMENT	0.00596663	0
199	Inhibitory Neurons	Excitatory Neurons	SLITRK	0.00217262	0		199	Macrophage	Macrophage	ICAM	0.00438676	0
200	Inhibitory Neurons	Excitatory Neurons	UNC5	0.0332838	0		200	Macrophage	Macrophage	PLAU	0.00983078	0
201	Inhibitory Neurons	Inhibitory Neurons	ADGRL	0.784767	0		201	Macrophage	Macrophage	SPP1	0.14522	0
202	Inhibitory Neurons	Inhibitory Neurons	CADM	0.00274823	0		202	Macrophage	Macrophage	TNF	0.00326338	0
203	Inhibitory Neurons	Inhibitory Neurons	EPHA	0.0037088	0		203	Macrophage	Microglia	ANNEXIN	0.0156051	0
204	Inhibitory Neurons	Inhibitory Neurons	IGF	0.00227397	0		204	Macrophage	Microglia	IL1	0.0596384	0
205	Inhibitory Neurons	Inhibitory Neurons	NEGR	0.187814	0		205	Macrophage	Microglia	PLAU	0.0046062	0
206	Inhibitory Neurons	Inhibitory Neurons	NRG	0.385231	0		206	Macrophage	Microglia	SPP1	0.0659355	0
207	Inhibitory Neurons	Inhibitory Neurons	NRXN	1.69247	0		207	Macrophage	Mural Cells	ANNEXIN	0.00509903	0
208	Inhibitory Neurons	Inhibitory Neurons	PTPR	0.198551	0		208	Macrophage	Mural Cells	ApoE	0.151166	0
209	Inhibitory Neurons	Inhibitory Neurons	PTPRM	0.0923448	0		209	Macrophage	Mural Cells	COMPLEMENT	0.00635394	0
210	Inhibitory Neurons	Inhibitory Neurons	SLIT	0.11864	0		210	Macrophage	Mural Cells	TNF	0.00256057	0
211	Inhibitory Neurons	Inhibitory Neurons	SLITRK	0.00298362	0		211	Macrophage	Myeloid	ANNEXIN	0.00815276	0
212	Inhibitory Neurons	Inhibitory Neurons	UNC5	0.0292966	0		212	Macrophage	Myeloid	ApoE	0.178943	0
213	Inhibitory Neurons	Microglia	APP	0.16376	0		213	Macrophage	Myeloid	COMPLEMENT	0.0202112	0
214	Inhibitory Neurons	Oligodendrocyte	ADGRL	0.0507938	0		214	Macrophage	Myeloid	GRN	0.00163504	0
215	Inhibitory Neurons	Oligodendrocyte	NCAM	0.299272	0		215	Macrophage	Myeloid	ICAM	0.00480775	0
216	Inhibitory Neurons	Oligodendrocyte	NRG	0.220732	0		216	Macrophage	Myeloid	PLAU	0.00286944	0
217	Inhibitory Neurons	Oligodendrocyte	NRXN	0.484392	0		217	Macrophage	Myeloid	SPP1	0.0233978	0
218	Inhibitory Neurons	Oligodendrocyte	PSAP	0.011021	0		218	Macrophage	Myeloid	TNF	0.00294878	0
219	Inhibitory Neurons	Oligodendrocyte	PTPR	0.180722	0		219	Macrophage	Neoplastic Cells	EGF	0.00316395	0
220	Inhibitory Neurons	Oligodendrocyte	SLIT	0.0153442	0		220	Macrophage	Neoplastic Cells	SPP1	0.0166811	0
221	Inhibitory Neurons	Oligodendrocyte	UNC5	0.0407775	0		221	Macrophage	Neutrophils	ANNEXIN	0.00425413	0
222	Inhibitory Neurons	Oligodendrocyte Precursor Cells	ADGRL	0.618553	0		222	Macrophage	Neutrophils	ApoE	0.091192	0
223	Inhibitory Neurons	Oligodendrocyte Precursor Cells	CADM	0.0830558	0		223	Macrophage	Neutrophils	PLAU	0.00354707	0
224	Inhibitory Neurons	Oligodendrocyte Precursor Cells	CDH	0.0058246	0		224	Macrophage	Oligodendrocyte	GRN	0.012073	0
225	Inhibitory Neurons	Oligodendrocyte Precursor Cells	CNTN	0.163752	0		225	Macrophage	Oligodendrocyte	PSAP	0.0420113	0
226	Inhibitory Neurons	Oligodendrocyte Precursor Cells	IGF	0.00309655	0		226	Macrophage	Oligodendrocyte	SPP1	0.0305271	0
227	Inhibitory Neurons	Oligodendrocyte Precursor Cells	NCAM	0.32968	0		227	Macrophage	T Cells	PLAU	0.000192471	0
228	Inhibitory Neurons	Oligodendrocyte Precursor Cells	NGL	0.111219	0		228	Macrophage	T Cells	SPP1	0.0351392	0.02
229	Inhibitory Neurons	Oligodendrocyte Precursor Cells	NRG	0.338021	0		229	Microglia	Astrocyte	EGF	0.0348039	0
230	Inhibitory Neurons	Oligodendrocyte Precursor Cells	NRXN	2.00963	0.004		230	Microglia	Astrocyte	OSM	0.0157896	0
231	Inhibitory Neurons	Oligodendrocyte Precursor Cells	PSAP	0.00863778	0		231	Microglia	Astrocyte	PSAP	0.014122	0
232	Inhibitory Neurons	Oligodendrocyte Precursor Cells	PTPR	0.201128	0		232	Microglia	Macrophage	ICAM	0.00645509	0
233	Inhibitory Neurons	Oligodendrocyte Precursor Cells	PTPRM	0.0280377	0		233	Microglia	Macrophage	SPP1	0.1564	0
234	Inhibitory Neurons	Oligodendrocyte Precursor Cells	SLIT	0.0132752	0		234	Microglia	Microglia	IL1	0.0454983	0
235	Inhibitory Neurons	Pericyte Cells	EPHA	0.00820503	0		235	Microglia	Microglia	SPP1	0.0715223	0
236	Inhibitory Neurons	Pericyte Cells	FLRT	0.0404205	0		236	Microglia	Mural Cells	ApoE	0.175314	0
237	Inhibitory Neurons	Pericyte Cells	PTPR	0.0366525	0		237	Microglia	Myeloid	ApoE	0.206448	0
238	Inhibitory Neurons	Pericyte Cells	PTPRM	0.0394972	0		238	Microglia	Myeloid	GRN	0.00223961	0
239	Inhibitory Neurons	Pericyte Cells	SLIT	0.018007	0		239	Microglia	Myeloid	ICAM	0.00707316	0
240	Microglia	Astrocyte	PSAP	0.0149064	0		240	Microglia	Myeloid	SPP1	0.0254786	0
241	Microglia	Oligodendrocyte	PSAP	0.0157677	0		241	Microglia	Neoplastic Cells	EGF	0.00583421	0
242	Microglia	Oligodendrocyte Precursor Cells	PSAP	0.0123709	0		242	Microglia	Neoplastic Cells	OSM	0.00329359	0
243	Oligodendrocyte Precursor Cells	Astrocyte	ADGRL	0.0973736	0		243	Microglia	Neoplastic Cells	SPP1	0.0181757	0
244	Oligodendrocyte Precursor Cells	Astrocyte	APP	0.0272894	0		244	Microglia	Neutrophils	ApoE	0.106967	0
245	Oligodendrocyte Precursor Cells	Astrocyte	BMP	0.013453	0		245	Microglia	Oligodendrocyte	GRN	0.0164735	0
246	Oligodendrocyte Precursor Cells	Astrocyte	CADM	0.182279	0		246	Microglia	Oligodendrocyte	OSM	0.00352972	0
247	Oligodendrocyte Precursor Cells	Astrocyte	CDH	0.0167849	0		247	Microglia	Oligodendrocyte	PSAP	0.0465376	0
248	Oligodendrocyte Precursor Cells	Astrocyte	CNTN	0.19875	0		248	Microglia	Oligodendrocyte	SPP1	0.0332204	0
249	Oligodendrocyte Precursor Cells	Astrocyte	COLLAGEN	0.00975514	0		249	Microglia	T Cells	SPP1	0.0382233	0.01
250	Oligodendrocyte Precursor Cells	Astrocyte	FLRT	0.0259734	0		250	Mural Cells	Astrocyte	CD99	0.0147047	0
251	Oligodendrocyte Precursor Cells	Astrocyte	NCAM	0.35642	0		251	Mural Cells	Astrocyte	CypA	0.0607703	0
252	Oligodendrocyte Precursor Cells	Astrocyte	NRG	0.301521	0		252	Mural Cells	Astrocyte	GALECTIN	0.00328034	0.01
253	Oligodendrocyte Precursor Cells	Astrocyte	NRXN	0.0564034	0		253	Mural Cells	Astrocyte	PSAP	0.019906	0
254	Oligodendrocyte Precursor Cells	Astrocyte	Netrin	0.0376787	0		254	Mural Cells	Astrocyte	SPP1	0.0293568	0.04
255	Oligodendrocyte Precursor Cells	Astrocyte	PSAP	0.0114475	0		255	Mural Cells	Dendritic Cells	COMPLEMENT	0.0277543	0
256	Oligodendrocyte Precursor Cells	Astrocyte	PTN	0.118984	0		256	Mural Cells	Dendritic Cells	GALECTIN	0.0297306	0.005
257	Oligodendrocyte Precursor Cells	Astrocyte	PTPRM	0.00803257	0		257	Mural Cells	Endothelial Cells	CypA	0.0322478	0
258	Oligodendrocyte Precursor Cells	Astrocyte	SEMA6	0.00532272	0		258	Mural Cells	Endothelial Cells	GALECTIN	0.00193027	0.01
259	Oligodendrocyte Precursor Cells	Astrocyte	TENASCIN	0.0649675	0		259	Mural Cells	Macrophage	COMPLEMENT	0.0373068	0
260	Oligodendrocyte Precursor Cells	Endothelial Cells	ADGRL	0.00927318	0		260	Mural Cells	Macrophage	GALECTIN	0.0183578	0
261	Oligodendrocyte Precursor Cells	Endothelial Cells	Netrin	0.00840107	0		261	Mural Cells	Macrophage	SPP1	0.193674	0
262	Oligodendrocyte Precursor Cells	Endothelial Cells	PTPRM	0.0295038	0		262	Mural Cells	Microglia	GALECTIN	0.0101349	0
263	Oligodendrocyte Precursor Cells	Excitatory Neurons	ADGRL	0.206871	0		263	Mural Cells	Microglia	IL1	0.0285935	0
264	Oligodendrocyte Precursor Cells	Excitatory Neurons	APP	0.0637489	0		264	Mural Cells	Microglia	SPP1	0.090744	0
265	Oligodendrocyte Precursor Cells	Excitatory Neurons	BMP	0.00611026	0		265	Mural Cells	Mural Cells	ApoE	0.23838	0
266	Oligodendrocyte Precursor Cells	Excitatory Neurons	CADM	0.0753934	0		266	Mural Cells	Mural Cells	COMPLEMENT	0.0396473	0
267	Oligodendrocyte Precursor Cells	Excitatory Neurons	CDH	0.0150738	0		267	Mural Cells	Mural Cells	GALECTIN	0.0174622	0
268	Oligodendrocyte Precursor Cells	Excitatory Neurons	CNTN	0.164883	0		268	Mural Cells	Myeloid	ApoE	0.276953	0
269	Oligodendrocyte Precursor Cells	Excitatory Neurons	FLRT	0.0287283	0		269	Mural Cells	Myeloid	CD99	0.0112605	0
270	Oligodendrocyte Precursor Cells	Excitatory Neurons	NCAM	0.281955	0		270	Mural Cells	Myeloid	COMPLEMENT	0.122904	0
271	Oligodendrocyte Precursor Cells	Excitatory Neurons	NEGR	0.162026	0		271	Mural Cells	Myeloid	CypA	0.0322766	0
272	Oligodendrocyte Precursor Cells	Excitatory Neurons	NGL	0.033961	0		272	Mural Cells	Myeloid	GALECTIN	0.0155266	0.00666667
273	Oligodendrocyte Precursor Cells	Excitatory Neurons	NRXN	1.13539	0		273	Mural Cells	Myeloid	GAS	0.0116867	0
274	Oligodendrocyte Precursor Cells	Excitatory Neurons	Netrin	0.101747	0		274	Mural Cells	Myeloid	GRN	0.00597692	0
275	Oligodendrocyte Precursor Cells	Excitatory Neurons	PTPR	0.0439859	0		275	Mural Cells	Myeloid	SPP1	0.0327627	0
276	Oligodendrocyte Precursor Cells	Excitatory Neurons	SEMA6	0.0105284	0		276	Mural Cells	Neoplastic Cells	CD99	0.00784655	0.04
277	Oligodendrocyte Precursor Cells	Excitatory Neurons	UNC5	0.0348539	0		277	Mural Cells	Neoplastic Cells	CypA	0.0497019	0
278	Oligodendrocyte Precursor Cells	Inhibitory Neurons	ADGRL	0.159632	0		278	Mural Cells	Neoplastic Cells	GALECTIN	0.00224721	0
279	Oligodendrocyte Precursor Cells	Inhibitory Neurons	CADM	0.0676338	0		279	Mural Cells	Neoplastic Cells	SPP1	0.0234221	0
280	Oligodendrocyte Precursor Cells	Inhibitory Neurons	CDH	0.0058246	0		280	Mural Cells	Neutrophils	ApoE	0.149916	0
281	Oligodendrocyte Precursor Cells	Inhibitory Neurons	CNTN	0.106786	0		281	Mural Cells	Neutrophils	GALECTIN	0.00663812	0
282	Oligodendrocyte Precursor Cells	Inhibitory Neurons	NCAM	0.135966	0		282	Mural Cells	Oligodendrocyte	CypA	0.0500158	0
283	Oligodendrocyte Precursor Cells	Inhibitory Neurons	NRG	0.333062	0		283	Mural Cells	Oligodendrocyte	GALECTIN	0.00182062	0.02
284	Oligodendrocyte Precursor Cells	Inhibitory Neurons	NRXN	0.890083	0		284	Mural Cells	Oligodendrocyte	GAS	0.00269588	0
285	Oligodendrocyte Precursor Cells	Inhibitory Neurons	Netrin	0.0642403	0		285	Mural Cells	Oligodendrocyte	GRN	0.042941	0
286	Oligodendrocyte Precursor Cells	Inhibitory Neurons	PTN	0.0216559	0		286	Mural Cells	Oligodendrocyte	PSAP	0.0647269	0
287	Oligodendrocyte Precursor Cells	Inhibitory Neurons	PTPRM	0.0280377	0		287	Mural Cells	Oligodendrocyte	SPP1	0.042621	0
288	Oligodendrocyte Precursor Cells	Inhibitory Neurons	SEMA6	0.00739457	0		288	Mural Cells	T Cells	GALECTIN	0.0147086	0
289	Oligodendrocyte Precursor Cells	Inhibitory Neurons	UNC5	0.0306743	0		289	Mural Cells	T Cells	SPP1	0.0489679	0.01
290	Oligodendrocyte Precursor Cells	Microglia	APP	0.162397	0		290	Myeloid	Astrocyte	CD99	0.0386019	0
291	Oligodendrocyte Precursor Cells	Oligodendrocyte	ADGRL	0.0112767	0		291	Myeloid	Astrocyte	CypA	0.0785842	0
292	Oligodendrocyte Precursor Cells	Oligodendrocyte	NCAM	0.454757	0		292	Myeloid	Astrocyte	EGF	0.021461	0
293	Oligodendrocyte Precursor Cells	Oligodendrocyte	NRG	0.182508	0		293	Myeloid	Astrocyte	GALECTIN	0.0101524	0
294	Oligodendrocyte Precursor Cells	Oligodendrocyte	NRXN	0.253705	0		294	Myeloid	Astrocyte	MPZ	0.000807661	0
295	Oligodendrocyte Precursor Cells	Oligodendrocyte	Netrin	0.0383403	0		295	Myeloid	Astrocyte	OSM	0.00668906	0
296	Oligodendrocyte Precursor Cells	Oligodendrocyte	PSAP	0.0121115	0		296	Myeloid	Astrocyte	PSAP	0.0206358	0
297	Oligodendrocyte Precursor Cells	Oligodendrocyte	UNC5	0.0426713	0		297	Myeloid	Astrocyte	PTN	0.0268524	0
298	Oligodendrocyte Precursor Cells	Oligodendrocyte Precursor Cells	ADGRL	0.116355	0		298	Myeloid	Astrocyte	TNF	0.00193568	0
299	Oligodendrocyte Precursor Cells	Oligodendrocyte Precursor Cells	CADM	0.115247	0		299	Myeloid	Dendritic Cells	ADGRE	0.00248763	0
300	Oligodendrocyte Precursor Cells	Oligodendrocyte Precursor Cells	CDH	0.01333	0		300	Myeloid	Dendritic Cells	COMPLEMENT	0.0114748	0.02
301	Oligodendrocyte Precursor Cells	Oligodendrocyte Precursor Cells	CNTN	0.23485	0		301	Myeloid	Dendritic Cells	GALECTIN	0.090465	0
302	Oligodendrocyte Precursor Cells	Oligodendrocyte Precursor Cells	COLLAGEN	0.00891834	0		302	Myeloid	Endothelial Cells	CD99	0.00928818	0
303	Oligodendrocyte Precursor Cells	Oligodendrocyte Precursor Cells	MPZ	0.00730808	0		303	Myeloid	Endothelial Cells	CypA	0.0420754	0
304	Oligodendrocyte Precursor Cells	Oligodendrocyte Precursor Cells	NCAM	0.505817	0		304	Myeloid	Endothelial Cells	GALECTIN	0.00597083	0
305	Oligodendrocyte Precursor Cells	Oligodendrocyte Precursor Cells	NGL	0.191952	0		305	Myeloid	Macrophage	ADGRE	0.00207462	0
306	Oligodendrocyte Precursor Cells	Oligodendrocyte Precursor Cells	NRG	0.288503	0		306	Myeloid	Macrophage	COMPLEMENT	0.0155136	0
307	Oligodendrocyte Precursor Cells	Oligodendrocyte Precursor Cells	NRXN	1.05073	0.00333333		307	Myeloid	Macrophage	GALECTIN	0.0560545	0
308	Oligodendrocyte Precursor Cells	Oligodendrocyte Precursor Cells	Netrin	0.137759	0		308	Myeloid	Macrophage	MIF	0.0463722	0
309	Oligodendrocyte Precursor Cells	Oligodendrocyte Precursor Cells	PDGF	0.0059323	0		309	Myeloid	Macrophage	SPP1	0.145316	0
310	Oligodendrocyte Precursor Cells	Oligodendrocyte Precursor Cells	PSAP	0.00949467	0		310	Myeloid	Macrophage	TNF	0.00451462	0
311	Oligodendrocyte Precursor Cells	Oligodendrocyte Precursor Cells	PTN	0.274286	0		311	Myeloid	Microglia	APP	0.00271604	0
312	Oligodendrocyte Precursor Cells	Oligodendrocyte Precursor Cells	PTPRM	0.00811256	0		312	Myeloid	Microglia	GALECTIN	0.0311428	0
313	Oligodendrocyte Precursor Cells	Pericyte Cells	FLRT	0.0422985	0		313	Myeloid	Microglia	IL1	0.0332651	0
314	Oligodendrocyte Precursor Cells	Pericyte Cells	Netrin	0.00996977	0		314	Myeloid	Microglia	MIF	0.0662052	0
315	Oligodendrocyte Precursor Cells	Pericyte Cells	PTPRM	0.0115249	0		315	Myeloid	Microglia	SPP1	0.0659832	0
316	Oligodendrocyte	Astrocyte	APP	0.0329088	0		316	Myeloid	Mural Cells	APP	0.01116	0
317	Oligodendrocyte	Astrocyte	CADM	0.0808212	0		317	Myeloid	Mural Cells	ApoE	0.223948	0
318	Oligodendrocyte	Astrocyte	COLLAGEN	0.0120572	0		318	Myeloid	Mural Cells	CD39	0.00182954	0
319	Oligodendrocyte	Astrocyte	NCAM	0.324235	0		319	Myeloid	Mural Cells	CD99	0.00897992	0
320	Oligodendrocyte	Astrocyte	PSAP	0.0121829	0		320	Myeloid	Mural Cells	COMPLEMENT	0.0165103	0
321	Oligodendrocyte	Astrocyte	SEMA4	0.0113394	0		321	Myeloid	Mural Cells	GALECTIN	0.0533938	0
322	Oligodendrocyte	Astrocyte	SEMA6	0.00677307	0		322	Myeloid	Mural Cells	LAIR1	0.00769191	0
323	Oligodendrocyte	Excitatory Neurons	ADGRL	0.0341648	0		323	Myeloid	Mural Cells	MHC-II	0.224211	0
324	Oligodendrocyte	Excitatory Neurons	APP	0.076287	0		324	Myeloid	Mural Cells	TNF	0.0035433	0
325	Oligodendrocyte	Excitatory Neurons	JAM	0.00460507	0		325	Myeloid	Myeloid	APP	0.0413845	0
326	Oligodendrocyte	Excitatory Neurons	LAMININ	0.0446486	0		326	Myeloid	Myeloid	ApoE	0.260986	0
327	Oligodendrocyte	Excitatory Neurons	NCAM	0.255439	0		327	Myeloid	Myeloid	CD39	0.00373767	0
328	Oligodendrocyte	Excitatory Neurons	NRXN	0.619977	0		328	Myeloid	Myeloid	CD99	0.0299105	0
329	Oligodendrocyte	Excitatory Neurons	SEMA6	0.0133974	0		329	Myeloid	Myeloid	COMPLEMENT	0.0520991	0
330	Oligodendrocyte	Inhibitory Neurons	LAMININ	0.0102506	0		330	Myeloid	Myeloid	CypA	0.0421125	0
331	Oligodendrocyte	Inhibitory Neurons	NCAM	0.123099	0		331	Myeloid	Myeloid	GALECTIN	0.0475985	0
332	Oligodendrocyte	Inhibitory Neurons	NRXN	0.425899	0.0025		332	Myeloid	Myeloid	GAS	0.00614583	0
333	Oligodendrocyte	Inhibitory Neurons	SEMA6	0.00940413	0		333	Myeloid	Myeloid	GRN	0.00568686	0
334	Oligodendrocyte	Microglia	APP	0.193046	0		334	Myeloid	Myeloid	LAIR1	0.00728073	0
335	Oligodendrocyte	Oligodendrocyte	CLDN	0.285371	0		335	Myeloid	Myeloid	MHC-II	0.0920844	0
336	Oligodendrocyte	Oligodendrocyte	CNTN	0.040883	0		336	Myeloid	Myeloid	MIF	0.0757516	0
337	Oligodendrocyte	Oligodendrocyte	JAM	0.0136978	0		337	Myeloid	Myeloid	MPZ	0.000590799	0
338	Oligodendrocyte	Oligodendrocyte	MAG	0.0131945	0		338	Myeloid	Myeloid	SPP1	0.0234155	0
339	Oligodendrocyte	Oligodendrocyte	NCAM	0.416166	0		339	Myeloid	Myeloid	TNF	0.00408219	0
340	Oligodendrocyte	Oligodendrocyte	PSAP	0.0128889	0		340	Myeloid	Neoplastic Cells	CD99	0.020834	0
341	Oligodendrocyte	Oligodendrocyte Precursor Cells	COLLAGEN	0.0110251	0		341	Myeloid	Neoplastic Cells	CypA	0.0644942	0
342	Oligodendrocyte	Oligodendrocyte Precursor Cells	LAMININ	0.0089486	0		342	Myeloid	Neoplastic Cells	EGF	0.0035566	0
343	Oligodendrocyte	Oligodendrocyte Precursor Cells	NCAM	0.461755	0		343	Myeloid	Neoplastic Cells	GALECTIN	0.00694658	0
344	Oligodendrocyte	Oligodendrocyte Precursor Cells	NRXN	0.715761	0		344	Myeloid	Neoplastic Cells	MHC-I	0.00989972	0
345	Oligodendrocyte	Oligodendrocyte Precursor Cells	PSAP	0.0101058	0		345	Myeloid	Neoplastic Cells	MPZ	0.000515076	0
346	Oligodendrocyte	Pericyte Cells	CLDN	0.0893521	0		346	Myeloid	Neoplastic Cells	OSM	0.00138515	0
347	Pericyte Cells	Astrocyte	ADGRL	0.199437	0		347	Myeloid	Neoplastic Cells	PTN	0.0218535	0
348	Pericyte Cells	Astrocyte	COLLAGEN	0.0131375	0		348	Myeloid	Neoplastic Cells	SPP1	0.0166938	0
349	Pericyte Cells	Astrocyte	FLRT	0.110698	0		349	Myeloid	Neutrophils	APP	0.00631885	0
350	Pericyte Cells	Astrocyte	FN1	0.00884883	0		350	Myeloid	Neutrophils	ApoE	0.139856	0
351	Pericyte Cells	Astrocyte	PTN	0.0716545	0		351	Myeloid	Neutrophils	CD39	0.00285537	0
352	Pericyte Cells	Astrocyte	PTPRM	0.0114116	0		352	Myeloid	Neutrophils	GALECTIN	0.0204636	0
353	Pericyte Cells	Endothelial Cells	PTPRM	0.0415369	0		353	Myeloid	Oligodendrocyte	APP	0.00121574	0
354	Pericyte Cells	Endothelial Cells	UNC5	0.042343	0.04		354	Myeloid	Oligodendrocyte	CD99	0.0044197	0
355	Pericyte Cells	Excitatory Neurons	ADGRL	0.334135	0		355	Myeloid	Oligodendrocyte	CypA	0.0648951	0
356	Pericyte Cells	Excitatory Neurons	FLRT	0.12132	0		356	Myeloid	Oligodendrocyte	GALECTIN	0.00563294	0
357	Pericyte Cells	Excitatory Neurons	LAMININ	0.394311	0		357	Myeloid	Oligodendrocyte	GAS	0.00141389	0
358	Pericyte Cells	Excitatory Neurons	UNC5	0.222532	0		358	Myeloid	Oligodendrocyte	GRN	0.0409309	0
359	Pericyte Cells	Inhibitory Neurons	ADGRL	0.27483	0		359	Myeloid	Oligodendrocyte	OSM	0.00148466	0
360	Pericyte Cells	Inhibitory Neurons	FLRT	0.0404205	0		360	Myeloid	Oligodendrocyte	PSAP	0.0669873	0
361	Pericyte Cells	Inhibitory Neurons	LAMININ	0.0961983	0		361	Myeloid	Oligodendrocyte	SPP1	0.0305501	0
362	Pericyte Cells	Inhibitory Neurons	PTN	0.0127294	0		362	Myeloid	T Cells	GALECTIN	0.0473558	0
363	Pericyte Cells	Inhibitory Neurons	PTPRM	0.0394972	0		363	Myeloid	T Cells	MIF	0.0701076	0.02
364	Pericyte Cells	Inhibitory Neurons	UNC5	0.172323	0.015		364	Myeloid	T Cells	SPP1	0.0351655	0.02
365	Pericyte Cells	Microglia	APP	0.0542533	0		365	Neoplastic Cells	Astrocyte	APP	0.0329017	0.01
366	Pericyte Cells	Oligodendrocyte	CLDN	0.0893521	0		366	Neoplastic Cells	Astrocyte	CADM	0.00642271	0
367	Pericyte Cells	Oligodendrocyte	UNC5	0.172233	0		367	Neoplastic Cells	Astrocyte	CD99	0.0338577	0
368	Pericyte Cells	Oligodendrocyte Precursor Cells	ADGRL	0.231175	0		368	Neoplastic Cells	Astrocyte	CDH	0.00393723	0
369	Pericyte Cells	Oligodendrocyte Precursor Cells	COLLAGEN	0.0120141	0		369	Neoplastic Cells	Astrocyte	CNTN	0.0073816	0
370	Pericyte Cells	Oligodendrocyte Precursor Cells	FLRT	0.0422985	0		370	Neoplastic Cells	Astrocyte	COLLAGEN	0.00338415	0
371	Pericyte Cells	Oligodendrocyte Precursor Cells	FN1	0.00808913	0		371	Neoplastic Cells	Astrocyte	CypA	0.0897226	0
372	Pericyte Cells	Oligodendrocyte Precursor Cells	LAMININ	0.0845347	0		372	Neoplastic Cells	Astrocyte	GAP	0.00780908	0
373	Pericyte Cells	Oligodendrocyte Precursor Cells	PTN	0.168686	0		373	Neoplastic Cells	Astrocyte	JAM	0.00116431	0
374	Pericyte Cells	Oligodendrocyte Precursor Cells	PTPRM	0.0115249	0		374	Neoplastic Cells	Astrocyte	MK	0.0358559	0
375	Pericyte Cells	Oligodendrocyte Precursor Cells	UNC5	0.0458241	0.02		375	Neoplastic Cells	Astrocyte	MPZ	0.000704162	0
376	Pericyte Cells	Pericyte Cells	CLDN	0.0235415	0		376	Neoplastic Cells	Astrocyte	NCAM	0.0185319	0
377	Pericyte Cells	Pericyte Cells	FLRT	0.17093	0		377	Neoplastic Cells	Astrocyte	NOTCH	0.00291395	0
378	Pericyte Cells	Pericyte Cells	PTPRM	0.0163488	0		378	Neoplastic Cells	Astrocyte	NRXN	0.0104349	0
379	Pericyte Cells	Pericyte Cells	UNC5	0.0499304	0		379	Neoplastic Cells	Astrocyte	PSAP	0.0124113	0
							380	Neoplastic Cells	Astrocyte	PTN	0.311804	0
							381	Neoplastic Cells	Astrocyte	PTPR	0.00164448	0
							382	Neoplastic Cells	Astrocyte	TENASCIN	0.00133109	0
							383	Neoplastic Cells	Dendritic Cells	ADGRE	0.00532369	0
							384	Neoplastic Cells	Dendritic Cells	APP	0.129815	0
							385	Neoplastic Cells	Dendritic Cells	CNTN	0.00212756	0
							386	Neoplastic Cells	Dendritic Cells	COLLAGEN	0.00116888	0
							387	Neoplastic Cells	Dendritic Cells	MIF	0.0527099	0.02
							388	Neoplastic Cells	Dendritic Cells	NOTCH	0.0027372	0
							389	Neoplastic Cells	Endothelial Cells	APP	0.0577187	0
							390	Neoplastic Cells	Endothelial Cells	CD99	0.00811623	0
							391	Neoplastic Cells	Endothelial Cells	CypA	0.0483104	0
							392	Neoplastic Cells	Endothelial Cells	MK	0.00344279	0
							393	Neoplastic Cells	Endothelial Cells	PTN	0.0286254	0
							394	Neoplastic Cells	Macrophage	ADGRE	0.00444017	0
							395	Neoplastic Cells	Macrophage	APP	0.0736267	0
							396	Neoplastic Cells	Macrophage	COLLAGEN	0.00548679	0
							397	Neoplastic Cells	Macrophage	MIF	0.0848738	0
							398	Neoplastic Cells	Macrophage	MK	0.0046583	0
							399	Neoplastic Cells	Macrophage	PTN	0.026138	0
							400	Neoplastic Cells	Macrophage	SPP1	0.0408227	0
							401	Neoplastic Cells	Macrophage	THY1	0.00333071	0
							402	Neoplastic Cells	Microglia	APP	0.0852069	0
							403	Neoplastic Cells	Microglia	COLLAGEN	0.0022871	0
							404	Neoplastic Cells	Microglia	MIF	0.122586	0
							405	Neoplastic Cells	Microglia	SPP1	0.0173764	0
							406	Neoplastic Cells	Mural Cells	APP	0.202732	0
							407	Neoplastic Cells	Mural Cells	ApoE	0.147853	0
							408	Neoplastic Cells	Mural Cells	CD99	0.00784655	0.04
							409	Neoplastic Cells	Mural Cells	MHC-II	0.0109568	0
							410	Neoplastic Cells	Mural Cells	MK	0.0040322	0
							411	Neoplastic Cells	Mural Cells	PTN	0.0333816	0
							412	Neoplastic Cells	Myeloid	APP	0.239828	0
							413	Neoplastic Cells	Myeloid	ApoE	0.175146	0
							414	Neoplastic Cells	Myeloid	CD99	0.0261728	0
							415	Neoplastic Cells	Myeloid	CypA	0.0483528	0
							416	Neoplastic Cells	Myeloid	GRN	0.00061968	0
							417	Neoplastic Cells	Myeloid	JAM	0.0008768	0
							418	Neoplastic Cells	Myeloid	MHC-II	0.00442558	0
							419	Neoplastic Cells	Myeloid	MIF	0.135188	0
							420	Neoplastic Cells	Myeloid	MK	0.0123136	0
							421	Neoplastic Cells	Myeloid	MPZ	0.000515076	0
							422	Neoplastic Cells	Myeloid	PTN	0.0850715	0
							423	Neoplastic Cells	Myeloid	SPP1	0.00596608	0
							424	Neoplastic Cells	Myeloid	THY1	0.00365072	0
							425	Neoplastic Cells	Neoplastic Cells	APP	0.0339601	0
							426	Neoplastic Cells	Neoplastic Cells	CADM	0.00190949	0
							427	Neoplastic Cells	Neoplastic Cells	CD99	0.018232	0
							428	Neoplastic Cells	Neoplastic Cells	CDH	0.00161533	0
							429	Neoplastic Cells	Neoplastic Cells	CNTN	0.00219015	0
							430	Neoplastic Cells	Neoplastic Cells	COLLAGEN	0.000924578	0
							431	Neoplastic Cells	Neoplastic Cells	CypA	0.0737954	0
							432	Neoplastic Cells	Neoplastic Cells	GAP	0.000586769	0
							433	Neoplastic Cells	Neoplastic Cells	JAM	0.0012694	0
							434	Neoplastic Cells	Neoplastic Cells	MHC-I	0.000986318	0
							435	Neoplastic Cells	Neoplastic Cells	MK	0.0323226	0
							436	Neoplastic Cells	Neoplastic Cells	MPZ	0.000449053	0
							437	Neoplastic Cells	Neoplastic Cells	NCAM	0.0233676	0
							438	Neoplastic Cells	Neoplastic Cells	NRXN	0.0072721	0
							439	Neoplastic Cells	Neoplastic Cells	PTN	0.246411	0
							440	Neoplastic Cells	Neoplastic Cells	PTPR	0.00138742	0
							441	Neoplastic Cells	Neoplastic Cells	SPP1	0.00423174	0
							442	Neoplastic Cells	Neutrophils	APP	0.150942	0
							443	Neoplastic Cells	Neutrophils	ApoE	0.0890555	0
							444	Neoplastic Cells	Neutrophils	MK	0.00399231	0
							445	Neoplastic Cells	Neutrophils	PTN	0.033061	0
							446	Neoplastic Cells	Oligodendrocyte	APP	0.037809	0
							447	Neoplastic Cells	Oligodendrocyte	CADM	0.00178858	0
							448	Neoplastic Cells	Oligodendrocyte	CD99	0.00385964	0
							449	Neoplastic Cells	Oligodendrocyte	COLLAGEN	0.000898881	0
							450	Neoplastic Cells	Oligodendrocyte	CypA	0.0742495	0
							451	Neoplastic Cells	Oligodendrocyte	GRN	0.00460558	0
							452	Neoplastic Cells	Oligodendrocyte	JAM	0.00210768	0
							453	Neoplastic Cells	Oligodendrocyte	MK	0.0118641	0
							454	Neoplastic Cells	Oligodendrocyte	NCAM	0.0311311	0
							455	Neoplastic Cells	Oligodendrocyte	NRXN	0.00289699	0
							456	Neoplastic Cells	Oligodendrocyte	PSAP	0.041064	0
							457	Neoplastic Cells	Oligodendrocyte	PTN	0.0953525	0
							458	Neoplastic Cells	Oligodendrocyte	PTPR	0.00149722	0
							459	Neoplastic Cells	Oligodendrocyte	SPP1	0.00782652	0.02
							460	Neoplastic Cells	T Cells	APP	0.0806277	0
							461	Neoplastic Cells	T Cells	COLLAGEN	0.00118127	0
							462	Neoplastic Cells	T Cells	MIF	0.129299	0
							463	Neoplastic Cells	T Cells	MK	0.00220144	0
							464	Neoplastic Cells	T Cells	PTN	0.0184724	0
							465	Neutrophils	Astrocyte	CypA	0.0592239	0
							466	Neutrophils	Astrocyte	PSAP	0.016345	0
							467	Neutrophils	Astrocyte	SPP1	0.0261019	0.02
							468	Neutrophils	Dendritic Cells	COMPLEMENT	0.0157212	0
							469	Neutrophils	Endothelial Cells	CypA	0.0314029	0
							470	Neutrophils	Macrophage	COMPLEMENT	0.0212225	0
							471	Neutrophils	Macrophage	MIF	0.0207644	0
							472	Neutrophils	Macrophage	SPP1	0.175495	0
							473	Neutrophils	Microglia	IL1	0.0387066	0
							474	Neutrophils	Microglia	MIF	0.014241	0
							475	Neutrophils	Microglia	SPP1	0.0812529	0
							476	Neutrophils	Mural Cells	ApoE	0.212016	0
							477	Neutrophils	Mural Cells	COMPLEMENT	0.0225776	0
							478	Neutrophils	Myeloid	ApoE	0.24771	0
							479	Neutrophils	Myeloid	COMPLEMENT	0.0709093	0
							480	Neutrophils	Myeloid	CypA	0.031431	0
							481	Neutrophils	Myeloid	GRN	0.00253925	0
							482	Neutrophils	Myeloid	MIF	0.0345069	0
							483	Neutrophils	Myeloid	SPP1	0.0291416	0
							484	Neutrophils	Neoplastic Cells	CypA	0.0484227	0
							485	Neutrophils	Neoplastic Cells	SPP1	0.0208112	0
							486	Neutrophils	Neutrophils	ApoE	0.131644	0
							487	Neutrophils	Oligodendrocyte	CypA	0.0487289	0
							488	Neutrophils	Oligodendrocyte	GRN	0.0186419	0
							489	Neutrophils	Oligodendrocyte	PSAP	0.0535863	0
							490	Neutrophils	Oligodendrocyte	SPP1	0.0379531	0
							491	Neutrophils	T Cells	SPP1	0.0436365	0
							492	Oligodendrocyte	Astrocyte	APP	0.0573746	0
							493	Oligodendrocyte	Astrocyte	CADM	0.00601774	0
							494	Oligodendrocyte	Astrocyte	CD99	0.0072586	0
							495	Oligodendrocyte	Astrocyte	COLLAGEN	0.0124146	0
							496	Oligodendrocyte	Astrocyte	CypA	0.0857005	0
							497	Oligodendrocyte	Astrocyte	KLK	0.00651371	0
							498	Oligodendrocyte	Astrocyte	MIF	0.0263137	0
							499	Oligodendrocyte	Astrocyte	NCAM	0.0248259	0
							500	Oligodendrocyte	Astrocyte	NOTCH	0.00221608	0
							501	Oligodendrocyte	Astrocyte	NRXN	0.00331389	0
							502	Oligodendrocyte	Astrocyte	PSAP	0.0167986	0
							503	Oligodendrocyte	Astrocyte	PTN	0.151438	0
							504	Oligodendrocyte	Astrocyte	PTPR	0.000915471	0
							505	Oligodendrocyte	Astrocyte	SEMA4	0.0016081	0
							506	Oligodendrocyte	Dendritic Cells	ADGRE	0.00706101	0
							507	Oligodendrocyte	Dendritic Cells	APP	0.216038	0
							508	Oligodendrocyte	Dendritic Cells	COLLAGEN	0.00428915	0
							509	Oligodendrocyte	Dendritic Cells	MIF	0.0688136	0
							510	Oligodendrocyte	Dendritic Cells	NOTCH	0.00208227	0
							511	Oligodendrocyte	Endothelial Cells	APP	0.0978698	0
							512	Oligodendrocyte	Endothelial Cells	CypA	0.0460508	0
							513	Oligodendrocyte	Macrophage	ADGRE	0.00588974	0
							514	Oligodendrocyte	Macrophage	APP	0.12527	0
							515	Oligodendrocyte	Macrophage	COLLAGEN	0.0200597	0
							516	Oligodendrocyte	Macrophage	MIF	0.109666	0
							517	Oligodendrocyte	Macrophage	SPP1	0.122027	0
							518	Oligodendrocyte	Macrophage	THY1	0.00354877	0
							519	Oligodendrocyte	Microglia	APP	0.144484	0
							520	Oligodendrocyte	Microglia	COLLAGEN	0.00838441	0
							521	Oligodendrocyte	Microglia	MIF	0.159594	0
							522	Oligodendrocyte	Microglia	SPP1	0.0545961	0
							523	Oligodendrocyte	Mural Cells	APP	0.333126	0
							524	Oligodendrocyte	Mural Cells	ApoE	0.141487	0
							525	Oligodendrocyte	Mural Cells	MHC-II	0.0022781	0
							526	Oligodendrocyte	Myeloid	APP	0.39397	0
							527	Oligodendrocyte	Myeloid	ApoE	0.167837	0
							528	Oligodendrocyte	Myeloid	CD99	0.00553833	0
							529	Oligodendrocyte	Myeloid	CypA	0.0460913	0
							530	Oligodendrocyte	Myeloid	GRN	0.00082635	0
							531	Oligodendrocyte	Myeloid	MHC-II	0.00091981	0
							532	Oligodendrocyte	Myeloid	MIF	0.171917	0
							533	Oligodendrocyte	Myeloid	PTN	0.0323213	0
							534	Oligodendrocyte	Myeloid	SPP1	0.0192234	0
							535	Oligodendrocyte	Myeloid	THY1	0.00388965	0
							536	Oligodendrocyte	Neoplastic Cells	APP	0.058612	0
							537	Oligodendrocyte	Neoplastic Cells	CADM	0.00178858	0
							538	Oligodendrocyte	Neoplastic Cells	CD99	0.00385964	0
							539	Oligodendrocyte	Neoplastic Cells	COLLAGEN	0.00339341	0
							540	Oligodendrocyte	Neoplastic Cells	CypA	0.070432	0
							541	Oligodendrocyte	Neoplastic Cells	NCAM	0.0313196	0
							542	Oligodendrocyte	Neoplastic Cells	NRXN	0.00230746	0
							543	Oligodendrocyte	Neoplastic Cells	PDGF	0.00162564	0
							544	Oligodendrocyte	Neoplastic Cells	PTN	0.120268	0
							545	Oligodendrocyte	Neoplastic Cells	PTPR	0.00139079	0
							546	Oligodendrocyte	Neoplastic Cells	SPP1	0.0136882	0
							547	Oligodendrocyte	Neutrophils	APP	0.24953	0
							548	Oligodendrocyte	Neutrophils	ApoE	0.0849687	0
							549	Oligodendrocyte	Neutrophils	PTN	0.0153792	0
							550	Oligodendrocyte	Oligodendrocyte	APP	0.0659733	0
							551	Oligodendrocyte	Oligodendrocyte	CADM	0.00167531	0
							552	Oligodendrocyte	Oligodendrocyte	CLDN	0.0717197	0
							553	Oligodendrocyte	Oligodendrocyte	CNTN	0.0158203	0
							554	Oligodendrocyte	Oligodendrocyte	COLLAGEN	0.00329916	0
							555	Oligodendrocyte	Oligodendrocyte	CypA	0.070867	0
							556	Oligodendrocyte	Oligodendrocyte	FGF	0.00706561	0
							557	Oligodendrocyte	Oligodendrocyte	GRN	0.00613343	0
							558	Oligodendrocyte	Oligodendrocyte	JAM	0.00140818	0
							559	Oligodendrocyte	Oligodendrocyte	MAG	0.113143	0
							560	Oligodendrocyte	Oligodendrocyte	NCAM	0.0416406	0
							561	Oligodendrocyte	Oligodendrocyte	NRXN	0.000919303	0
							562	Oligodendrocyte	Oligodendrocyte	PSAP	0.0550154	0
							563	Oligodendrocyte	Oligodendrocyte	PTN	0.045161	0.005
							564	Oligodendrocyte	Oligodendrocyte	SPP1	0.0251134	0
							565	Oligodendrocyte	T Cells	APP	0.134441	0
							566	Oligodendrocyte	T Cells	COLLAGEN	0.00433458	0
							567	Oligodendrocyte	T Cells	MIF	0.167908	0
							568	Oligodendrocyte	T Cells	SPP1	0.028932	0.04
							569	T Cells	Astrocyte	CD99	0.00573627	0.01
							570	T Cells	Astrocyte	EGF	0.0242478	0
							571	T Cells	Astrocyte	PSAP	0.0104271	0
							572	T Cells	Macrophage	COMPLEMENT	0.00564195	0
							573	T Cells	Macrophage	SPP1	0.131305	0
							574	T Cells	Microglia	IL1	0.002319	0
							575	T Cells	Microglia	SPP1	0.0590926	0
							576	T Cells	Mural Cells	ApoE	0.157207	0
							577	T Cells	Mural Cells	COMPLEMENT	0.0060083	0
							578	T Cells	Myeloid	ApoE	0.18585	0
							579	T Cells	Myeloid	CD99	0.000882875	0
							580	T Cells	Myeloid	COMPLEMENT	0.019117	0
							581	T Cells	Myeloid	GRN	0.000234888	0
							582	T Cells	Myeloid	SPP1	0.0208709	0
							583	T Cells	Neoplastic Cells	EGF	0.00402802	0
							584	T Cells	Neoplastic Cells	SPP1	0.0148685	0
							585	T Cells	Neutrophils	ApoE	0.0951045	0
							586	T Cells	Oligodendrocyte	GRN	0.00175007	0
							587	T Cells	Oligodendrocyte	PSAP	0.0346597	0
							588	T Cells	Oligodendrocyte	SPP1	0.0272518	0
							589	T Cells	T Cells	SPP1	0.031385	0.03

## Sheet: Table S5 cellchat-pathways
Table S5. Cell communication pathwaya.
AD	source	target	ligand	receptor	prob	pval	interaction_name	interaction_name_2	pathway_name	annotation	evidence		GBM	source	target	ligand	receptor	prob	pval	interaction_name	interaction_name_2	pathway_name	annotation	evidence
1	Oligodendrocyte Precursor Cells	Excitatory Neurons	BMP7	BMPR1A_ACVR2A	0.00173067	0	BMP7_BMPR1A_ACVR2A	BMP7 - (BMPR1A+ACVR2A)	BMP	Secreted Signaling	KEGG: hsa04350; PMID:26893264		1	Oligodendrocyte	Oligodendrocyte	FGF1	FGFR2	0.00706561	0	FGF1_FGFR2	FGF1 - FGFR2	FGF	Secreted Signaling	PMC: 4393358
2	Oligodendrocyte Precursor Cells	Astrocyte	BMP7	BMPR1A_BMPR2	0.0047031	0	BMP7_BMPR1A_BMPR2	BMP7 - (BMPR1A+BMPR2)	BMP	Secreted Signaling	KEGG: hsa04350; PMID:26893264		2	Oligodendrocyte	Neoplastic Cells	PDGFA	PDGFRA	0.00162564	0	PDGFA_PDGFRA	PDGFA - PDGFRA	PDGF	Secreted Signaling	PMID: 15207812
3	Oligodendrocyte Precursor Cells	Excitatory Neurons	BMP7	BMPR1A_BMPR2	0.00437959	0	BMP7_BMPR1A_BMPR2	BMP7 - (BMPR1A+BMPR2)	BMP	Secreted Signaling	KEGG: hsa04350; PMID:26893264		3	Astrocyte	Astrocyte	PTN	PTPRZ1	0.158305	0	PTN_PTPRZ1	PTN - PTPRZ1	PTN	Secreted Signaling	PMID: 28356350; PMID: 25620911
4	Oligodendrocyte Precursor Cells	Astrocyte	BMP7	BMPR1B_BMPR2	0.00874994	0	BMP7_BMPR1B_BMPR2	BMP7 - (BMPR1B+BMPR2)	BMP	Secreted Signaling	KEGG: hsa04350; PMID:26893264		4	Endothelial Cells	Astrocyte	PTN	PTPRZ1	0.0276379	0	PTN_PTPRZ1	PTN - PTPRZ1	PTN	Secreted Signaling	PMID: 28356350; PMID: 25620911
5	Excitatory Neurons	Astrocyte	NRG1	ERBB4	0.167668	0	NRG1_ERBB4	NRG1 - ERBB4	NRG	Secreted Signaling	KEGG: hsa04012		5	Myeloid	Astrocyte	PTN	PTPRZ1	0.0187635	0	PTN_PTPRZ1	PTN - PTPRZ1	PTN	Secreted Signaling	PMID: 28356350; PMID: 25620911
6	Excitatory Neurons	Inhibitory Neurons	NRG1	ERBB4	0.186759	0	NRG1_ERBB4	NRG1 - ERBB4	NRG	Secreted Signaling	KEGG: hsa04012		6	Neoplastic Cells	Astrocyte	PTN	PTPRZ1	0.141299	0	PTN_PTPRZ1	PTN - PTPRZ1	PTN	Secreted Signaling	PMID: 28356350; PMID: 25620911
7	Excitatory Neurons	Oligodendrocyte	NRG1	ERBB4	0.0982196	0	NRG1_ERBB4	NRG1 - ERBB4	NRG	Secreted Signaling	KEGG: hsa04012		7	Oligodendrocyte	Astrocyte	PTN	PTPRZ1	0.0699148	0	PTN_PTPRZ1	PTN - PTPRZ1	PTN	Secreted Signaling	PMID: 28356350; PMID: 25620911
8	Excitatory Neurons	Oligodendrocyte Precursor Cells	NRG1	ERBB4	0.15987	0	NRG1_ERBB4	NRG1 - ERBB4	NRG	Secreted Signaling	KEGG: hsa04012		8	Astrocyte	Myeloid	PTN	PTPRZ1	0.0193127	0	PTN_PTPRZ1	PTN - PTPRZ1	PTN	Secreted Signaling	PMID: 28356350; PMID: 25620911
9	Excitatory Neurons	Astrocyte	NRG2	ERBB4	0.0175973	0	NRG2_ERBB4	NRG2 - ERBB4	NRG	Secreted Signaling	KEGG: hsa04012		9	Neoplastic Cells	Myeloid	PTN	PTPRZ1	0.0169377	0	PTN_PTPRZ1	PTN - PTPRZ1	PTN	Secreted Signaling	PMID: 28356350; PMID: 25620911
10	Inhibitory Neurons	Astrocyte	NRG2	ERBB4	0.0299261	0	NRG2_ERBB4	NRG2 - ERBB4	NRG	Secreted Signaling	KEGG: hsa04012		10	Astrocyte	Neoplastic Cells	PTN	PTPRZ1	0.165864	0	PTN_PTPRZ1	PTN - PTPRZ1	PTN	Secreted Signaling	PMID: 28356350; PMID: 25620911
11	Oligodendrocyte Precursor Cells	Astrocyte	NRG2	ERBB4	0.041673	0	NRG2_ERBB4	NRG2 - ERBB4	NRG	Secreted Signaling	KEGG: hsa04012		11	Endothelial Cells	Neoplastic Cells	PTN	PTPRZ1	0.029174	0	PTN_PTPRZ1	PTN - PTPRZ1	PTN	Secreted Signaling	PMID: 28356350; PMID: 25620911
12	Excitatory Neurons	Inhibitory Neurons	NRG2	ERBB4	0.0200117	0	NRG2_ERBB4	NRG2 - ERBB4	NRG	Secreted Signaling	KEGG: hsa04012		12	Myeloid	Neoplastic Cells	PTN	PTPRZ1	0.0198165	0	PTN_PTPRZ1	PTN - PTPRZ1	PTN	Secreted Signaling	PMID: 28356350; PMID: 25620911
13	Inhibitory Neurons	Inhibitory Neurons	NRG2	ERBB4	0.0339736	0	NRG2_ERBB4	NRG2 - ERBB4	NRG	Secreted Signaling	KEGG: hsa04012		13	Neoplastic Cells	Neoplastic Cells	PTN	PTPRZ1	0.14819	0	PTN_PTPRZ1	PTN - PTPRZ1	PTN	Secreted Signaling	PMID: 28356350; PMID: 25620911
14	Oligodendrocyte Precursor Cells	Inhibitory Neurons	NRG2	ERBB4	0.0472319	0	NRG2_ERBB4	NRG2 - ERBB4	NRG	Secreted Signaling	KEGG: hsa04012		14	Oligodendrocyte	Neoplastic Cells	PTN	PTPRZ1	0.0736227	0	PTN_PTPRZ1	PTN - PTPRZ1	PTN	Secreted Signaling	PMID: 28356350; PMID: 25620911
15	Excitatory Neurons	Oligodendrocyte	NRG2	ERBB4	0.00959208	0	NRG2_ERBB4	NRG2 - ERBB4	NRG	Secreted Signaling	KEGG: hsa04012		15	Astrocyte	Oligodendrocyte	PTN	PTPRZ1	0.0215816	0	PTN_PTPRZ1	PTN - PTPRZ1	PTN	Secreted Signaling	PMID: 28356350; PMID: 25620911
16	Inhibitory Neurons	Oligodendrocyte	NRG2	ERBB4	0.0164061	0	NRG2_ERBB4	NRG2 - ERBB4	NRG	Secreted Signaling	KEGG: hsa04012		16	Neoplastic Cells	Oligodendrocyte	PTN	PTPRZ1	0.0189329	0	PTN_PTPRZ1	PTN - PTPRZ1	PTN	Secreted Signaling	PMID: 28356350; PMID: 25620911
17	Oligodendrocyte Precursor Cells	Oligodendrocyte	NRG2	ERBB4	0.0229716	0	NRG2_ERBB4	NRG2 - ERBB4	NRG	Secreted Signaling	KEGG: hsa04012		17	Oligodendrocyte	Oligodendrocyte	PTN	PTPRZ1	0.00873888	0.01	PTN_PTPRZ1	PTN - PTPRZ1	PTN	Secreted Signaling	PMID: 28356350; PMID: 25620911
18	Excitatory Neurons	Oligodendrocyte Precursor Cells	NRG2	ERBB4	0.0166393	0	NRG2_ERBB4	NRG2 - ERBB4	NRG	Secreted Signaling	KEGG: hsa04012		18	Astrocyte	Astrocyte	PTN	SDC3	0.0619376	0	PTN_SDC3	PTN - SDC3	PTN	Secreted Signaling	PMID: 28356350; PMID: 25620911
19	Inhibitory Neurons	Oligodendrocyte Precursor Cells	NRG2	ERBB4	0.0283163	0	NRG2_ERBB4	NRG2 - ERBB4	NRG	Secreted Signaling	KEGG: hsa04012		19	Endothelial Cells	Astrocyte	PTN	SDC3	0.00987983	0	PTN_SDC3	PTN - SDC3	PTN	Secreted Signaling	PMID: 28356350; PMID: 25620911
20	Oligodendrocyte Precursor Cells	Oligodendrocyte Precursor Cells	NRG2	ERBB4	0.039457	0	NRG2_ERBB4	NRG2 - ERBB4	NRG	Secreted Signaling	KEGG: hsa04012		20	Myeloid	Astrocyte	PTN	SDC3	0.00666837	0	PTN_SDC3	PTN - SDC3	PTN	Secreted Signaling	PMID: 28356350; PMID: 25620911
21	Astrocyte	Astrocyte	NRG3	ERBB4	0.348683	0	NRG3_ERBB4	NRG3 - ERBB4	NRG	Secreted Signaling	KEGG: hsa04012		21	Neoplastic Cells	Astrocyte	PTN	SDC3	0.0546125	0	PTN_SDC3	PTN - SDC3	PTN	Secreted Signaling	PMID: 28356350; PMID: 25620911
22	Excitatory Neurons	Astrocyte	NRG3	ERBB4	0.314521	0	NRG3_ERBB4	NRG3 - ERBB4	NRG	Secreted Signaling	KEGG: hsa04012		22	Oligodendrocyte	Astrocyte	PTN	SDC3	0.025711	0	PTN_SDC3	PTN - SDC3	PTN	Secreted Signaling	PMID: 28356350; PMID: 25620911
23	Inhibitory Neurons	Astrocyte	NRG3	ERBB4	0.32201	0	NRG3_ERBB4	NRG3 - ERBB4	NRG	Secreted Signaling	KEGG: hsa04012		23	Astrocyte	Neoplastic Cells	PTN	SDC3	0.0196814	0	PTN_SDC3	PTN - SDC3	PTN	Secreted Signaling	PMID: 28356350; PMID: 25620911
24	Oligodendrocyte Precursor Cells	Astrocyte	NRG3	ERBB4	0.259848	0	NRG3_ERBB4	NRG3 - ERBB4	NRG	Secreted Signaling	KEGG: hsa04012		24	Endothelial Cells	Neoplastic Cells	PTN	SDC3	0.0030249	0	PTN_SDC3	PTN - SDC3	PTN	Secreted Signaling	PMID: 28356350; PMID: 25620911
25	Astrocyte	Inhibitory Neurons	NRG3	ERBB4	0.378999	0	NRG3_ERBB4	NRG3 - ERBB4	NRG	Secreted Signaling	KEGG: hsa04012		25	Myeloid	Neoplastic Cells	PTN	SDC3	0.00203707	0	PTN_SDC3	PTN - SDC3	PTN	Secreted Signaling	PMID: 28356350; PMID: 25620911
26	Excitatory Neurons	Inhibitory Neurons	NRG3	ERBB4	0.343433	0	NRG3_ERBB4	NRG3 - ERBB4	NRG	Secreted Signaling	KEGG: hsa04012		26	Neoplastic Cells	Neoplastic Cells	PTN	SDC3	0.0172618	0	PTN_SDC3	PTN - SDC3	PTN	Secreted Signaling	PMID: 28356350; PMID: 25620911
27	Inhibitory Neurons	Inhibitory Neurons	NRG3	ERBB4	0.351257	0	NRG3_ERBB4	NRG3 - ERBB4	NRG	Secreted Signaling	KEGG: hsa04012		27	Oligodendrocyte	Neoplastic Cells	PTN	SDC3	0.00796022	0	PTN_SDC3	PTN - SDC3	PTN	Secreted Signaling	PMID: 28356350; PMID: 25620911
28	Oligodendrocyte Precursor Cells	Inhibitory Neurons	NRG3	ERBB4	0.28583	0	NRG3_ERBB4	NRG3 - ERBB4	NRG	Secreted Signaling	KEGG: hsa04012		28	Astrocyte	Astrocyte	PTN	SDC4	0.0137984	0	PTN_SDC4	PTN - SDC4	PTN	Secreted Signaling	PMID: 28356350; PMID: 25620911
29	Astrocyte	Oligodendrocyte	NRG3	ERBB4	0.224478	0	NRG3_ERBB4	NRG3 - ERBB4	NRG	Secreted Signaling	KEGG: hsa04012		29	Endothelial Cells	Astrocyte	PTN	SDC4	0.00211002	0	PTN_SDC4	PTN - SDC4	PTN	Secreted Signaling	PMID: 28356350; PMID: 25620911
30	Excitatory Neurons	Oligodendrocyte	NRG3	ERBB4	0.198772	0	NRG3_ERBB4	NRG3 - ERBB4	NRG	Secreted Signaling	KEGG: hsa04012		30	Myeloid	Astrocyte	PTN	SDC4	0.00142053	0	PTN_SDC4	PTN - SDC4	PTN	Secreted Signaling	PMID: 28356350; PMID: 25620911
31	Inhibitory Neurons	Oligodendrocyte	NRG3	ERBB4	0.204326	0	NRG3_ERBB4	NRG3 - ERBB4	NRG	Secreted Signaling	KEGG: hsa04012		31	Neoplastic Cells	Astrocyte	PTN	SDC4	0.0120932	0	PTN_SDC4	PTN - SDC4	PTN	Secreted Signaling	PMID: 28356350; PMID: 25620911
32	Oligodendrocyte Precursor Cells	Oligodendrocyte	NRG3	ERBB4	0.159537	0	NRG3_ERBB4	NRG3 - ERBB4	NRG	Secreted Signaling	KEGG: hsa04012		32	Oligodendrocyte	Astrocyte	PTN	SDC4	0.00556097	0	PTN_SDC4	PTN - SDC4	PTN	Secreted Signaling	PMID: 28356350; PMID: 25620911
33	Astrocyte	Oligodendrocyte Precursor Cells	NRG3	ERBB4	0.335863	0	NRG3_ERBB4	NRG3 - ERBB4	NRG	Secreted Signaling	KEGG: hsa04012		33	Astrocyte	Astrocyte	PTN	NCL	0.116906	0	PTN_NCL	PTN - NCL	PTN	Secreted Signaling	PMID: 28356350; PMID: 25620911
34	Excitatory Neurons	Oligodendrocyte Precursor Cells	NRG3	ERBB4	0.302374	0	NRG3_ERBB4	NRG3 - ERBB4	NRG	Secreted Signaling	KEGG: hsa04012		34	Endothelial Cells	Astrocyte	PTN	NCL	0.019614	0	PTN_NCL	PTN - NCL	PTN	Secreted Signaling	PMID: 28356350; PMID: 25620911
35	Inhibitory Neurons	Oligodendrocyte Precursor Cells	NRG3	ERBB4	0.309704	0	NRG3_ERBB4	NRG3 - ERBB4	NRG	Secreted Signaling	KEGG: hsa04012		35	Neoplastic Cells	Astrocyte	PTN	NCL	0.103799	0	PTN_NCL	PTN - NCL	PTN	Secreted Signaling	PMID: 28356350; PMID: 25620911
36	Oligodendrocyte Precursor Cells	Oligodendrocyte Precursor Cells	NRG3	ERBB4	0.249046	0	NRG3_ERBB4	NRG3 - ERBB4	NRG	Secreted Signaling	KEGG: hsa04012		36	Oligodendrocyte	Astrocyte	PTN	NCL	0.0502512	0	PTN_NCL	PTN - NCL	PTN	Secreted Signaling	PMID: 28356350; PMID: 25620911
37	Astrocyte	Oligodendrocyte Precursor Cells	FGF2	FGFR1	0.00716527	0	FGF2_FGFR1	FGF2 - FGFR1	FGF	Secreted Signaling	PMC: 4393358		37	Astrocyte	Endothelial Cells	PTN	NCL	0.032585	0	PTN_NCL	PTN - NCL	PTN	Secreted Signaling	PMID: 28356350; PMID: 25620911
38	Astrocyte	Astrocyte	FGF2	FGFR2	0.00760377	0	FGF2_FGFR2	FGF2 - FGFR2	FGF	Secreted Signaling	PMC: 4393358		38	Neoplastic Cells	Endothelial Cells	PTN	NCL	0.0286254	0	PTN_NCL	PTN - NCL	PTN	Secreted Signaling	PMID: 28356350; PMID: 25620911
39	Astrocyte	Oligodendrocyte	FGF2	FGFR2	0.0086285	0	FGF2_FGFR2	FGF2 - FGFR2	FGF	Secreted Signaling	PMC: 4393358		39	Astrocyte	Macrophage	PTN	NCL	0.0297641	0	PTN_NCL	PTN - NCL	PTN	Secreted Signaling	PMID: 28356350; PMID: 25620911
40	Astrocyte	Astrocyte	FGF2	FGFR3	0.0212627	0	FGF2_FGFR3	FGF2 - FGFR3	FGF	Secreted Signaling	PMC: 4393358		40	Neoplastic Cells	Macrophage	PTN	NCL	0.026138	0	PTN_NCL	PTN - NCL	PTN	Secreted Signaling	PMID: 28356350; PMID: 25620911
41	Oligodendrocyte Precursor Cells	Oligodendrocyte Precursor Cells	PDGFC	PDGFRA	0.0059323	0	PDGFC_PDGFRA	PDGFC - PDGFRA	PDGF	Secreted Signaling	PMID: 15207812		41	Astrocyte	Mural Cells	PTN	NCL	0.0379735	0	PTN_NCL	PTN - NCL	PTN	Secreted Signaling	PMID: 28356350; PMID: 25620911
42	Inhibitory Neurons	Astrocyte	IGF1	IGF1R	0.00308134	0	IGF1_IGF1R	IGF1 - IGF1R	IGF	Secreted Signaling	PMID: 14604834		42	Neoplastic Cells	Mural Cells	PTN	NCL	0.0333816	0	PTN_NCL	PTN - NCL	PTN	Secreted Signaling	PMID: 28356350; PMID: 25620911
43	Inhibitory Neurons	Endothelial Cells	IGF1	IGF1R	0.00370867	0	IGF1_IGF1R	IGF1 - IGF1R	IGF	Secreted Signaling	PMID: 14604834		43	Astrocyte	Myeloid	PTN	NCL	0.0771247	0	PTN_NCL	PTN - NCL	PTN	Secreted Signaling	PMID: 28356350; PMID: 25620911
44	Inhibitory Neurons	Excitatory Neurons	IGF1	IGF1R	0.00516874	0	IGF1_IGF1R	IGF1 - IGF1R	IGF	Secreted Signaling	PMID: 14604834		44	Neoplastic Cells	Myeloid	PTN	NCL	0.0681339	0	PTN_NCL	PTN - NCL	PTN	Secreted Signaling	PMID: 28356350; PMID: 25620911
45	Inhibitory Neurons	Inhibitory Neurons	IGF1	IGF1R	0.00227397	0	IGF1_IGF1R	IGF1 - IGF1R	IGF	Secreted Signaling	PMID: 14604834		45	Oligodendrocyte	Myeloid	PTN	NCL	0.0323213	0	PTN_NCL	PTN - NCL	PTN	Secreted Signaling	PMID: 28356350; PMID: 25620911
46	Inhibitory Neurons	Oligodendrocyte Precursor Cells	IGF1	IGF1R	0.00309655	0	IGF1_IGF1R	IGF1 - IGF1R	IGF	Secreted Signaling	PMID: 14604834		46	Astrocyte	Neoplastic Cells	PTN	NCL	0.0914762	0	PTN_NCL	PTN - NCL	PTN	Secreted Signaling	PMID: 28356350; PMID: 25620911
47	Astrocyte	Endothelial Cells	ANGPTL4	CDH11	0.0088398	0	ANGPTL4_CDH11	ANGPTL4 - CDH11	ANGPTL	Secreted Signaling	PMID: 30049845		47	Endothelial Cells	Neoplastic Cells	PTN	NCL	0.0149883	0.01	PTN_NCL	PTN - NCL	PTN	Secreted Signaling	PMID: 28356350; PMID: 25620911
48	Astrocyte	Pericyte Cells	ANGPTL4	CDH11	0.00960873	0	ANGPTL4_CDH11	ANGPTL4 - CDH11	ANGPTL	Secreted Signaling	PMID: 30049845		48	Neoplastic Cells	Neoplastic Cells	PTN	NCL	0.0809592	0	PTN_NCL	PTN - NCL	PTN	Secreted Signaling	PMID: 28356350; PMID: 25620911
49	Astrocyte	Oligodendrocyte Precursor Cells	ANGPTL4	SDC3	0.00885375	0	ANGPTL4_SDC3	ANGPTL4 - SDC3	ANGPTL	Secreted Signaling	PMID: 29017031		49	Oligodendrocyte	Neoplastic Cells	PTN	NCL	0.0386853	0	PTN_NCL	PTN - NCL	PTN	Secreted Signaling	PMID: 28356350; PMID: 25620911
50	Astrocyte	Astrocyte	ANGPTL4	SDC4	0.00857248	0	ANGPTL4_SDC4	ANGPTL4 - SDC4	ANGPTL	Secreted Signaling	PMID: 29017031		50	Astrocyte	Neutrophils	PTN	NCL	0.0376105	0	PTN_NCL	PTN - NCL	PTN	Secreted Signaling	PMID: 28356350; PMID: 25620911
51	Astrocyte	Astrocyte	PTN	PTPRZ1	0.0928319	0	PTN_PTPRZ1	PTN - PTPRZ1	PTN	Secreted Signaling	PMID: 28356350; PMID: 25620911		51	Neoplastic Cells	Neutrophils	PTN	NCL	0.033061	0	PTN_NCL	PTN - NCL	PTN	Secreted Signaling	PMID: 28356350; PMID: 25620911
52	Oligodendrocyte Precursor Cells	Astrocyte	PTN	PTPRZ1	0.0928025	0	PTN_PTPRZ1	PTN - PTPRZ1	PTN	Secreted Signaling	PMID: 28356350; PMID: 25620911		52	Oligodendrocyte	Neutrophils	PTN	NCL	0.0153792	0	PTN_NCL	PTN - NCL	PTN	Secreted Signaling	PMID: 28356350; PMID: 25620911
53	Pericyte Cells	Astrocyte	PTN	PTPRZ1	0.0562354	0	PTN_PTPRZ1	PTN - PTPRZ1	PTN	Secreted Signaling	PMID: 28356350; PMID: 25620911		53	Astrocyte	Oligodendrocyte	PTN	NCL	0.0864024	0	PTN_NCL	PTN - NCL	PTN	Secreted Signaling	PMID: 28356350; PMID: 25620911
54	Astrocyte	Oligodendrocyte Precursor Cells	PTN	PTPRZ1	0.163375	0	PTN_PTPRZ1	PTN - PTPRZ1	PTN	Secreted Signaling	PMID: 28356350; PMID: 25620911		54	Endothelial Cells	Oligodendrocyte	PTN	NCL	0.0140911	0.04	PTN_NCL	PTN - NCL	PTN	Secreted Signaling	PMID: 28356350; PMID: 25620911
55	Oligodendrocyte Precursor Cells	Oligodendrocyte Precursor Cells	PTN	PTPRZ1	0.163327	0	PTN_PTPRZ1	PTN - PTPRZ1	PTN	Secreted Signaling	PMID: 28356350; PMID: 25620911		55	Neoplastic Cells	Oligodendrocyte	PTN	NCL	0.0764196	0	PTN_NCL	PTN - NCL	PTN	Secreted Signaling	PMID: 28356350; PMID: 25620911
56	Pericyte Cells	Oligodendrocyte Precursor Cells	PTN	PTPRZ1	0.102099	0	PTN_PTPRZ1	PTN - PTPRZ1	PTN	Secreted Signaling	PMID: 28356350; PMID: 25620911		56	Oligodendrocyte	Oligodendrocyte	PTN	NCL	0.0364221	0	PTN_NCL	PTN - NCL	PTN	Secreted Signaling	PMID: 28356350; PMID: 25620911
57	Astrocyte	Oligodendrocyte Precursor Cells	PTN	SDC3	0.0270341	0	PTN_SDC3	PTN - SDC3	PTN	Secreted Signaling	PMID: 28356350; PMID: 25620911		57	Astrocyte	T Cells	PTN	NCL	0.021058	0	PTN_NCL	PTN - NCL	PTN	Secreted Signaling	PMID: 28356350; PMID: 25620911
58	Oligodendrocyte Precursor Cells	Oligodendrocyte Precursor Cells	PTN	SDC3	0.027025	0	PTN_SDC3	PTN - SDC3	PTN	Secreted Signaling	PMID: 28356350; PMID: 25620911		58	Neoplastic Cells	T Cells	PTN	NCL	0.0184724	0	PTN_NCL	PTN - NCL	PTN	Secreted Signaling	PMID: 28356350; PMID: 25620911
59	Pericyte Cells	Oligodendrocyte Precursor Cells	PTN	SDC3	0.0159214	0	PTN_SDC3	PTN - SDC3	PTN	Secreted Signaling	PMID: 28356350; PMID: 25620911		59	Astrocyte	Astrocyte	PSAP	GPR37L1	0.0141339	0	PSAP_GPR37L1	PSAP - GPR37L1	PSAP	Secreted Signaling	PMID: 23690594
60	Astrocyte	Astrocyte	PTN	SDC4	0.0261906	0	PTN_SDC4	PTN - SDC4	PTN	Secreted Signaling	PMID: 28356350; PMID: 25620911		60	Dendritic Cells	Astrocyte	PSAP	GPR37L1	0.00388631	0	PSAP_GPR37L1	PSAP - GPR37L1	PSAP	Secreted Signaling	PMID: 23690594
61	Oligodendrocyte Precursor Cells	Astrocyte	PTN	SDC4	0.0261817	0	PTN_SDC4	PTN - SDC4	PTN	Secreted Signaling	PMID: 28356350; PMID: 25620911		61	Endothelial Cells	Astrocyte	PSAP	GPR37L1	0.011563	0	PSAP_GPR37L1	PSAP - GPR37L1	PSAP	Secreted Signaling	PMID: 23690594
62	Pericyte Cells	Astrocyte	PTN	SDC4	0.0154191	0	PTN_SDC4	PTN - SDC4	PTN	Secreted Signaling	PMID: 28356350; PMID: 25620911		62	Macrophage	Astrocyte	PSAP	GPR37L1	0.0127064	0	PSAP_GPR37L1	PSAP - GPR37L1	PSAP	Secreted Signaling	PMID: 23690594
63	Astrocyte	Inhibitory Neurons	PTN	ALK	0.0216632	0	PTN_ALK	PTN - ALK	PTN	Secreted Signaling	PMID: 28356350; PMID: 25620911		63	Microglia	Astrocyte	PSAP	GPR37L1	0.014122	0	PSAP_GPR37L1	PSAP - GPR37L1	PSAP	Secreted Signaling	PMID: 23690594
64	Oligodendrocyte Precursor Cells	Inhibitory Neurons	PTN	ALK	0.0216559	0	PTN_ALK	PTN - ALK	PTN	Secreted Signaling	PMID: 28356350; PMID: 25620911		64	Mural Cells	Astrocyte	PSAP	GPR37L1	0.019906	0	PSAP_GPR37L1	PSAP - GPR37L1	PSAP	Secreted Signaling	PMID: 23690594
65	Pericyte Cells	Inhibitory Neurons	PTN	ALK	0.0127294	0	PTN_ALK	PTN - ALK	PTN	Secreted Signaling	PMID: 28356350; PMID: 25620911		65	Myeloid	Astrocyte	PSAP	GPR37L1	0.0206358	0	PSAP_GPR37L1	PSAP - GPR37L1	PSAP	Secreted Signaling	PMID: 23690594
66	Astrocyte	Oligodendrocyte Precursor Cells	PTN	ALK	0.0839603	0	PTN_ALK	PTN - ALK	PTN	Secreted Signaling	PMID: 28356350; PMID: 25620911		66	Neoplastic Cells	Astrocyte	PSAP	GPR37L1	0.0124113	0	PSAP_GPR37L1	PSAP - GPR37L1	PSAP	Secreted Signaling	PMID: 23690594
67	Oligodendrocyte Precursor Cells	Oligodendrocyte Precursor Cells	PTN	ALK	0.0839335	0	PTN_ALK	PTN - ALK	PTN	Secreted Signaling	PMID: 28356350; PMID: 25620911		67	Neutrophils	Astrocyte	PSAP	GPR37L1	0.016345	0	PSAP_GPR37L1	PSAP - GPR37L1	PSAP	Secreted Signaling	PMID: 23690594
68	Pericyte Cells	Oligodendrocyte Precursor Cells	PTN	ALK	0.0506659	0	PTN_ALK	PTN - ALK	PTN	Secreted Signaling	PMID: 28356350; PMID: 25620911		68	Oligodendrocyte	Astrocyte	PSAP	GPR37L1	0.0167986	0	PSAP_GPR37L1	PSAP - GPR37L1	PSAP	Secreted Signaling	PMID: 23690594
69	Astrocyte	Astrocyte	PSAP	GPR37L1	0.0315229	0	PSAP_GPR37L1	PSAP - GPR37L1	PSAP	Secreted Signaling	PMID: 23690594		69	T Cells	Astrocyte	PSAP	GPR37L1	0.0104271	0	PSAP_GPR37L1	PSAP - GPR37L1	PSAP	Secreted Signaling	PMID: 23690594
70	Endothelial Cells	Astrocyte	PSAP	GPR37L1	0.0106989	0	PSAP_GPR37L1	PSAP - GPR37L1	PSAP	Secreted Signaling	PMID: 23690594		70	Astrocyte	Oligodendrocyte	PSAP	GPR37	0.0465755	0	PSAP_GPR37	PSAP - GPR37	PSAP	Secreted Signaling	PMID: 23690594
71	Excitatory Neurons	Astrocyte	PSAP	GPR37L1	0.0284953	0	PSAP_GPR37L1	PSAP - GPR37L1	PSAP	Secreted Signaling	PMID: 23690594		71	Dendritic Cells	Oligodendrocyte	PSAP	GPR37	0.0131196	0	PSAP_GPR37	PSAP - GPR37	PSAP	Secreted Signaling	PMID: 23690594
72	Inhibitory Neurons	Astrocyte	PSAP	GPR37L1	0.0104163	0	PSAP_GPR37L1	PSAP - GPR37L1	PSAP	Secreted Signaling	PMID: 23690594		72	Endothelial Cells	Oligodendrocyte	PSAP	GPR37	0.0383332	0	PSAP_GPR37	PSAP - GPR37	PSAP	Secreted Signaling	PMID: 23690594
73	Microglia	Astrocyte	PSAP	GPR37L1	0.0149064	0	PSAP_GPR37L1	PSAP - GPR37L1	PSAP	Secreted Signaling	PMID: 23690594		73	Macrophage	Oligodendrocyte	PSAP	GPR37	0.0420113	0	PSAP_GPR37	PSAP - GPR37	PSAP	Secreted Signaling	PMID: 23690594
74	Oligodendrocyte	Astrocyte	PSAP	GPR37L1	0.0121829	0	PSAP_GPR37L1	PSAP - GPR37L1	PSAP	Secreted Signaling	PMID: 23690594		74	Microglia	Oligodendrocyte	PSAP	GPR37	0.0465376	0	PSAP_GPR37	PSAP - GPR37	PSAP	Secreted Signaling	PMID: 23690594
75	Oligodendrocyte Precursor Cells	Astrocyte	PSAP	GPR37L1	0.0114475	0	PSAP_GPR37L1	PSAP - GPR37L1	PSAP	Secreted Signaling	PMID: 23690594		75	Mural Cells	Oligodendrocyte	PSAP	GPR37	0.0647269	0	PSAP_GPR37	PSAP - GPR37	PSAP	Secreted Signaling	PMID: 23690594
76	Astrocyte	Oligodendrocyte Precursor Cells	PSAP	GPR37L1	0.0262362	0	PSAP_GPR37L1	PSAP - GPR37L1	PSAP	Secreted Signaling	PMID: 23690594		76	Myeloid	Oligodendrocyte	PSAP	GPR37	0.0669873	0	PSAP_GPR37	PSAP - GPR37	PSAP	Secreted Signaling	PMID: 23690594
77	Endothelial Cells	Oligodendrocyte Precursor Cells	PSAP	GPR37L1	0.00887261	0	PSAP_GPR37L1	PSAP - GPR37L1	PSAP	Secreted Signaling	PMID: 23690594		77	Neoplastic Cells	Oligodendrocyte	PSAP	GPR37	0.041064	0	PSAP_GPR37	PSAP - GPR37	PSAP	Secreted Signaling	PMID: 23690594
78	Excitatory Neurons	Oligodendrocyte Precursor Cells	PSAP	GPR37L1	0.023704	0	PSAP_GPR37L1	PSAP - GPR37L1	PSAP	Secreted Signaling	PMID: 23690594		78	Neutrophils	Oligodendrocyte	PSAP	GPR37	0.0535863	0	PSAP_GPR37	PSAP - GPR37	PSAP	Secreted Signaling	PMID: 23690594
79	Inhibitory Neurons	Oligodendrocyte Precursor Cells	PSAP	GPR37L1	0.00863778	0	PSAP_GPR37L1	PSAP - GPR37L1	PSAP	Secreted Signaling	PMID: 23690594		79	Oligodendrocyte	Oligodendrocyte	PSAP	GPR37	0.0550154	0	PSAP_GPR37	PSAP - GPR37	PSAP	Secreted Signaling	PMID: 23690594
80	Microglia	Oligodendrocyte Precursor Cells	PSAP	GPR37L1	0.0123709	0	PSAP_GPR37L1	PSAP - GPR37L1	PSAP	Secreted Signaling	PMID: 23690594		80	T Cells	Oligodendrocyte	PSAP	GPR37	0.0346597	0	PSAP_GPR37	PSAP - GPR37	PSAP	Secreted Signaling	PMID: 23690594
81	Oligodendrocyte	Oligodendrocyte Precursor Cells	PSAP	GPR37L1	0.0101058	0	PSAP_GPR37L1	PSAP - GPR37L1	PSAP	Secreted Signaling	PMID: 23690594		81	Astrocyte	Astrocyte	PTPRS	NTRK3	0.00093611	0	PTPRS_NTRK3	PTPRS - NTRK3	PTPR	Secreted Signaling	PMID:21262467;PMID:25385546;
82	Oligodendrocyte Precursor Cells	Oligodendrocyte Precursor Cells	PSAP	GPR37L1	0.00949467	0	PSAP_GPR37L1	PSAP - GPR37L1	PSAP	Secreted Signaling	PMID: 23690594		82	Neoplastic Cells	Astrocyte	PTPRS	NTRK3	0.000913252	0	PTPRS_NTRK3	PTPRS - NTRK3	PTPR	Secreted Signaling	PMID:21262467;PMID:25385546;
83	Astrocyte	Oligodendrocyte	PSAP	GPR37	0.0333119	0	PSAP_GPR37	PSAP - GPR37	PSAP	Secreted Signaling	PMID: 23690594		83	Oligodendrocyte	Astrocyte	PTPRS	NTRK3	0.000915471	0	PTPRS_NTRK3	PTPRS - NTRK3	PTPR	Secreted Signaling	PMID:21262467;PMID:25385546;
84	Endothelial Cells	Oligodendrocyte	PSAP	GPR37	0.0113199	0	PSAP_GPR37	PSAP - GPR37	PSAP	Secreted Signaling	PMID: 23690594		84	Astrocyte	Neoplastic Cells	PTPRS	NTRK3	0.00142213	0	PTPRS_NTRK3	PTPRS - NTRK3	PTPR	Secreted Signaling	PMID:21262467;PMID:25385546;
85	Excitatory Neurons	Oligodendrocyte	PSAP	GPR37	0.0301178	0	PSAP_GPR37	PSAP - GPR37	PSAP	Secreted Signaling	PMID: 23690594		85	Neoplastic Cells	Neoplastic Cells	PTPRS	NTRK3	0.00138742	0	PTPRS_NTRK3	PTPRS - NTRK3	PTPR	Secreted Signaling	PMID:21262467;PMID:25385546;
86	Inhibitory Neurons	Oligodendrocyte	PSAP	GPR37	0.011021	0	PSAP_GPR37	PSAP - GPR37	PSAP	Secreted Signaling	PMID: 23690594		86	Oligodendrocyte	Neoplastic Cells	PTPRS	NTRK3	0.00139079	0	PTPRS_NTRK3	PTPRS - NTRK3	PTPR	Secreted Signaling	PMID:21262467;PMID:25385546;
87	Microglia	Oligodendrocyte	PSAP	GPR37	0.0157677	0	PSAP_GPR37	PSAP - GPR37	PSAP	Secreted Signaling	PMID: 23690594		87	Astrocyte	Astrocyte	PPIA	BSG	0.0988541	0	PPIA_BSG	PPIA - BSG	CypA	Secreted Signaling	PMID: 36012604
88	Oligodendrocyte	Oligodendrocyte	PSAP	GPR37	0.0128889	0	PSAP_GPR37	PSAP - GPR37	PSAP	Secreted Signaling	PMID: 23690594		88	Dendritic Cells	Astrocyte	PPIA	BSG	0.0407709	0	PPIA_BSG	PPIA - BSG	CypA	Secreted Signaling	PMID: 36012604
89	Oligodendrocyte Precursor Cells	Oligodendrocyte	PSAP	GPR37	0.0121115	0	PSAP_GPR37	PSAP - GPR37	PSAP	Secreted Signaling	PMID: 23690594		89	Endothelial Cells	Astrocyte	PPIA	BSG	0.0629169	0	PPIA_BSG	PPIA - BSG	CypA	Secreted Signaling	PMID: 36012604
90	Excitatory Neurons	Astrocyte	PTPRS	NTRK3	0.0184311	0	PTPRS_NTRK3	PTPRS - NTRK3	PTPR	Secreted Signaling	PMID:21262467;PMID:25385546;		90	Mural Cells	Astrocyte	PPIA	BSG	0.0607703	0	PPIA_BSG	PPIA - BSG	CypA	Secreted Signaling	PMID: 36012604
91	Inhibitory Neurons	Astrocyte	PTPRS	NTRK3	0.0251581	0	PTPRS_NTRK3	PTPRS - NTRK3	PTPR	Secreted Signaling	PMID:21262467;PMID:25385546;		91	Myeloid	Astrocyte	PPIA	BSG	0.0785842	0	PPIA_BSG	PPIA - BSG	CypA	Secreted Signaling	PMID: 36012604
92	Excitatory Neurons	Excitatory Neurons	PTPRS	NTRK3	0.0174333	0	PTPRS_NTRK3	PTPRS - NTRK3	PTPR	Secreted Signaling	PMID:21262467;PMID:25385546;		92	Neoplastic Cells	Astrocyte	PPIA	BSG	0.0897226	0	PPIA_BSG	PPIA - BSG	CypA	Secreted Signaling	PMID: 36012604
93	Inhibitory Neurons	Excitatory Neurons	PTPRS	NTRK3	0.0238048	0	PTPRS_NTRK3	PTPRS - NTRK3	PTPR	Secreted Signaling	PMID:21262467;PMID:25385546;		93	Neutrophils	Astrocyte	PPIA	BSG	0.0592239	0	PPIA_BSG	PPIA - BSG	CypA	Secreted Signaling	PMID: 36012604
94	Excitatory Neurons	Inhibitory Neurons	PTPRS	NTRK3	0.0147601	0	PTPRS_NTRK3	PTPRS - NTRK3	PTPR	Secreted Signaling	PMID:21262467;PMID:25385546;		94	Oligodendrocyte	Astrocyte	PPIA	BSG	0.0857005	0	PPIA_BSG	PPIA - BSG	CypA	Secreted Signaling	PMID: 36012604
95	Inhibitory Neurons	Inhibitory Neurons	PTPRS	NTRK3	0.0201748	0	PTPRS_NTRK3	PTPRS - NTRK3	PTPR	Secreted Signaling	PMID:21262467;PMID:25385546;		95	Astrocyte	Endothelial Cells	PPIA	BSG	0.0534747	0	PPIA_BSG	PPIA - BSG	CypA	Secreted Signaling	PMID: 36012604
96	Excitatory Neurons	Oligodendrocyte Precursor Cells	PTPRS	NTRK3	0.0205522	0	PTPRS_NTRK3	PTPRS - NTRK3	PTPR	Secreted Signaling	PMID:21262467;PMID:25385546;		96	Endothelial Cells	Endothelial Cells	PPIA	BSG	0.0334227	0	PPIA_BSG	PPIA - BSG	CypA	Secreted Signaling	PMID: 36012604
97	Inhibitory Neurons	Oligodendrocyte Precursor Cells	PTPRS	NTRK3	0.0280313	0	PTPRS_NTRK3	PTPRS - NTRK3	PTPR	Secreted Signaling	PMID:21262467;PMID:25385546;		97	Mural Cells	Endothelial Cells	PPIA	BSG	0.0322478	0	PPIA_BSG	PPIA - BSG	CypA	Secreted Signaling	PMID: 36012604
98	Excitatory Neurons	Pericyte Cells	PTPRS	NTRK3	0.026937	0	PTPRS_NTRK3	PTPRS - NTRK3	PTPR	Secreted Signaling	PMID:21262467;PMID:25385546;		98	Myeloid	Endothelial Cells	PPIA	BSG	0.0420754	0	PPIA_BSG	PPIA - BSG	CypA	Secreted Signaling	PMID: 36012604
99	Inhibitory Neurons	Pericyte Cells	PTPRS	NTRK3	0.0366525	0	PTPRS_NTRK3	PTPRS - NTRK3	PTPR	Secreted Signaling	PMID:21262467;PMID:25385546;		99	Neoplastic Cells	Endothelial Cells	PPIA	BSG	0.0483104	0	PPIA_BSG	PPIA - BSG	CypA	Secreted Signaling	PMID: 36012604
100	Excitatory Neurons	Excitatory Neurons	SLITRK4	PTPRS	0.00381665	0	SLITRK4_PTPRS	SLITRK4 - PTPRS	SLITRK	Secreted Signaling	PMID: 30648269;PMID: 30822649		100	Neutrophils	Endothelial Cells	PPIA	BSG	0.0314029	0	PPIA_BSG	PPIA - BSG	CypA	Secreted Signaling	PMID: 36012604
101	Inhibitory Neurons	Excitatory Neurons	SLITRK4	PTPRS	0.00217262	0	SLITRK4_PTPRS	SLITRK4 - PTPRS	SLITRK	Secreted Signaling	PMID: 30648269;PMID: 30822649		101	Oligodendrocyte	Endothelial Cells	PPIA	BSG	0.0460508	0	PPIA_BSG	PPIA - BSG	CypA	Secreted Signaling	PMID: 36012604
102	Excitatory Neurons	Inhibitory Neurons	SLITRK4	PTPRS	0.00523811	0	SLITRK4_PTPRS	SLITRK4 - PTPRS	SLITRK	Secreted Signaling	PMID: 30648269;PMID: 30822649		102	Astrocyte	Myeloid	PPIA	BSG	0.0535214	0	PPIA_BSG	PPIA - BSG	CypA	Secreted Signaling	PMID: 36012604
103	Inhibitory Neurons	Inhibitory Neurons	SLITRK4	PTPRS	0.00298362	0	SLITRK4_PTPRS	SLITRK4 - PTPRS	SLITRK	Secreted Signaling	PMID: 30648269;PMID: 30822649		103	Endothelial Cells	Myeloid	PPIA	BSG	0.0334525	0	PPIA_BSG	PPIA - BSG	CypA	Secreted Signaling	PMID: 36012604
104	Excitatory Neurons	Excitatory Neurons	SLITRK5	PTPRS	0.00307797	0	SLITRK5_PTPRS	SLITRK5 - PTPRS	SLITRK	Secreted Signaling	PMID: 30648269;PMID: 30822649		104	Mural Cells	Myeloid	PPIA	BSG	0.0322766	0	PPIA_BSG	PPIA - BSG	CypA	Secreted Signaling	PMID: 36012604
105	Excitatory Neurons	Inhibitory Neurons	SLITRK5	PTPRS	0.00422548	0	SLITRK5_PTPRS	SLITRK5 - PTPRS	SLITRK	Secreted Signaling	PMID: 30648269;PMID: 30822649		105	Myeloid	Myeloid	PPIA	BSG	0.0421125	0	PPIA_BSG	PPIA - BSG	CypA	Secreted Signaling	PMID: 36012604
106	Excitatory Neurons	Astrocyte	PPIA	BSG	0.0218513	0	PPIA_BSG	PPIA - BSG	CypA	Secreted Signaling	PMID: 36012604		106	Neoplastic Cells	Myeloid	PPIA	BSG	0.0483528	0	PPIA_BSG	PPIA - BSG	CypA	Secreted Signaling	PMID: 36012604
107	Inhibitory Neurons	Astrocyte	PPIA	BSG	0.00799988	0	PPIA_BSG	PPIA - BSG	CypA	Secreted Signaling	PMID: 36012604		107	Neutrophils	Myeloid	PPIA	BSG	0.031431	0	PPIA_BSG	PPIA - BSG	CypA	Secreted Signaling	PMID: 36012604
108	Excitatory Neurons	Endothelial Cells	PPIA	BSG	0.0360253	0	PPIA_BSG	PPIA - BSG	CypA	Secreted Signaling	PMID: 36012604		108	Oligodendrocyte	Myeloid	PPIA	BSG	0.0460913	0	PPIA_BSG	PPIA - BSG	CypA	Secreted Signaling	PMID: 36012604
109	Inhibitory Neurons	Endothelial Cells	PPIA	BSG	0.0133113	0	PPIA_BSG	PPIA - BSG	CypA	Secreted Signaling	PMID: 36012604		109	Astrocyte	Neoplastic Cells	PPIA	BSG	0.0814509	0	PPIA_BSG	PPIA - BSG	CypA	Secreted Signaling	PMID: 36012604
110	Excitatory Neurons	Excitatory Neurons	PPIA	BSG	0.0372589	0	PPIA_BSG	PPIA - BSG	CypA	Secreted Signaling	PMID: 36012604		110	Dendritic Cells	Neoplastic Cells	PPIA	BSG	0.0332163	0	PPIA_BSG	PPIA - BSG	CypA	Secreted Signaling	PMID: 36012604
111	Inhibitory Neurons	Excitatory Neurons	PPIA	BSG	0.0137782	0	PPIA_BSG	PPIA - BSG	CypA	Secreted Signaling	PMID: 36012604		111	Endothelial Cells	Neoplastic Cells	PPIA	BSG	0.051479	0	PPIA_BSG	PPIA - BSG	CypA	Secreted Signaling	PMID: 36012604
112	Excitatory Neurons	Inhibitory Neurons	PPIA	BSG	0.0124125	0	PPIA_BSG	PPIA - BSG	CypA	Secreted Signaling	PMID: 36012604		112	Mural Cells	Neoplastic Cells	PPIA	BSG	0.0497019	0	PPIA_BSG	PPIA - BSG	CypA	Secreted Signaling	PMID: 36012604
113	Excitatory Neurons	Excitatory Neurons	SLIT1	ROBO1	0.00556602	0	SLIT1_ROBO1	SLIT1 - ROBO1	SLIT	Secreted Signaling	PMID:10102268		113	Myeloid	Neoplastic Cells	PPIA	BSG	0.0644942	0	PPIA_BSG	PPIA - BSG	CypA	Secreted Signaling	PMID: 36012604
114	Excitatory Neurons	Inhibitory Neurons	SLIT1	ROBO1	0.0201978	0	SLIT1_ROBO1	SLIT1 - ROBO1	SLIT	Secreted Signaling	PMID:10102268		114	Neoplastic Cells	Neoplastic Cells	PPIA	BSG	0.0737954	0	PPIA_BSG	PPIA - BSG	CypA	Secreted Signaling	PMID: 36012604
115	Excitatory Neurons	Oligodendrocyte	SLIT1	ROBO1	0.00734282	0	SLIT1_ROBO1	SLIT1 - ROBO1	SLIT	Secreted Signaling	PMID:10102268		115	Neutrophils	Neoplastic Cells	PPIA	BSG	0.0484227	0	PPIA_BSG	PPIA - BSG	CypA	Secreted Signaling	PMID: 36012604
116	Excitatory Neurons	Oligodendrocyte Precursor Cells	SLIT1	ROBO1	0.00634575	0	SLIT1_ROBO1	SLIT1 - ROBO1	SLIT	Secreted Signaling	PMID:10102268		116	Oligodendrocyte	Neoplastic Cells	PPIA	BSG	0.070432	0	PPIA_BSG	PPIA - BSG	CypA	Secreted Signaling	PMID: 36012604
117	Excitatory Neurons	Pericyte Cells	SLIT1	ROBO1	0.00862923	0	SLIT1_ROBO1	SLIT1 - ROBO1	SLIT	Secreted Signaling	PMID:10102268		117	Astrocyte	Oligodendrocyte	PPIA	BSG	0.081948	0	PPIA_BSG	PPIA - BSG	CypA	Secreted Signaling	PMID: 36012604
118	Endothelial Cells	Excitatory Neurons	SLIT2	ROBO1	0.0107185	0	SLIT2_ROBO1	SLIT2 - ROBO1	SLIT	Secreted Signaling	PMID:10102268		118	Dendritic Cells	Oligodendrocyte	PPIA	BSG	0.0334297	0	PPIA_BSG	PPIA - BSG	CypA	Secreted Signaling	PMID: 36012604
119	Excitatory Neurons	Excitatory Neurons	SLIT2	ROBO1	0.0073352	0	SLIT2_ROBO1	SLIT2 - ROBO1	SLIT	Secreted Signaling	PMID:10102268		119	Endothelial Cells	Oligodendrocyte	PPIA	BSG	0.0518034	0	PPIA_BSG	PPIA - BSG	CypA	Secreted Signaling	PMID: 36012604
120	Inhibitory Neurons	Excitatory Neurons	SLIT2	ROBO1	0.011654	0	SLIT2_ROBO1	SLIT2 - ROBO1	SLIT	Secreted Signaling	PMID:10102268		120	Mural Cells	Oligodendrocyte	PPIA	BSG	0.0500158	0	PPIA_BSG	PPIA - BSG	CypA	Secreted Signaling	PMID: 36012604
121	Endothelial Cells	Inhibitory Neurons	SLIT2	ROBO1	0.0383722	0	SLIT2_ROBO1	SLIT2 - ROBO1	SLIT	Secreted Signaling	PMID:10102268		121	Myeloid	Oligodendrocyte	PPIA	BSG	0.0648951	0	PPIA_BSG	PPIA - BSG	CypA	Secreted Signaling	PMID: 36012604
122	Excitatory Neurons	Inhibitory Neurons	SLIT2	ROBO1	0.0264939	0	SLIT2_ROBO1	SLIT2 - ROBO1	SLIT	Secreted Signaling	PMID:10102268		122	Neoplastic Cells	Oligodendrocyte	PPIA	BSG	0.0742495	0	PPIA_BSG	PPIA - BSG	CypA	Secreted Signaling	PMID: 36012604
123	Inhibitory Neurons	Inhibitory Neurons	SLIT2	ROBO1	0.0416198	0	SLIT2_ROBO1	SLIT2 - ROBO1	SLIT	Secreted Signaling	PMID:10102268		123	Neutrophils	Oligodendrocyte	PPIA	BSG	0.0487289	0	PPIA_BSG	PPIA - BSG	CypA	Secreted Signaling	PMID: 36012604
124	Endothelial Cells	Oligodendrocyte	SLIT2	ROBO1	0.0141167	0	SLIT2_ROBO1	SLIT2 - ROBO1	SLIT	Secreted Signaling	PMID:10102268		124	Oligodendrocyte	Oligodendrocyte	PPIA	BSG	0.070867	0	PPIA_BSG	PPIA - BSG	CypA	Secreted Signaling	PMID: 36012604
125	Excitatory Neurons	Oligodendrocyte	SLIT2	ROBO1	0.00967128	0	SLIT2_ROBO1	SLIT2 - ROBO1	SLIT	Secreted Signaling	PMID:10102268		125	Endothelial Cells	Myeloid	FN1	ITGAV_ITGB1	0.00204731	0	FN1_ITGAV_ITGB1	FN1 - (ITGAV+ITGB1)	FN1	ECM-Receptor	KEGG: hsa04512
126	Inhibitory Neurons	Oligodendrocyte	SLIT2	ROBO1	0.0153442	0	SLIT2_ROBO1	SLIT2 - ROBO1	SLIT	Secreted Signaling	PMID:10102268		126	Endothelial Cells	Neoplastic Cells	FN1	ITGAV_ITGB1	0.00145049	0	FN1_ITGAV_ITGB1	FN1 - (ITGAV+ITGB1)	FN1	ECM-Receptor	KEGG: hsa04512
127	Endothelial Cells	Oligodendrocyte Precursor Cells	SLIT2	ROBO1	0.0122111	0	SLIT2_ROBO1	SLIT2 - ROBO1	SLIT	Secreted Signaling	PMID:10102268		127	Endothelial Cells	Oligodendrocyte	FN1	ITGAV_ITGB1	0.00268903	0	FN1_ITGAV_ITGB1	FN1 - (ITGAV+ITGB1)	FN1	ECM-Receptor	KEGG: hsa04512
128	Excitatory Neurons	Oligodendrocyte Precursor Cells	SLIT2	ROBO1	0.00836069	0	SLIT2_ROBO1	SLIT2 - ROBO1	SLIT	Secreted Signaling	PMID:10102268		128	Endothelial Cells	Astrocyte	FN1	ITGAV_ITGB8	0.00533976	0	FN1_ITGAV_ITGB8	FN1 - (ITGAV+ITGB8)	FN1	ECM-Receptor	KEGG: hsa04512
129	Inhibitory Neurons	Oligodendrocyte Precursor Cells	SLIT2	ROBO1	0.0132752	0	SLIT2_ROBO1	SLIT2 - ROBO1	SLIT	Secreted Signaling	PMID:10102268		129	Endothelial Cells	Neoplastic Cells	FN1	ITGAV_ITGB8	0.00243425	0	FN1_ITGAV_ITGB8	FN1 - (ITGAV+ITGB8)	FN1	ECM-Receptor	KEGG: hsa04512
130	Endothelial Cells	Pericyte Cells	SLIT2	ROBO1	0.01657	0	SLIT2_ROBO1	SLIT2 - ROBO1	SLIT	Secreted Signaling	PMID:10102268		130	Endothelial Cells	Oligodendrocyte	FN1	ITGAV_ITGB8	0.0023667	0	FN1_ITGAV_ITGB8	FN1 - (ITGAV+ITGB8)	FN1	ECM-Receptor	KEGG: hsa04512
131	Excitatory Neurons	Pericyte Cells	SLIT2	ROBO1	0.0113609	0.01	SLIT2_ROBO1	SLIT2 - ROBO1	SLIT	Secreted Signaling	PMID:10102268		131	Astrocyte	Astrocyte	LAMB2	ITGAV_ITGB8	0.00187542	0	LAMB2_ITGAV_ITGB8	LAMB2 - (ITGAV+ITGB8)	LAMININ	ECM-Receptor	KEGG: hsa04512
132	Inhibitory Neurons	Pericyte Cells	SLIT2	ROBO1	0.018007	0	SLIT2_ROBO1	SLIT2 - ROBO1	SLIT	Secreted Signaling	PMID:10102268		132	Astrocyte	Neoplastic Cells	LAMB2	ITGAV_ITGB8	0.000853337	0	LAMB2_ITGAV_ITGB8	LAMB2 - (ITGAV+ITGB8)	LAMININ	ECM-Receptor	KEGG: hsa04512
133	Endothelial Cells	Excitatory Neurons	SLIT2	ROBO2	0.0433554	0	SLIT2_ROBO2	SLIT2 - ROBO2	SLIT	Secreted Signaling	PMID:10102268		133	Astrocyte	Oligodendrocyte	LAMB2	ITGAV_ITGB8	0.000829618	0	LAMB2_ITGAV_ITGB8	LAMB2 - (ITGAV+ITGB8)	LAMININ	ECM-Receptor	KEGG: hsa04512
134	Excitatory Neurons	Excitatory Neurons	SLIT2	ROBO2	0.0299826	0	SLIT2_ROBO2	SLIT2 - ROBO2	SLIT	Secreted Signaling	PMID:10102268		134	Endothelial Cells	Astrocyte	COL4A1	ITGAV_ITGB8	0.00199639	0	COL4A1_ITGAV_ITGB8	COL4A1 - (ITGAV+ITGB8)	COLLAGEN	ECM-Receptor	KEGG: hsa04512
135	Inhibitory Neurons	Excitatory Neurons	SLIT2	ROBO2	0.0470041	0	SLIT2_ROBO2	SLIT2 - ROBO2	SLIT	Secreted Signaling	PMID:10102268		135	Endothelial Cells	Neoplastic Cells	COL4A1	ITGAV_ITGB8	0.000908442	0	COL4A1_ITGAV_ITGB8	COL4A1 - (ITGAV+ITGB8)	COLLAGEN	ECM-Receptor	KEGG: hsa04512
136	Endothelial Cells	Inhibitory Neurons	SLIT2	ROBO2	0.0712154	0	SLIT2_ROBO2	SLIT2 - ROBO2	SLIT	Secreted Signaling	PMID:10102268		136	Endothelial Cells	Oligodendrocyte	COL4A1	ITGAV_ITGB8	0.000883193	0	COL4A1_ITGAV_ITGB8	COL4A1 - (ITGAV+ITGB8)	COLLAGEN	ECM-Receptor	KEGG: hsa04512
137	Excitatory Neurons	Inhibitory Neurons	SLIT2	ROBO2	0.0496957	0	SLIT2_ROBO2	SLIT2 - ROBO2	SLIT	Secreted Signaling	PMID:10102268		137	Astrocyte	Astrocyte	COL6A1	ITGAV_ITGB8	0.00312197	0	COL6A1_ITGAV_ITGB8	COL6A1 - (ITGAV+ITGB8)	COLLAGEN	ECM-Receptor	KEGG: hsa04512
138	Inhibitory Neurons	Inhibitory Neurons	SLIT2	ROBO2	0.07702	0	SLIT2_ROBO2	SLIT2 - ROBO2	SLIT	Secreted Signaling	PMID:10102268		138	Astrocyte	Neoplastic Cells	COL6A1	ITGAV_ITGB8	0.0014215	0	COL6A1_ITGAV_ITGB8	COL6A1 - (ITGAV+ITGB8)	COLLAGEN	ECM-Receptor	KEGG: hsa04512
139	Endothelial Cells	Oligodendrocyte Precursor Cells	FN1	ITGAV_ITGB8	0.00903354	0	FN1_ITGAV_ITGB8	FN1 - (ITGAV+ITGB8)	FN1	ECM-Receptor	KEGG: hsa04512		139	Astrocyte	Oligodendrocyte	COL6A1	ITGAV_ITGB8	0.00138201	0	COL6A1_ITGAV_ITGB8	COL6A1 - (ITGAV+ITGB8)	COLLAGEN	ECM-Receptor	KEGG: hsa04512
140	Pericyte Cells	Oligodendrocyte Precursor Cells	FN1	ITGAV_ITGB8	0.00808913	0	FN1_ITGAV_ITGB8	FN1 - (ITGAV+ITGB8)	FN1	ECM-Receptor	KEGG: hsa04512		140	Oligodendrocyte	Astrocyte	COL9A2	ITGAV_ITGB8	0.00337023	0	COL9A2_ITGAV_ITGB8	COL9A2 - (ITGAV+ITGB8)	COLLAGEN	ECM-Receptor	KEGG: hsa04512
141	Excitatory Neurons	Oligodendrocyte Precursor Cells	LAMA2	ITGAV_ITGB8	0.00303718	0	LAMA2_ITGAV_ITGB8	LAMA2 - (ITGAV+ITGB8)	LAMININ	ECM-Receptor	KEGG: hsa04512		141	Oligodendrocyte	Neoplastic Cells	COL9A2	ITGAV_ITGB8	0.00153475	0	COL9A2_ITGAV_ITGB8	COL9A2 - (ITGAV+ITGB8)	COLLAGEN	ECM-Receptor	KEGG: hsa04512
142	Oligodendrocyte	Oligodendrocyte Precursor Cells	LAMA2	ITGAV_ITGB8	0.0089486	0	LAMA2_ITGAV_ITGB8	LAMA2 - (ITGAV+ITGB8)	LAMININ	ECM-Receptor	KEGG: hsa04512		142	Oligodendrocyte	Oligodendrocyte	COL9A2	ITGAV_ITGB8	0.00149212	0	COL9A2_ITGAV_ITGB8	COL9A2 - (ITGAV+ITGB8)	COLLAGEN	ECM-Receptor	KEGG: hsa04512
143	Pericyte Cells	Oligodendrocyte Precursor Cells	LAMA2	ITGAV_ITGB8	0.0662819	0	LAMA2_ITGAV_ITGB8	LAMA2 - (ITGAV+ITGB8)	LAMININ	ECM-Receptor	KEGG: hsa04512		143	Astrocyte	Astrocyte	COL9A3	ITGAV_ITGB8	0.0024625	0	COL9A3_ITGAV_ITGB8	COL9A3 - (ITGAV+ITGB8)	COLLAGEN	ECM-Receptor	KEGG: hsa04512
144	Pericyte Cells	Oligodendrocyte Precursor Cells	LAMA4	ITGAV_ITGB8	0.0116902	0	LAMA4_ITGAV_ITGB8	LAMA4 - (ITGAV+ITGB8)	LAMININ	ECM-Receptor	KEGG: hsa04512		144	Neoplastic Cells	Astrocyte	COL9A3	ITGAV_ITGB8	0.00203182	0	COL9A3_ITGAV_ITGB8	COL9A3 - (ITGAV+ITGB8)	COLLAGEN	ECM-Receptor	KEGG: hsa04512
145	Pericyte Cells	Oligodendrocyte Precursor Cells	LAMC1	ITGAV_ITGB8	0.0065626	0	LAMC1_ITGAV_ITGB8	LAMC1 - (ITGAV+ITGB8)	LAMININ	ECM-Receptor	KEGG: hsa04512		145	Oligodendrocyte	Astrocyte	COL9A3	ITGAV_ITGB8	0.00407995	0	COL9A3_ITGAV_ITGB8	COL9A3 - (ITGAV+ITGB8)	COLLAGEN	ECM-Receptor	KEGG: hsa04512
146	Pericyte Cells	Oligodendrocyte Precursor Cells	COL1A2	ITGAV_ITGB8	0.0120141	0	COL1A2_ITGAV_ITGB8	COL1A2 - (ITGAV+ITGB8)	COLLAGEN	ECM-Receptor	KEGG: hsa04512		146	Astrocyte	Neoplastic Cells	COL9A3	ITGAV_ITGB8	0.00112082	0	COL9A3_ITGAV_ITGB8	COL9A3 - (ITGAV+ITGB8)	COLLAGEN	ECM-Receptor	KEGG: hsa04512
147	Oligodendrocyte	Oligodendrocyte Precursor Cells	COL4A5	ITGAV_ITGB8	0.0110251	0	COL4A5_ITGAV_ITGB8	COL4A5 - (ITGAV+ITGB8)	COLLAGEN	ECM-Receptor	KEGG: hsa04512		147	Neoplastic Cells	Neoplastic Cells	COL9A3	ITGAV_ITGB8	0.000924578	0	COL9A3_ITGAV_ITGB8	COL9A3 - (ITGAV+ITGB8)	COLLAGEN	ECM-Receptor	KEGG: hsa04512
148	Oligodendrocyte Precursor Cells	Oligodendrocyte Precursor Cells	COL9A1	ITGAV_ITGB8	0.00891834	0	COL9A1_ITGAV_ITGB8	COL9A1 - (ITGAV+ITGB8)	COLLAGEN	ECM-Receptor	KEGG: hsa04512		148	Oligodendrocyte	Neoplastic Cells	COL9A3	ITGAV_ITGB8	0.00185866	0	COL9A3_ITGAV_ITGB8	COL9A3 - (ITGAV+ITGB8)	COLLAGEN	ECM-Receptor	KEGG: hsa04512
149	Pericyte Cells	Astrocyte	COL1A2	SDC4	0.0131375	0	COL1A2_SDC4	COL1A2 - SDC4	COLLAGEN	ECM-Receptor	KEGG: hsa04512		149	Astrocyte	Oligodendrocyte	COL9A3	ITGAV_ITGB8	0.00108968	0	COL9A3_ITGAV_ITGB8	COL9A3 - (ITGAV+ITGB8)	COLLAGEN	ECM-Receptor	KEGG: hsa04512
150	Oligodendrocyte	Astrocyte	COL4A5	SDC4	0.0120572	0	COL4A5_SDC4	COL4A5 - SDC4	COLLAGEN	ECM-Receptor	KEGG: hsa04512		150	Neoplastic Cells	Oligodendrocyte	COL9A3	ITGAV_ITGB8	0.000898881	0	COL9A3_ITGAV_ITGB8	COL9A3 - (ITGAV+ITGB8)	COLLAGEN	ECM-Receptor	KEGG: hsa04512
151	Oligodendrocyte Precursor Cells	Astrocyte	COL9A1	SDC4	0.00975514	0	COL9A1_SDC4	COL9A1 - SDC4	COLLAGEN	ECM-Receptor	KEGG: hsa04512		151	Oligodendrocyte	Oligodendrocyte	COL9A3	ITGAV_ITGB8	0.00180705	0	COL9A3_ITGAV_ITGB8	COL9A3 - (ITGAV+ITGB8)	COLLAGEN	ECM-Receptor	KEGG: hsa04512
152	Endothelial Cells	Astrocyte	FN1	SDC4	0.00988105	0	FN1_SDC4	FN1 - SDC4	FN1	ECM-Receptor	KEGG: hsa04512		152	Endothelial Cells	Astrocyte	FN1	CD44	0.00182843	0	FN1_CD44	FN1 - CD44	FN1	ECM-Receptor	KEGG: hsa04512
153	Pericyte Cells	Astrocyte	FN1	SDC4	0.00884883	0	FN1_SDC4	FN1 - SDC4	FN1	ECM-Receptor	KEGG: hsa04512		153	Endothelial Cells	Dendritic Cells	FN1	CD44	0.00307623	0	FN1_CD44	FN1 - CD44	FN1	ECM-Receptor	KEGG: hsa04512
154	Excitatory Neurons	Astrocyte	TNR	SDC4	0.0140086	0	TNR_SDC4	TNR - SDC4	TENASCIN	ECM-Receptor	KEGG: hsa04512		154	Endothelial Cells	Macrophage	FN1	CD44	0.0143389	0	FN1_CD44	FN1 - CD44	FN1	ECM-Receptor	KEGG: hsa04512
155	Inhibitory Neurons	Astrocyte	TNR	SDC4	0.00575271	0	TNR_SDC4	TNR - SDC4	TENASCIN	ECM-Receptor	KEGG: hsa04512		155	Endothelial Cells	Microglia	FN1	CD44	0.00600815	0	FN1_CD44	FN1 - CD44	FN1	ECM-Receptor	KEGG: hsa04512
156	Oligodendrocyte Precursor Cells	Astrocyte	TNR	SDC4	0.0649675	0	TNR_SDC4	TNR - SDC4	TENASCIN	ECM-Receptor	KEGG: hsa04512		156	Endothelial Cells	T Cells	FN1	CD44	0.00310878	0	FN1_CD44	FN1 - CD44	FN1	ECM-Receptor	KEGG: hsa04512
157	Excitatory Neurons	Excitatory Neurons	LAMA2	SV2A	0.00632336	0	LAMA2_SV2A	LAMA2 - SV2A	LAMININ	ECM-Receptor	KEGG: hsa04512		157	Endothelial Cells	Astrocyte	COL4A1	CD44	0.000682096	0	COL4A1_CD44	COL4A1 - CD44	COLLAGEN	ECM-Receptor	KEGG: hsa04512
158	Oligodendrocyte	Excitatory Neurons	LAMA2	SV2A	0.0185121	0	LAMA2_SV2A	LAMA2 - SV2A	LAMININ	ECM-Receptor	KEGG: hsa04512		158	Endothelial Cells	Dendritic Cells	COL4A1	CD44	0.00114848	0	COL4A1_CD44	COL4A1 - CD44	COLLAGEN	ECM-Receptor	KEGG: hsa04512
159	Pericyte Cells	Excitatory Neurons	LAMA2	SV2A	0.129134	0	LAMA2_SV2A	LAMA2 - SV2A	LAMININ	ECM-Receptor	KEGG: hsa04512		159	Endothelial Cells	Macrophage	COL4A1	CD44	0.00539146	0	COL4A1_CD44	COL4A1 - CD44	COLLAGEN	ECM-Receptor	KEGG: hsa04512
160	Excitatory Neurons	Inhibitory Neurons	LAMA2	SV2A	0.00348212	0	LAMA2_SV2A	LAMA2 - SV2A	LAMININ	ECM-Receptor	KEGG: hsa04512		160	Endothelial Cells	Microglia	COL4A1	CD44	0.00224723	0	COL4A1_CD44	COL4A1 - CD44	COLLAGEN	ECM-Receptor	KEGG: hsa04512
161	Oligodendrocyte	Inhibitory Neurons	LAMA2	SV2A	0.0102506	0	LAMA2_SV2A	LAMA2 - SV2A	LAMININ	ECM-Receptor	KEGG: hsa04512		161	Endothelial Cells	T Cells	COL4A1	CD44	0.00116066	0	COL4A1_CD44	COL4A1 - CD44	COLLAGEN	ECM-Receptor	KEGG: hsa04512
162	Pericyte Cells	Inhibitory Neurons	LAMA2	SV2A	0.0752924	0	LAMA2_SV2A	LAMA2 - SV2A	LAMININ	ECM-Receptor	KEGG: hsa04512		162	Astrocyte	Astrocyte	COL6A1	CD44	0.00106746	0	COL6A1_CD44	COL6A1 - CD44	COLLAGEN	ECM-Receptor	KEGG: hsa04512
163	Pericyte Cells	Excitatory Neurons	LAMA4	SV2A	0.0241124	0	LAMA4_SV2A	LAMA4 - SV2A	LAMININ	ECM-Receptor	KEGG: hsa04512		163	Astrocyte	Dendritic Cells	COL6A1	CD44	0.00179687	0	COL6A1_CD44	COL6A1 - CD44	COLLAGEN	ECM-Receptor	KEGG: hsa04512
164	Pericyte Cells	Inhibitory Neurons	LAMA4	SV2A	0.0133858	0	LAMA4_SV2A	LAMA4 - SV2A	LAMININ	ECM-Receptor	KEGG: hsa04512		164	Astrocyte	Macrophage	COL6A1	CD44	0.00841507	0	COL6A1_CD44	COL6A1 - CD44	COLLAGEN	ECM-Receptor	KEGG: hsa04512
165	Pericyte Cells	Excitatory Neurons	LAMC1	SV2A	0.0136112	0	LAMC1_SV2A	LAMC1 - SV2A	LAMININ	ECM-Receptor	KEGG: hsa04512		165	Astrocyte	Microglia	COL6A1	CD44	0.00351374	0	COL6A1_CD44	COL6A1 - CD44	COLLAGEN	ECM-Receptor	KEGG: hsa04512
166	Pericyte Cells	Inhibitory Neurons	LAMC1	SV2A	0.00752012	0	LAMC1_SV2A	LAMC1 - SV2A	LAMININ	ECM-Receptor	KEGG: hsa04512		166	Astrocyte	T Cells	COL6A1	CD44	0.00181591	0	COL6A1_CD44	COL6A1 - CD44	COLLAGEN	ECM-Receptor	KEGG: hsa04512
167	Excitatory Neurons	Excitatory Neurons	LAMA2	SV2B	0.00897361	0	LAMA2_SV2B	LAMA2 - SV2B	LAMININ	ECM-Receptor	KEGG: hsa04512		167	Oligodendrocyte	Astrocyte	COL9A2	CD44	0.00115253	0	COL9A2_CD44	COL9A2 - CD44	COLLAGEN	ECM-Receptor	KEGG: hsa04512
168	Oligodendrocyte	Excitatory Neurons	LAMA2	SV2B	0.0261365	0	LAMA2_SV2B	LAMA2 - SV2B	LAMININ	ECM-Receptor	KEGG: hsa04512		168	Oligodendrocyte	Dendritic Cells	COL9A2	CD44	0.00193996	0	COL9A2_CD44	COL9A2 - CD44	COLLAGEN	ECM-Receptor	KEGG: hsa04512
169	Pericyte Cells	Excitatory Neurons	LAMA2	SV2B	0.174232	0	LAMA2_SV2B	LAMA2 - SV2B	LAMININ	ECM-Receptor	KEGG: hsa04512		169	Oligodendrocyte	Macrophage	COL9A2	CD44	0.0090804	0	COL9A2_CD44	COL9A2 - CD44	COLLAGEN	ECM-Receptor	KEGG: hsa04512
170	Pericyte Cells	Excitatory Neurons	LAMA4	SV2B	0.0339636	0	LAMA4_SV2B	LAMA4 - SV2B	LAMININ	ECM-Receptor	KEGG: hsa04512		170	Oligodendrocyte	Microglia	COL9A2	CD44	0.00379303	0	COL9A2_CD44	COL9A2 - CD44	COLLAGEN	ECM-Receptor	KEGG: hsa04512
171	Pericyte Cells	Excitatory Neurons	LAMC1	SV2B	0.0192567	0	LAMC1_SV2B	LAMC1 - SV2B	LAMININ	ECM-Receptor	KEGG: hsa04512		171	Oligodendrocyte	T Cells	COL9A2	CD44	0.00196051	0	COL9A2_CD44	COL9A2 - CD44	COLLAGEN	ECM-Receptor	KEGG: hsa04512
172	Endothelial Cells	Microglia	APP	CD74	0.02166	0	APP_CD74	APP - CD74	APP	Cell-Cell Contact	PMID: 19849849		172	Astrocyte	Astrocyte	COL9A3	CD44	0.000841606	0	COL9A3_CD44	COL9A3 - CD44	COLLAGEN	ECM-Receptor	KEGG: hsa04512
173	Excitatory Neurons	Microglia	APP	CD74	0.0483051	0	APP_CD74	APP - CD74	APP	Cell-Cell Contact	PMID: 19849849		173	Neoplastic Cells	Astrocyte	COL9A3	CD44	0.000694214	0	COL9A3_CD44	COL9A3 - CD44	COLLAGEN	ECM-Receptor	KEGG: hsa04512
174	Inhibitory Neurons	Microglia	APP	CD74	0.0471754	0	APP_CD74	APP - CD74	APP	Cell-Cell Contact	PMID: 19849849		174	Oligodendrocyte	Astrocyte	COL9A3	CD44	0.00139589	0	COL9A3_CD44	COL9A3 - CD44	COLLAGEN	ECM-Receptor	KEGG: hsa04512
175	Oligodendrocyte	Microglia	APP	CD74	0.056159	0	APP_CD74	APP - CD74	APP	Cell-Cell Contact	PMID: 19849849		175	Astrocyte	Dendritic Cells	COL9A3	CD44	0.00141691	0	COL9A3_CD44	COL9A3 - CD44	COLLAGEN	ECM-Receptor	KEGG: hsa04512
176	Oligodendrocyte Precursor Cells	Microglia	APP	CD74	0.0467616	0	APP_CD74	APP - CD74	APP	Cell-Cell Contact	PMID: 19849849		176	Neoplastic Cells	Dendritic Cells	COL9A3	CD44	0.00116888	0	COL9A3_CD44	COL9A3 - CD44	COLLAGEN	ECM-Receptor	KEGG: hsa04512
177	Pericyte Cells	Microglia	APP	CD74	0.0150695	0	APP_CD74	APP - CD74	APP	Cell-Cell Contact	PMID: 19849849		177	Oligodendrocyte	Dendritic Cells	COL9A3	CD44	0.00234919	0	COL9A3_CD44	COL9A3 - CD44	COLLAGEN	ECM-Receptor	KEGG: hsa04512
178	Astrocyte	Astrocyte	CADM1	CADM1	0.276131	0	CADM1_CADM1	CADM1 - CADM1	CADM	Cell-Cell Contact	PMID: 24503895		178	Astrocyte	Macrophage	COL9A3	CD44	0.00664495	0	COL9A3_CD44	COL9A3 - CD44	COLLAGEN	ECM-Receptor	KEGG: hsa04512
179	Excitatory Neurons	Astrocyte	CADM1	CADM1	0.122453	0	CADM1_CADM1	CADM1 - CADM1	CADM	Cell-Cell Contact	PMID: 24503895		179	Neoplastic Cells	Macrophage	COL9A3	CD44	0.00548679	0	COL9A3_CD44	COL9A3 - CD44	COLLAGEN	ECM-Receptor	KEGG: hsa04512
180	Inhibitory Neurons	Astrocyte	CADM1	CADM1	0.110429	0	CADM1_CADM1	CADM1 - CADM1	CADM	Cell-Cell Contact	PMID: 24503895		180	Oligodendrocyte	Macrophage	COL9A3	CD44	0.0109793	0	COL9A3_CD44	COL9A3 - CD44	COLLAGEN	ECM-Receptor	KEGG: hsa04512
181	Oligodendrocyte	Astrocyte	CADM1	CADM1	0.0808212	0	CADM1_CADM1	CADM1 - CADM1	CADM	Cell-Cell Contact	PMID: 24503895		181	Astrocyte	Microglia	COL9A3	CD44	0.00277174	0	COL9A3_CD44	COL9A3 - CD44	COLLAGEN	ECM-Receptor	KEGG: hsa04512
182	Oligodendrocyte Precursor Cells	Astrocyte	CADM1	CADM1	0.182279	0	CADM1_CADM1	CADM1 - CADM1	CADM	Cell-Cell Contact	PMID: 24503895		182	Neoplastic Cells	Microglia	COL9A3	CD44	0.0022871	0	COL9A3_CD44	COL9A3 - CD44	COLLAGEN	ECM-Receptor	KEGG: hsa04512
183	Astrocyte	Excitatory Neurons	CADM1	CADM1	0.122453	0	CADM1_CADM1	CADM1 - CADM1	CADM	Cell-Cell Contact	PMID: 24503895		183	Oligodendrocyte	Microglia	COL9A3	CD44	0.00459137	0	COL9A3_CD44	COL9A3 - CD44	COLLAGEN	ECM-Receptor	KEGG: hsa04512
184	Oligodendrocyte Precursor Cells	Excitatory Neurons	CADM1	CADM1	0.0753934	0	CADM1_CADM1	CADM1 - CADM1	CADM	Cell-Cell Contact	PMID: 24503895		184	Astrocyte	T Cells	COL9A3	CD44	0.00143192	0	COL9A3_CD44	COL9A3 - CD44	COLLAGEN	ECM-Receptor	KEGG: hsa04512
185	Astrocyte	Inhibitory Neurons	CADM1	CADM1	0.110429	0	CADM1_CADM1	CADM1 - CADM1	CADM	Cell-Cell Contact	PMID: 24503895		185	Neoplastic Cells	T Cells	COL9A3	CD44	0.00118127	0	COL9A3_CD44	COL9A3 - CD44	COLLAGEN	ECM-Receptor	KEGG: hsa04512
186	Oligodendrocyte Precursor Cells	Inhibitory Neurons	CADM1	CADM1	0.0676338	0	CADM1_CADM1	CADM1 - CADM1	CADM	Cell-Cell Contact	PMID: 24503895		186	Oligodendrocyte	T Cells	COL9A3	CD44	0.00237407	0	COL9A3_CD44	COL9A3 - CD44	COLLAGEN	ECM-Receptor	KEGG: hsa04512
187	Astrocyte	Oligodendrocyte	CADM1	CADM1	0.0808212	0	CADM1_CADM1	CADM1 - CADM1	CADM	Cell-Cell Contact	PMID: 24503895		187	Astrocyte	Astrocyte	LAMB2	CD44	0.000640712	0	LAMB2_CD44	LAMB2 - CD44	LAMININ	ECM-Receptor	KEGG: hsa04512
188	Astrocyte	Oligodendrocyte Precursor Cells	CADM1	CADM1	0.182279	0	CADM1_CADM1	CADM1 - CADM1	CADM	Cell-Cell Contact	PMID: 24503895		188	Astrocyte	Dendritic Cells	LAMB2	CD44	0.00107883	0	LAMB2_CD44	LAMB2 - CD44	LAMININ	ECM-Receptor	KEGG: hsa04512
189	Excitatory Neurons	Oligodendrocyte Precursor Cells	CADM1	CADM1	0.0753934	0	CADM1_CADM1	CADM1 - CADM1	CADM	Cell-Cell Contact	PMID: 24503895		189	Astrocyte	Macrophage	LAMB2	CD44	0.0050658	0	LAMB2_CD44	LAMB2 - CD44	LAMININ	ECM-Receptor	KEGG: hsa04512
190	Inhibitory Neurons	Oligodendrocyte Precursor Cells	CADM1	CADM1	0.0676338	0	CADM1_CADM1	CADM1 - CADM1	CADM	Cell-Cell Contact	PMID: 24503895		190	Astrocyte	Microglia	LAMB2	CD44	0.00211109	0	LAMB2_CD44	LAMB2 - CD44	LAMININ	ECM-Receptor	KEGG: hsa04512
191	Oligodendrocyte Precursor Cells	Oligodendrocyte Precursor Cells	CADM1	CADM1	0.115247	0	CADM1_CADM1	CADM1 - CADM1	CADM	Cell-Cell Contact	PMID: 24503895		191	Astrocyte	T Cells	LAMB2	CD44	0.00109027	0	LAMB2_CD44	LAMB2 - CD44	LAMININ	ECM-Receptor	KEGG: hsa04512
192	Excitatory Neurons	Excitatory Neurons	CADM3	CADM3	0.00464986	0	CADM3_CADM3	CADM3 - CADM3	CADM	Cell-Cell Contact	KEGG: hsa04514		192	Endothelial Cells	Astrocyte	COL4A1	SDC4	0.000646634	0	COL4A1_SDC4	COL4A1 - SDC4	COLLAGEN	ECM-Receptor	KEGG: hsa04512
193	Inhibitory Neurons	Excitatory Neurons	CADM3	CADM3	0.00295753	0	CADM3_CADM3	CADM3 - CADM3	CADM	Cell-Cell Contact	KEGG: hsa04514		193	Astrocyte	Astrocyte	COL6A1	SDC4	0.00101198	0	COL6A1_SDC4	COL6A1 - SDC4	COLLAGEN	ECM-Receptor	KEGG: hsa04512
194	Excitatory Neurons	Inhibitory Neurons	CADM3	CADM3	0.00295753	0	CADM3_CADM3	CADM3 - CADM3	CADM	Cell-Cell Contact	KEGG: hsa04514		194	Oligodendrocyte	Astrocyte	COL9A2	SDC4	0.00109264	0	COL9A2_SDC4	COL9A2 - SDC4	COLLAGEN	ECM-Receptor	KEGG: hsa04512
195	Astrocyte	Astrocyte	CDH4	CDH4	0.0112057	0	CDH4_CDH4	CDH4 - CDH4	CDH	Cell-Cell Contact	KEGG: hsa04514		195	Astrocyte	Astrocyte	COL9A3	SDC4	0.000797857	0	COL9A3_SDC4	COL9A3 - SDC4	COLLAGEN	ECM-Receptor	KEGG: hsa04512
196	Oligodendrocyte Precursor Cells	Astrocyte	CDH4	CDH4	0.00783376	0	CDH4_CDH4	CDH4 - CDH4	CDH	Cell-Cell Contact	KEGG: hsa04514		196	Neoplastic Cells	Astrocyte	COL9A3	SDC4	0.000658122	0	COL9A3_SDC4	COL9A3 - SDC4	COLLAGEN	ECM-Receptor	KEGG: hsa04512
197	Astrocyte	Oligodendrocyte Precursor Cells	CDH4	CDH4	0.00783376	0	CDH4_CDH4	CDH4 - CDH4	CDH	Cell-Cell Contact	KEGG: hsa04514		197	Oligodendrocyte	Astrocyte	COL9A3	SDC4	0.00132337	0	COL9A3_SDC4	COL9A3 - SDC4	COLLAGEN	ECM-Receptor	KEGG: hsa04512
198	Oligodendrocyte Precursor Cells	Oligodendrocyte Precursor Cells	CDH4	CDH4	0.00547087	0	CDH4_CDH4	CDH4 - CDH4	CDH	Cell-Cell Contact	KEGG: hsa04514		198	Endothelial Cells	Astrocyte	FN1	SDC4	0.00173348	0	FN1_SDC4	FN1 - SDC4	FN1	ECM-Receptor	KEGG: hsa04512
199	Astrocyte	Astrocyte	CDH2	CDH2	0.0101934	0	CDH2_CDH2	CDH2 - CDH2	CDH	Cell-Cell Contact	KEGG: hsa04514		199	Astrocyte	Astrocyte	TNR	SDC4	0.00112343	0	TNR_SDC4	TNR - SDC4	TENASCIN	ECM-Receptor	KEGG: hsa04512
200	Excitatory Neurons	Astrocyte	CDH2	CDH2	0.0171511	0	CDH2_CDH2	CDH2 - CDH2	CDH	Cell-Cell Contact	KEGG: hsa04514		200	Neoplastic Cells	Astrocyte	TNR	SDC4	0.00133109	0	TNR_SDC4	TNR - SDC4	TENASCIN	ECM-Receptor	KEGG: hsa04512
201	Inhibitory Neurons	Astrocyte	CDH2	CDH2	0.00663584	0	CDH2_CDH2	CDH2 - CDH2	CDH	Cell-Cell Contact	KEGG: hsa04514		201	Astrocyte	Astrocyte	LAMB2	DAG1	0.000665827	0	LAMB2_DAG1	LAMB2 - DAG1	LAMININ	ECM-Receptor	KEGG: hsa04512
202	Oligodendrocyte Precursor Cells	Astrocyte	CDH2	CDH2	0.00895114	0	CDH2_CDH2	CDH2 - CDH2	CDH	Cell-Cell Contact	KEGG: hsa04514		202	Astrocyte	Astrocyte	APP	CD74	0.0304781	0	APP_CD74	APP - CD74	APP	Cell-Cell Contact	PMID: 19849849
203	Astrocyte	Excitatory Neurons	CDH2	CDH2	0.0171511	0	CDH2_CDH2	CDH2 - CDH2	CDH	Cell-Cell Contact	KEGG: hsa04514		203	Neoplastic Cells	Astrocyte	APP	CD74	0.0244392	0.02	APP_CD74	APP - CD74	APP	Cell-Cell Contact	PMID: 19849849
204	Excitatory Neurons	Excitatory Neurons	CDH2	CDH2	0.02872	0	CDH2_CDH2	CDH2 - CDH2	CDH	Cell-Cell Contact	KEGG: hsa04514		204	Oligodendrocyte	Astrocyte	APP	CD74	0.0424838	0	APP_CD74	APP - CD74	APP	Cell-Cell Contact	PMID: 19849849
205	Inhibitory Neurons	Excitatory Neurons	CDH2	CDH2	0.0111927	0	CDH2_CDH2	CDH2 - CDH2	CDH	Cell-Cell Contact	KEGG: hsa04514		205	Astrocyte	Dendritic Cells	APP	CD74	0.122452	0	APP_CD74	APP - CD74	APP	Cell-Cell Contact	PMID: 19849849
206	Oligodendrocyte Precursor Cells	Excitatory Neurons	CDH2	CDH2	0.0150738	0	CDH2_CDH2	CDH2 - CDH2	CDH	Cell-Cell Contact	KEGG: hsa04514		206	Endothelial Cells	Dendritic Cells	APP	CD74	0.0405398	0	APP_CD74	APP - CD74	APP	Cell-Cell Contact	PMID: 19849849
207	Astrocyte	Inhibitory Neurons	CDH2	CDH2	0.00663584	0	CDH2_CDH2	CDH2 - CDH2	CDH	Cell-Cell Contact	KEGG: hsa04514		207	Neoplastic Cells	Dendritic Cells	APP	CD74	0.100071	0	APP_CD74	APP - CD74	APP	Cell-Cell Contact	PMID: 19849849
208	Excitatory Neurons	Inhibitory Neurons	CDH2	CDH2	0.0111927	0	CDH2_CDH2	CDH2 - CDH2	CDH	Cell-Cell Contact	KEGG: hsa04514		208	Oligodendrocyte	Dendritic Cells	APP	CD74	0.164539	0	APP_CD74	APP - CD74	APP	Cell-Cell Contact	PMID: 19849849
209	Oligodendrocyte Precursor Cells	Inhibitory Neurons	CDH2	CDH2	0.0058246	0	CDH2_CDH2	CDH2 - CDH2	CDH	Cell-Cell Contact	KEGG: hsa04514		209	Astrocyte	Endothelial Cells	APP	CD74	0.0713792	0	APP_CD74	APP - CD74	APP	Cell-Cell Contact	PMID: 19849849
210	Astrocyte	Oligodendrocyte Precursor Cells	CDH2	CDH2	0.00895114	0	CDH2_CDH2	CDH2 - CDH2	CDH	Cell-Cell Contact	KEGG: hsa04514		210	Neoplastic Cells	Endothelial Cells	APP	CD74	0.0577187	0	APP_CD74	APP - CD74	APP	Cell-Cell Contact	PMID: 19849849
211	Excitatory Neurons	Oligodendrocyte Precursor Cells	CDH2	CDH2	0.0150738	0	CDH2_CDH2	CDH2 - CDH2	CDH	Cell-Cell Contact	KEGG: hsa04514		211	Oligodendrocyte	Endothelial Cells	APP	CD74	0.0978698	0	APP_CD74	APP - CD74	APP	Cell-Cell Contact	PMID: 19849849
212	Inhibitory Neurons	Oligodendrocyte Precursor Cells	CDH2	CDH2	0.0058246	0	CDH2_CDH2	CDH2 - CDH2	CDH	Cell-Cell Contact	KEGG: hsa04514		212	Astrocyte	Macrophage	APP	CD74	0.0759823	0	APP_CD74	APP - CD74	APP	Cell-Cell Contact	PMID: 19849849
213	Oligodendrocyte Precursor Cells	Oligodendrocyte Precursor Cells	CDH2	CDH2	0.00785909	0	CDH2_CDH2	CDH2 - CDH2	CDH	Cell-Cell Contact	KEGG: hsa04514		213	Neoplastic Cells	Macrophage	APP	CD74	0.0614992	0	APP_CD74	APP - CD74	APP	Cell-Cell Contact	PMID: 19849849
214	Oligodendrocyte	Oligodendrocyte	CLDN11	CLDN11	0.285371	0	CLDN11_CLDN11	CLDN11 - CLDN11	CLDN	Cell-Cell Contact	KEGG: hsa04514		214	Oligodendrocyte	Macrophage	APP	CD74	0.10399	0	APP_CD74	APP - CD74	APP	Cell-Cell Contact	PMID: 19849849
215	Pericyte Cells	Oligodendrocyte	CLDN11	CLDN11	0.0893521	0	CLDN11_CLDN11	CLDN11 - CLDN11	CLDN	Cell-Cell Contact	KEGG: hsa04514		215	Astrocyte	Microglia	APP	CD74	0.084134	0	APP_CD74	APP - CD74	APP	Cell-Cell Contact	PMID: 19849849
216	Oligodendrocyte	Pericyte Cells	CLDN11	CLDN11	0.0893521	0	CLDN11_CLDN11	CLDN11 - CLDN11	CLDN	Cell-Cell Contact	KEGG: hsa04514		216	Endothelial Cells	Microglia	APP	CD74	0.0270634	0	APP_CD74	APP - CD74	APP	Cell-Cell Contact	PMID: 19849849
217	Pericyte Cells	Pericyte Cells	CLDN11	CLDN11	0.0235415	0	CLDN11_CLDN11	CLDN11 - CLDN11	CLDN	Cell-Cell Contact	KEGG: hsa04514		217	Neoplastic Cells	Microglia	APP	CD74	0.0682118	0	APP_CD74	APP - CD74	APP	Cell-Cell Contact	PMID: 19849849
218	Oligodendrocyte	Oligodendrocyte	CNTN2	CNTN2_CNTNAP2	0.0208812	0	CNTN2_CNTN2_CNTNAP2	CNTN2 - (CNTN2+CNTNAP2)	CNTN	Cell-Cell Contact	KEGG: hsa04514		218	Oligodendrocyte	Microglia	APP	CD74	0.114773	0	APP_CD74	APP - CD74	APP	Cell-Cell Contact	PMID: 19849849
219	Oligodendrocyte	Oligodendrocyte	CNTN2	CNTN2	0.0200018	0	CNTN2_CNTN2	CNTN2 - CNTN2	CNTN	Cell-Cell Contact	KEGG: hsa04514		219	Astrocyte	Mural Cells	APP	CD74	0.154197	0	APP_CD74	APP - CD74	APP	Cell-Cell Contact	PMID: 19849849
220	Astrocyte	Astrocyte	CNTN1	NRCAM	0.123513	0	CNTN1_NRCAM	CNTN1 - NRCAM	CNTN	Cell-Cell Contact	KEGG: hsa04514		220	Endothelial Cells	Mural Cells	APP	CD74	0.0523151	0	APP_CD74	APP - CD74	APP	Cell-Cell Contact	PMID: 19849849
221	Excitatory Neurons	Astrocyte	CNTN1	NRCAM	0.139637	0	CNTN1_NRCAM	CNTN1 - NRCAM	CNTN	Cell-Cell Contact	KEGG: hsa04514		221	Neoplastic Cells	Mural Cells	APP	CD74	0.126852	0	APP_CD74	APP - CD74	APP	Cell-Cell Contact	PMID: 19849849
222	Inhibitory Neurons	Astrocyte	CNTN1	NRCAM	0.106225	0	CNTN1_NRCAM	CNTN1 - NRCAM	CNTN	Cell-Cell Contact	KEGG: hsa04514		222	Oligodendrocyte	Mural Cells	APP	CD74	0.20465	0	APP_CD74	APP - CD74	APP	Cell-Cell Contact	PMID: 19849849
223	Oligodendrocyte Precursor Cells	Astrocyte	CNTN1	NRCAM	0.157037	0	CNTN1_NRCAM	CNTN1 - NRCAM	CNTN	Cell-Cell Contact	KEGG: hsa04514		223	Astrocyte	Myeloid	APP	CD74	0.159496	0	APP_CD74	APP - CD74	APP	Cell-Cell Contact	PMID: 19849849
224	Astrocyte	Excitatory Neurons	CNTN1	NRCAM	0.129943	0	CNTN1_NRCAM	CNTN1 - NRCAM	CNTN	Cell-Cell Contact	KEGG: hsa04514		224	Endothelial Cells	Myeloid	APP	CD74	0.0543381	0	APP_CD74	APP - CD74	APP	Cell-Cell Contact	PMID: 19849849
225	Excitatory Neurons	Excitatory Neurons	CNTN1	NRCAM	0.146765	0	CNTN1_NRCAM	CNTN1 - NRCAM	CNTN	Cell-Cell Contact	KEGG: hsa04514		225	Myeloid	Myeloid	APP	CD74	0.023267	0	APP_CD74	APP - CD74	APP	Cell-Cell Contact	PMID: 19849849
226	Inhibitory Neurons	Excitatory Neurons	CNTN1	NRCAM	0.11187	0	CNTN1_NRCAM	CNTN1 - NRCAM	CNTN	Cell-Cell Contact	KEGG: hsa04514		226	Neoplastic Cells	Myeloid	APP	CD74	0.131358	0	APP_CD74	APP - CD74	APP	Cell-Cell Contact	PMID: 19849849
227	Oligodendrocyte Precursor Cells	Excitatory Neurons	CNTN1	NRCAM	0.164883	0	CNTN1_NRCAM	CNTN1 - NRCAM	CNTN	Cell-Cell Contact	KEGG: hsa04514		227	Oligodendrocyte	Myeloid	APP	CD74	0.21125	0	APP_CD74	APP - CD74	APP	Cell-Cell Contact	PMID: 19849849
228	Astrocyte	Inhibitory Neurons	CNTN1	NRCAM	0.0829342	0	CNTN1_NRCAM	CNTN1 - NRCAM	CNTN	Cell-Cell Contact	KEGG: hsa04514		228	Astrocyte	Neoplastic Cells	APP	CD74	0.0422497	0	APP_CD74	APP - CD74	APP	Cell-Cell Contact	PMID: 19849849
229	Excitatory Neurons	Inhibitory Neurons	CNTN1	NRCAM	0.0943307	0	CNTN1_NRCAM	CNTN1 - NRCAM	CNTN	Cell-Cell Contact	KEGG: hsa04514		229	Neoplastic Cells	Neoplastic Cells	APP	CD74	0.0339601	0	APP_CD74	APP - CD74	APP	Cell-Cell Contact	PMID: 19849849
230	Oligodendrocyte Precursor Cells	Inhibitory Neurons	CNTN1	NRCAM	0.106786	0	CNTN1_NRCAM	CNTN1 - NRCAM	CNTN	Cell-Cell Contact	KEGG: hsa04514		230	Oligodendrocyte	Neoplastic Cells	APP	CD74	0.058612	0	APP_CD74	APP - CD74	APP	Cell-Cell Contact	PMID: 19849849
231	Astrocyte	Oligodendrocyte Precursor Cells	CNTN1	NRCAM	0.188429	0	CNTN1_NRCAM	CNTN1 - NRCAM	CNTN	Cell-Cell Contact	KEGG: hsa04514		231	Astrocyte	Neutrophils	APP	CD74	0.136811	0	APP_CD74	APP - CD74	APP	Cell-Cell Contact	PMID: 19849849
232	Excitatory Neurons	Oligodendrocyte Precursor Cells	CNTN1	NRCAM	0.210987	0	CNTN1_NRCAM	CNTN1 - NRCAM	CNTN	Cell-Cell Contact	KEGG: hsa04514		232	Endothelial Cells	Neutrophils	APP	CD74	0.0457945	0	APP_CD74	APP - CD74	APP	Cell-Cell Contact	PMID: 19849849
233	Inhibitory Neurons	Oligodendrocyte Precursor Cells	CNTN1	NRCAM	0.163752	0	CNTN1_NRCAM	CNTN1 - NRCAM	CNTN	Cell-Cell Contact	KEGG: hsa04514		233	Neoplastic Cells	Neutrophils	APP	CD74	0.11214	0	APP_CD74	APP - CD74	APP	Cell-Cell Contact	PMID: 19849849
234	Oligodendrocyte Precursor Cells	Oligodendrocyte Precursor Cells	CNTN1	NRCAM	0.23485	0	CNTN1_NRCAM	CNTN1 - NRCAM	CNTN	Cell-Cell Contact	KEGG: hsa04514		234	Oligodendrocyte	Neutrophils	APP	CD74	0.182804	0	APP_CD74	APP - CD74	APP	Cell-Cell Contact	PMID: 19849849
235	Astrocyte	Excitatory Neurons	EFNA5	EPHA4	0.0260488	0	EFNA5_EPHA4	EFNA5 - EPHA4	EPHA	Cell-Cell Contact	PMID: 15114347		235	Astrocyte	Oligodendrocyte	APP	CD74	0.0320209	0	APP_CD74	APP - CD74	APP	Cell-Cell Contact	PMID: 19849849
236	Excitatory Neurons	Excitatory Neurons	EFNA5	EPHA4	0.0691552	0	EFNA5_EPHA4	EFNA5 - EPHA4	EPHA	Cell-Cell Contact	PMID: 15114347		236	Neoplastic Cells	Oligodendrocyte	APP	CD74	0.0256844	0	APP_CD74	APP - CD74	APP	Cell-Cell Contact	PMID: 19849849
237	Inhibitory Neurons	Excitatory Neurons	EFNA5	EPHA4	0.0185724	0	EFNA5_EPHA4	EFNA5 - EPHA4	EPHA	Cell-Cell Contact	PMID: 15114347		237	Oligodendrocyte	Oligodendrocyte	APP	CD74	0.0446063	0	APP_CD74	APP - CD74	APP	Cell-Cell Contact	PMID: 19849849
238	Astrocyte	Excitatory Neurons	EFNA5	EPHA5	0.00660284	0	EFNA5_EPHA5	EFNA5 - EPHA5	EPHA	Cell-Cell Contact	PMID: 15114347		238	Astrocyte	T Cells	APP	CD74	0.0991397	0	APP_CD74	APP - CD74	APP	Cell-Cell Contact	PMID: 19849849
239	Excitatory Neurons	Excitatory Neurons	EFNA5	EPHA5	0.0181284	0	EFNA5_EPHA5	EFNA5 - EPHA5	EPHA	Cell-Cell Contact	PMID: 15114347		239	Endothelial Cells	T Cells	APP	CD74	0.0322486	0	APP_CD74	APP - CD74	APP	Cell-Cell Contact	PMID: 19849849
240	Inhibitory Neurons	Excitatory Neurons	EFNA5	EPHA5	0.00468091	0	EFNA5_EPHA5	EFNA5 - EPHA5	EPHA	Cell-Cell Contact	PMID: 15114347		240	Neoplastic Cells	T Cells	APP	CD74	0.0806277	0	APP_CD74	APP - CD74	APP	Cell-Cell Contact	PMID: 19849849
241	Astrocyte	Excitatory Neurons	EFNA5	EPHA7	0.00288385	0	EFNA5_EPHA7	EFNA5 - EPHA7	EPHA	Cell-Cell Contact	PMID: 15114347		241	Oligodendrocyte	T Cells	APP	CD74	0.134441	0	APP_CD74	APP - CD74	APP	Cell-Cell Contact	PMID: 19849849
242	Excitatory Neurons	Excitatory Neurons	EFNA5	EPHA7	0.00796984	0	EFNA5_EPHA7	EFNA5 - EPHA7	EPHA	Cell-Cell Contact	PMID: 15114347		242	Astrocyte	Astrocyte	CADM1	CADM1	0.0213748	0	CADM1_CADM1	CADM1 - CADM1	CADM	Cell-Cell Contact	PMID: 24503895
243	Inhibitory Neurons	Excitatory Neurons	EFNA5	EPHA7	0.00204221	0	EFNA5_EPHA7	EFNA5 - EPHA7	EPHA	Cell-Cell Contact	PMID: 15114347		243	Neoplastic Cells	Astrocyte	CADM1	CADM1	0.00642271	0	CADM1_CADM1	CADM1 - CADM1	CADM	Cell-Cell Contact	PMID: 24503895
244	Astrocyte	Inhibitory Neurons	EFNA5	EPHA7	0.00523369	0	EFNA5_EPHA7	EFNA5 - EPHA7	EPHA	Cell-Cell Contact	PMID: 15114347		244	Oligodendrocyte	Astrocyte	CADM1	CADM1	0.00601774	0	CADM1_CADM1	CADM1 - CADM1	CADM	Cell-Cell Contact	PMID: 24503895
245	Excitatory Neurons	Inhibitory Neurons	EFNA5	EPHA7	0.014404	0	EFNA5_EPHA7	EFNA5 - EPHA7	EPHA	Cell-Cell Contact	PMID: 15114347		245	Astrocyte	Neoplastic Cells	CADM1	CADM1	0.00642271	0	CADM1_CADM1	CADM1 - CADM1	CADM	Cell-Cell Contact	PMID: 24503895
246	Inhibitory Neurons	Inhibitory Neurons	EFNA5	EPHA7	0.0037088	0	EFNA5_EPHA7	EFNA5 - EPHA7	EPHA	Cell-Cell Contact	PMID: 15114347		246	Neoplastic Cells	Neoplastic Cells	CADM1	CADM1	0.00190949	0	CADM1_CADM1	CADM1 - CADM1	CADM	Cell-Cell Contact	PMID: 24503895
247	Astrocyte	Pericyte Cells	EFNA5	EPHA7	0.0115571	0	EFNA5_EPHA7	EFNA5 - EPHA7	EPHA	Cell-Cell Contact	PMID: 15114347		247	Oligodendrocyte	Neoplastic Cells	CADM1	CADM1	0.00178858	0	CADM1_CADM1	CADM1 - CADM1	CADM	Cell-Cell Contact	PMID: 24503895
248	Excitatory Neurons	Pericyte Cells	EFNA5	EPHA7	0.0314568	0	EFNA5_EPHA7	EFNA5 - EPHA7	EPHA	Cell-Cell Contact	PMID: 15114347		248	Astrocyte	Oligodendrocyte	CADM1	CADM1	0.00601774	0	CADM1_CADM1	CADM1 - CADM1	CADM	Cell-Cell Contact	PMID: 24503895
249	Inhibitory Neurons	Pericyte Cells	EFNA5	EPHA7	0.00820503	0	EFNA5_EPHA7	EFNA5 - EPHA7	EPHA	Cell-Cell Contact	PMID: 15114347		249	Neoplastic Cells	Oligodendrocyte	CADM1	CADM1	0.00178858	0	CADM1_CADM1	CADM1 - CADM1	CADM	Cell-Cell Contact	PMID: 24503895
250	Endothelial Cells	Excitatory Neurons	JAM2	JAM3	0.00354743	0	JAM2_JAM3	JAM2 - JAM3	JAM	Cell-Cell Contact	PMC1237098; PMID: 11590146		250	Oligodendrocyte	Oligodendrocyte	CADM1	CADM1	0.00167531	0	CADM1_CADM1	CADM1 - CADM1	CADM	Cell-Cell Contact	PMID: 24503895
251	Endothelial Cells	Oligodendrocyte	JAM2	JAM3	0.0105741	0	JAM2_JAM3	JAM2 - JAM3	JAM	Cell-Cell Contact	PMC1237098; PMID: 11590146		251	Astrocyte	Astrocyte	CDH2	CDH2	0.00956472	0	CDH2_CDH2	CDH2 - CDH2	CDH	Cell-Cell Contact	KEGG: hsa04514
252	Endothelial Cells	Endothelial Cells	JAM2	JAM2	0.00815677	0	JAM2_JAM2	JAM2 - JAM2	JAM	Cell-Cell Contact	KEGG: hsa04514		252	Neoplastic Cells	Astrocyte	CDH2	CDH2	0.00393723	0	CDH2_CDH2	CDH2 - CDH2	CDH	Cell-Cell Contact	KEGG: hsa04514
253	Excitatory Neurons	Excitatory Neurons	JAM3	JAM3	0.00153876	0	JAM3_JAM3	JAM3 - JAM3	JAM	Cell-Cell Contact	KEGG: hsa04514		253	Astrocyte	Neoplastic Cells	CDH2	CDH2	0.00393723	0	CDH2_CDH2	CDH2 - CDH2	CDH	Cell-Cell Contact	KEGG: hsa04514
254	Oligodendrocyte	Excitatory Neurons	JAM3	JAM3	0.00460507	0	JAM3_JAM3	JAM3 - JAM3	JAM	Cell-Cell Contact	KEGG: hsa04514		254	Neoplastic Cells	Neoplastic Cells	CDH2	CDH2	0.00161533	0	CDH2_CDH2	CDH2 - CDH2	CDH	Cell-Cell Contact	KEGG: hsa04514
255	Excitatory Neurons	Oligodendrocyte	JAM3	JAM3	0.00460507	0	JAM3_JAM3	JAM3 - JAM3	JAM	Cell-Cell Contact	KEGG: hsa04514		255	Oligodendrocyte	Oligodendrocyte	CLDN11	CLDN11	0.0717197	0	CLDN11_CLDN11	CLDN11 - CLDN11	CLDN	Cell-Cell Contact	KEGG: hsa04514
256	Oligodendrocyte	Oligodendrocyte	JAM3	JAM3	0.0136978	0	JAM3_JAM3	JAM3 - JAM3	JAM	Cell-Cell Contact	KEGG: hsa04514		256	Oligodendrocyte	Oligodendrocyte	CNTN2	CNTN2	0.0158203	0	CNTN2_CNTN2	CNTN2 - CNTN2	CNTN	Cell-Cell Contact	KEGG: hsa04514
257	Oligodendrocyte	Oligodendrocyte	MAG	MAG	0.0131945	0	MAG_MAG	MAG - MAG	MAG	Cell-Cell Contact	KEGG: hsa04514		257	Astrocyte	Astrocyte	CNTN1	NRCAM	0.00389853	0	CNTN1_NRCAM	CNTN1 - NRCAM	CNTN	Cell-Cell Contact	KEGG: hsa04514
258	Oligodendrocyte Precursor Cells	Oligodendrocyte Precursor Cells	MPZL1	MPZL1	0.00730808	0	MPZL1_MPZL1	MPZL1 - MPZL1	MPZ	Cell-Cell Contact	KEGG: hsa04514		258	Neoplastic Cells	Astrocyte	CNTN1	NRCAM	0.00511727	0	CNTN1_NRCAM	CNTN1 - NRCAM	CNTN	Cell-Cell Contact	KEGG: hsa04514
259	Astrocyte	Oligodendrocyte Precursor Cells	NCAM1	FGFR1	0.0384012	0	NCAM1_FGFR1	NCAM1 - FGFR1	NCAM	Cell-Cell Contact	PMID: 12791257		259	Astrocyte	Neoplastic Cells	CNTN1	NRCAM	0.00166737	0	CNTN1_NRCAM	CNTN1 - NRCAM	CNTN	Cell-Cell Contact	KEGG: hsa04514
260	Excitatory Neurons	Oligodendrocyte Precursor Cells	NCAM1	FGFR1	0.0295144	0	NCAM1_FGFR1	NCAM1 - FGFR1	NCAM	Cell-Cell Contact	PMID: 12791257		260	Neoplastic Cells	Neoplastic Cells	CNTN1	NRCAM	0.00219015	0	CNTN1_NRCAM	CNTN1 - NRCAM	CNTN	Cell-Cell Contact	KEGG: hsa04514
261	Inhibitory Neurons	Oligodendrocyte Precursor Cells	NCAM1	FGFR1	0.0311289	0	NCAM1_FGFR1	NCAM1 - FGFR1	NCAM	Cell-Cell Contact	PMID: 12791257		261	Astrocyte	Myeloid	JAM2	ITGAV_ITGB1	0.00157413	0	JAM2_ITGAV_ITGB1	JAM2 - (ITGAV+ITGB1)	JAM	Cell-Cell Contact	KEGG: hsa04514
262	Oligodendrocyte	Oligodendrocyte Precursor Cells	NCAM1	FGFR1	0.0458916	0	NCAM1_FGFR1	NCAM1 - FGFR1	NCAM	Cell-Cell Contact	PMID: 12791257		262	Neoplastic Cells	Myeloid	JAM2	ITGAV_ITGB1	0.0008768	0	JAM2_ITGAV_ITGB1	JAM2 - (ITGAV+ITGB1)	JAM	Cell-Cell Contact	KEGG: hsa04514
263	Oligodendrocyte Precursor Cells	Oligodendrocyte Precursor Cells	NCAM1	FGFR1	0.0511591	0	NCAM1_FGFR1	NCAM1 - FGFR1	NCAM	Cell-Cell Contact	PMID: 12791257		263	Astrocyte	Neoplastic Cells	JAM2	ITGAV_ITGB1	0.0011151	0	JAM2_ITGAV_ITGB1	JAM2 - (ITGAV+ITGB1)	JAM	Cell-Cell Contact	KEGG: hsa04514
264	Astrocyte	Astrocyte	NCAM1	NCAM1	0.126537	0	NCAM1_NCAM1	NCAM1 - NCAM1	NCAM	Cell-Cell Contact	KEGG: hsa04514		264	Neoplastic Cells	Neoplastic Cells	JAM2	ITGAV_ITGB1	0.00062099	0	JAM2_ITGAV_ITGB1	JAM2 - (ITGAV+ITGB1)	JAM	Cell-Cell Contact	KEGG: hsa04514
265	Inhibitory Neurons	Astrocyte	NCAM1	NCAM1	0.104386	0	NCAM1_NCAM1	NCAM1 - NCAM1	NCAM	Cell-Cell Contact	KEGG: hsa04514		265	Astrocyte	Oligodendrocyte	JAM2	ITGAV_ITGB1	0.00206784	0	JAM2_ITGAV_ITGB1	JAM2 - (ITGAV+ITGB1)	JAM	Cell-Cell Contact	KEGG: hsa04514
266	Oligodendrocyte	Astrocyte	NCAM1	NCAM1	0.148563	0	NCAM1_NCAM1	NCAM1 - NCAM1	NCAM	Cell-Cell Contact	KEGG: hsa04514		266	Neoplastic Cells	Oligodendrocyte	JAM2	ITGAV_ITGB1	0.00115206	0	JAM2_ITGAV_ITGB1	JAM2 - (ITGAV+ITGB1)	JAM	Cell-Cell Contact	KEGG: hsa04514
267	Oligodendrocyte Precursor Cells	Astrocyte	NCAM1	NCAM1	0.163595	0	NCAM1_NCAM1	NCAM1 - NCAM1	NCAM	Cell-Cell Contact	KEGG: hsa04514		267	Astrocyte	Oligodendrocyte	JAM2	JAM3	0.00171553	0	JAM2_JAM3	JAM2 - JAM3	JAM	Cell-Cell Contact	PMC1237098; PMID: 11590146
268	Oligodendrocyte	Excitatory Neurons	NCAM1	NCAM1	0.117292	0	NCAM1_NCAM1	NCAM1 - NCAM1	NCAM	Cell-Cell Contact	KEGG: hsa04514		268	Neoplastic Cells	Oligodendrocyte	JAM2	JAM3	0.00095562	0	JAM2_JAM3	JAM2 - JAM3	JAM	Cell-Cell Contact	PMC1237098; PMID: 11590146
269	Oligodendrocyte Precursor Cells	Excitatory Neurons	NCAM1	NCAM1	0.129642	0	NCAM1_NCAM1	NCAM1 - NCAM1	NCAM	Cell-Cell Contact	KEGG: hsa04514		269	Astrocyte	Astrocyte	JAM2	JAM2	0.00208981	0	JAM2_JAM2	JAM2 - JAM2	JAM	Cell-Cell Contact	KEGG: hsa04514
270	Astrocyte	Inhibitory Neurons	NCAM1	NCAM1	0.104386	0	NCAM1_NCAM1	NCAM1 - NCAM1	NCAM	Cell-Cell Contact	KEGG: hsa04514		270	Neoplastic Cells	Astrocyte	JAM2	JAM2	0.00116431	0	JAM2_JAM2	JAM2 - JAM2	JAM	Cell-Cell Contact	KEGG: hsa04514
271	Oligodendrocyte	Inhibitory Neurons	NCAM1	NCAM1	0.123099	0	NCAM1_NCAM1	NCAM1 - NCAM1	NCAM	Cell-Cell Contact	KEGG: hsa04514		271	Astrocyte	Neoplastic Cells	JAM2	JAM2	0.00116431	0	JAM2_JAM2	JAM2 - JAM2	JAM	Cell-Cell Contact	KEGG: hsa04514
272	Oligodendrocyte Precursor Cells	Inhibitory Neurons	NCAM1	NCAM1	0.135966	0	NCAM1_NCAM1	NCAM1 - NCAM1	NCAM	Cell-Cell Contact	KEGG: hsa04514		272	Neoplastic Cells	Neoplastic Cells	JAM2	JAM2	0.000648409	0	JAM2_JAM2	JAM2 - JAM2	JAM	Cell-Cell Contact	KEGG: hsa04514
273	Astrocyte	Oligodendrocyte	NCAM1	NCAM1	0.148563	0	NCAM1_NCAM1	NCAM1 - NCAM1	NCAM	Cell-Cell Contact	KEGG: hsa04514		273	Oligodendrocyte	Oligodendrocyte	JAM3	JAM3	0.00140818	0	JAM3_JAM3	JAM3 - JAM3	JAM	Cell-Cell Contact	KEGG: hsa04514
274	Excitatory Neurons	Oligodendrocyte	NCAM1	NCAM1	0.117292	0	NCAM1_NCAM1	NCAM1 - NCAM1	NCAM	Cell-Cell Contact	KEGG: hsa04514		274	Oligodendrocyte	Oligodendrocyte	MAG	MAG	0.113143	0	MAG_MAG	MAG - MAG	MAG	Cell-Cell Contact	KEGG: hsa04514
275	Inhibitory Neurons	Oligodendrocyte	NCAM1	NCAM1	0.123099	0	NCAM1_NCAM1	NCAM1 - NCAM1	NCAM	Cell-Cell Contact	KEGG: hsa04514		275	Astrocyte	Astrocyte	MPZL1	MPZL1	0.00110404	0	MPZL1_MPZL1	MPZL1 - MPZL1	MPZ	Cell-Cell Contact	KEGG: hsa04514
276	Oligodendrocyte	Oligodendrocyte	NCAM1	NCAM1	0.173661	0	NCAM1_NCAM1	NCAM1 - NCAM1	NCAM	Cell-Cell Contact	KEGG: hsa04514		276	Myeloid	Astrocyte	MPZL1	MPZL1	0.000807661	0	MPZL1_MPZL1	MPZL1 - MPZL1	MPZ	Cell-Cell Contact	KEGG: hsa04514
277	Oligodendrocyte Precursor Cells	Oligodendrocyte	NCAM1	NCAM1	0.190663	0	NCAM1_NCAM1	NCAM1 - NCAM1	NCAM	Cell-Cell Contact	KEGG: hsa04514		277	Neoplastic Cells	Astrocyte	MPZL1	MPZL1	0.000704162	0	MPZL1_MPZL1	MPZL1 - MPZL1	MPZ	Cell-Cell Contact	KEGG: hsa04514
278	Astrocyte	Oligodendrocyte Precursor Cells	NCAM1	NCAM1	0.163595	0	NCAM1_NCAM1	NCAM1 - NCAM1	NCAM	Cell-Cell Contact	KEGG: hsa04514		278	Astrocyte	Myeloid	MPZL1	MPZL1	0.000807661	0	MPZL1_MPZL1	MPZL1 - MPZL1	MPZ	Cell-Cell Contact	KEGG: hsa04514
279	Excitatory Neurons	Oligodendrocyte Precursor Cells	NCAM1	NCAM1	0.129642	0	NCAM1_NCAM1	NCAM1 - NCAM1	NCAM	Cell-Cell Contact	KEGG: hsa04514		279	Myeloid	Myeloid	MPZL1	MPZL1	0.000590799	0	MPZL1_MPZL1	MPZL1 - MPZL1	MPZ	Cell-Cell Contact	KEGG: hsa04514
280	Inhibitory Neurons	Oligodendrocyte Precursor Cells	NCAM1	NCAM1	0.135966	0	NCAM1_NCAM1	NCAM1 - NCAM1	NCAM	Cell-Cell Contact	KEGG: hsa04514		280	Neoplastic Cells	Myeloid	MPZL1	MPZL1	0.000515076	0	MPZL1_MPZL1	MPZL1 - MPZL1	MPZ	Cell-Cell Contact	KEGG: hsa04514
281	Oligodendrocyte	Oligodendrocyte Precursor Cells	NCAM1	NCAM1	0.190663	0	NCAM1_NCAM1	NCAM1 - NCAM1	NCAM	Cell-Cell Contact	KEGG: hsa04514		281	Astrocyte	Neoplastic Cells	MPZL1	MPZL1	0.000704162	0	MPZL1_MPZL1	MPZL1 - MPZL1	MPZ	Cell-Cell Contact	KEGG: hsa04514
282	Oligodendrocyte Precursor Cells	Oligodendrocyte Precursor Cells	NCAM1	NCAM1	0.208909	0	NCAM1_NCAM1	NCAM1 - NCAM1	NCAM	Cell-Cell Contact	KEGG: hsa04514		282	Myeloid	Neoplastic Cells	MPZL1	MPZL1	0.000515076	0	MPZL1_MPZL1	MPZL1 - MPZL1	MPZ	Cell-Cell Contact	KEGG: hsa04514
283	Astrocyte	Astrocyte	NCAM1	NCAM2	0.150337	0	NCAM1_NCAM2	NCAM1 - NCAM2	NCAM	Cell-Cell Contact	KEGG: hsa04514		283	Neoplastic Cells	Neoplastic Cells	MPZL1	MPZL1	0.000449053	0	MPZL1_MPZL1	MPZL1 - MPZL1	MPZ	Cell-Cell Contact	KEGG: hsa04514
284	Inhibitory Neurons	Astrocyte	NCAM1	NCAM2	0.124613	0	NCAM1_NCAM2	NCAM1 - NCAM2	NCAM	Cell-Cell Contact	KEGG: hsa04514		284	Astrocyte	Astrocyte	NCAM1	NCAM1	0.0174886	0	NCAM1_NCAM1	NCAM1 - NCAM1	NCAM	Cell-Cell Contact	KEGG: hsa04514
285	Oligodendrocyte	Astrocyte	NCAM1	NCAM2	0.175672	0	NCAM1_NCAM2	NCAM1 - NCAM2	NCAM	Cell-Cell Contact	KEGG: hsa04514		285	Neoplastic Cells	Astrocyte	NCAM1	NCAM1	0.0185319	0	NCAM1_NCAM1	NCAM1 - NCAM1	NCAM	Cell-Cell Contact	KEGG: hsa04514
286	Oligodendrocyte Precursor Cells	Astrocyte	NCAM1	NCAM2	0.192826	0	NCAM1_NCAM2	NCAM1 - NCAM2	NCAM	Cell-Cell Contact	KEGG: hsa04514		286	Oligodendrocyte	Astrocyte	NCAM1	NCAM1	0.0248259	0	NCAM1_NCAM1	NCAM1 - NCAM1	NCAM	Cell-Cell Contact	KEGG: hsa04514
287	Oligodendrocyte	Excitatory Neurons	NCAM1	NCAM2	0.138147	0	NCAM1_NCAM2	NCAM1 - NCAM2	NCAM	Cell-Cell Contact	KEGG: hsa04514		287	Astrocyte	Neoplastic Cells	NCAM1	NCAM1	0.0185319	0	NCAM1_NCAM1	NCAM1 - NCAM1	NCAM	Cell-Cell Contact	KEGG: hsa04514
288	Oligodendrocyte Precursor Cells	Excitatory Neurons	NCAM1	NCAM2	0.152313	0	NCAM1_NCAM2	NCAM1 - NCAM2	NCAM	Cell-Cell Contact	KEGG: hsa04514		288	Neoplastic Cells	Neoplastic Cells	NCAM1	NCAM1	0.0196362	0	NCAM1_NCAM1	NCAM1 - NCAM1	NCAM	Cell-Cell Contact	KEGG: hsa04514
289	Astrocyte	Oligodendrocyte	NCAM1	NCAM2	0.209986	0	NCAM1_NCAM2	NCAM1 - NCAM2	NCAM	Cell-Cell Contact	KEGG: hsa04514		289	Oligodendrocyte	Neoplastic Cells	NCAM1	NCAM1	0.0262952	0	NCAM1_NCAM1	NCAM1 - NCAM1	NCAM	Cell-Cell Contact	KEGG: hsa04514
290	Excitatory Neurons	Oligodendrocyte	NCAM1	NCAM2	0.168343	0	NCAM1_NCAM2	NCAM1 - NCAM2	NCAM	Cell-Cell Contact	KEGG: hsa04514		290	Astrocyte	Oligodendrocyte	NCAM1	NCAM1	0.0248259	0	NCAM1_NCAM1	NCAM1 - NCAM1	NCAM	Cell-Cell Contact	KEGG: hsa04514
291	Inhibitory Neurons	Oligodendrocyte	NCAM1	NCAM2	0.176173	0	NCAM1_NCAM2	NCAM1 - NCAM2	NCAM	Cell-Cell Contact	KEGG: hsa04514		291	Neoplastic Cells	Oligodendrocyte	NCAM1	NCAM1	0.0262952	0	NCAM1_NCAM1	NCAM1 - NCAM1	NCAM	Cell-Cell Contact	KEGG: hsa04514
292	Oligodendrocyte	Oligodendrocyte	NCAM1	NCAM2	0.242505	0	NCAM1_NCAM2	NCAM1 - NCAM2	NCAM	Cell-Cell Contact	KEGG: hsa04514		292	Oligodendrocyte	Oligodendrocyte	NCAM1	NCAM1	0.0351315	0	NCAM1_NCAM1	NCAM1 - NCAM1	NCAM	Cell-Cell Contact	KEGG: hsa04514
293	Oligodendrocyte Precursor Cells	Oligodendrocyte	NCAM1	NCAM2	0.264094	0	NCAM1_NCAM2	NCAM1 - NCAM2	NCAM	Cell-Cell Contact	KEGG: hsa04514		293	Astrocyte	Neoplastic Cells	NCAM1	NCAM2	0.0035183	0	NCAM1_NCAM2	NCAM1 - NCAM2	NCAM	Cell-Cell Contact	KEGG: hsa04514
294	Astrocyte	Oligodendrocyte Precursor Cells	NCAM1	NCAM2	0.194407	0	NCAM1_NCAM2	NCAM1 - NCAM2	NCAM	Cell-Cell Contact	KEGG: hsa04514		294	Neoplastic Cells	Neoplastic Cells	NCAM1	NCAM2	0.00373136	0	NCAM1_NCAM2	NCAM1 - NCAM2	NCAM	Cell-Cell Contact	KEGG: hsa04514
295	Excitatory Neurons	Oligodendrocyte Precursor Cells	NCAM1	NCAM2	0.155246	0	NCAM1_NCAM2	NCAM1 - NCAM2	NCAM	Cell-Cell Contact	KEGG: hsa04514		295	Oligodendrocyte	Neoplastic Cells	NCAM1	NCAM2	0.00502437	0	NCAM1_NCAM2	NCAM1 - NCAM2	NCAM	Cell-Cell Contact	KEGG: hsa04514
296	Inhibitory Neurons	Oligodendrocyte Precursor Cells	NCAM1	NCAM2	0.162586	0	NCAM1_NCAM2	NCAM1 - NCAM2	NCAM	Cell-Cell Contact	KEGG: hsa04514		296	Astrocyte	Oligodendrocyte	NCAM1	NCAM2	0.00456006	0	NCAM1_NCAM2	NCAM1 - NCAM2	NCAM	Cell-Cell Contact	KEGG: hsa04514
297	Oligodendrocyte	Oligodendrocyte Precursor Cells	NCAM1	NCAM2	0.225201	0	NCAM1_NCAM2	NCAM1 - NCAM2	NCAM	Cell-Cell Contact	KEGG: hsa04514		297	Neoplastic Cells	Oligodendrocyte	NCAM1	NCAM2	0.00483589	0	NCAM1_NCAM2	NCAM1 - NCAM2	NCAM	Cell-Cell Contact	KEGG: hsa04514
298	Oligodendrocyte Precursor Cells	Oligodendrocyte Precursor Cells	NCAM1	NCAM2	0.245748	0	NCAM1_NCAM2	NCAM1 - NCAM2	NCAM	Cell-Cell Contact	KEGG: hsa04514		298	Oligodendrocyte	Oligodendrocyte	NCAM1	NCAM2	0.00650915	0	NCAM1_NCAM2	NCAM1 - NCAM2	NCAM	Cell-Cell Contact	KEGG: hsa04514
299	Excitatory Neurons	Excitatory Neurons	NEGR1	NEGR1	0.255557	0	NEGR1_NEGR1	NEGR1 - NEGR1	NEGR	Cell-Cell Contact	KEGG: hsa04514		299	Astrocyte	Neoplastic Cells	NRXN1	NLGN1	0.0025748	0	NRXN1_NLGN1	NRXN1 - NLGN1	NRXN	Cell-Cell Contact	KEGG: hsa04514
300	Inhibitory Neurons	Excitatory Neurons	NEGR1	NEGR1	0.219817	0	NEGR1_NEGR1	NEGR1 - NEGR1	NEGR	Cell-Cell Contact	KEGG: hsa04514		300	Neoplastic Cells	Neoplastic Cells	NRXN1	NLGN1	0.00127273	0	NRXN1_NLGN1	NRXN1 - NLGN1	NRXN	Cell-Cell Contact	KEGG: hsa04514
301	Oligodendrocyte Precursor Cells	Excitatory Neurons	NEGR1	NEGR1	0.162026	0	NEGR1_NEGR1	NEGR1 - NEGR1	NEGR	Cell-Cell Contact	KEGG: hsa04514		301	Astrocyte	Neoplastic Cells	NRXN1	NLGN3	0.00266536	0	NRXN1_NLGN3	NRXN1 - NLGN3	NRXN	Cell-Cell Contact	KEGG: hsa04514
302	Excitatory Neurons	Inhibitory Neurons	NEGR1	NEGR1	0.219817	0	NEGR1_NEGR1	NEGR1 - NEGR1	NEGR	Cell-Cell Contact	KEGG: hsa04514		302	Neoplastic Cells	Neoplastic Cells	NRXN1	NLGN3	0.00131756	0	NRXN1_NLGN3	NRXN1 - NLGN3	NRXN	Cell-Cell Contact	KEGG: hsa04514
303	Inhibitory Neurons	Inhibitory Neurons	NEGR1	NEGR1	0.187814	0	NEGR1_NEGR1	NEGR1 - NEGR1	NEGR	Cell-Cell Contact	KEGG: hsa04514		303	Astrocyte	Neoplastic Cells	NRXN2	NLGN1	0.00075179	0	NRXN2_NLGN1	NRXN2 - NLGN1	NRXN	Cell-Cell Contact	KEGG: hsa04514
304	Excitatory Neurons	Oligodendrocyte Precursor Cells	NEGR1	NEGR1	0.162026	0	NEGR1_NEGR1	NEGR1 - NEGR1	NEGR	Cell-Cell Contact	KEGG: hsa04514		304	Neoplastic Cells	Neoplastic Cells	NRXN2	NLGN1	0.000816799	0	NRXN2_NLGN1	NRXN2 - NLGN1	NRXN	Cell-Cell Contact	KEGG: hsa04514
305	Astrocyte	Excitatory Neurons	LRRC4C	NTNG1	0.0133204	0	LRRC4C_NTNG1	LRRC4C - NTNG1	NGL	Cell-Cell Contact	KEGG: hsa04514		305	Oligodendrocyte	Neoplastic Cells	NRXN2	NLGN1	0.00066296	0	NRXN2_NLGN1	NRXN2 - NLGN1	NRXN	Cell-Cell Contact	KEGG: hsa04514
306	Excitatory Neurons	Excitatory Neurons	LRRC4C	NTNG1	0.0132041	0	LRRC4C_NTNG1	LRRC4C - NTNG1	NGL	Cell-Cell Contact	KEGG: hsa04514		306	Astrocyte	Neoplastic Cells	NRXN2	NLGN3	0.000778281	0	NRXN2_NLGN3	NRXN2 - NLGN3	NRXN	Cell-Cell Contact	KEGG: hsa04514
307	Inhibitory Neurons	Excitatory Neurons	LRRC4C	NTNG1	0.0181822	0	LRRC4C_NTNG1	LRRC4C - NTNG1	NGL	Cell-Cell Contact	KEGG: hsa04514		307	Neoplastic Cells	Neoplastic Cells	NRXN2	NLGN3	0.000845579	0	NRXN2_NLGN3	NRXN2 - NLGN3	NRXN	Cell-Cell Contact	KEGG: hsa04514
308	Oligodendrocyte Precursor Cells	Excitatory Neurons	LRRC4C	NTNG1	0.033961	0	LRRC4C_NTNG1	LRRC4C - NTNG1	NGL	Cell-Cell Contact	KEGG: hsa04514		308	Oligodendrocyte	Neoplastic Cells	NRXN2	NLGN3	0.000686323	0	NRXN2_NLGN3	NRXN2 - NLGN3	NRXN	Cell-Cell Contact	KEGG: hsa04514
309	Astrocyte	Oligodendrocyte Precursor Cells	LRRC4C	NTNG1	0.0835978	0	LRRC4C_NTNG1	LRRC4C - NTNG1	NGL	Cell-Cell Contact	KEGG: hsa04514		309	Endothelial Cells	Endothelial Cells	PECAM1	PECAM1	0.00160972	0	PECAM1_PECAM1	PECAM1 - PECAM1	PECAM1	Cell-Cell Contact	KEGG: hsa04514
310	Excitatory Neurons	Oligodendrocyte Precursor Cells	LRRC4C	NTNG1	0.0829196	0	LRRC4C_NTNG1	LRRC4C - NTNG1	NGL	Cell-Cell Contact	KEGG: hsa04514		310	Oligodendrocyte	Astrocyte	SEMA4D	PLXNB1	0.0016081	0	SEMA4D_PLXNB1	SEMA4D - PLXNB1	SEMA4	Cell-Cell Contact	PMID: 27533782
311	Inhibitory Neurons	Oligodendrocyte Precursor Cells	LRRC4C	NTNG1	0.111219	0	LRRC4C_NTNG1	LRRC4C - NTNG1	NGL	Cell-Cell Contact	KEGG: hsa04514		311	Astrocyte	Astrocyte	GJA1	GJA1	0.0954388	0	GJA1_GJA1	GJA1 - GJA1	GAP	Cell-Cell Contact	PMID: 32532966;PMID: 15094344
312	Oligodendrocyte Precursor Cells	Oligodendrocyte Precursor Cells	LRRC4C	NTNG1	0.191952	0	LRRC4C_NTNG1	LRRC4C - NTNG1	NGL	Cell-Cell Contact	KEGG: hsa04514		312	Neoplastic Cells	Astrocyte	GJA1	GJA1	0.00780908	0	GJA1_GJA1	GJA1 - GJA1	GAP	Cell-Cell Contact	PMID: 32532966;PMID: 15094344
313	Excitatory Neurons	Excitatory Neurons	LRRC4B	PTPRF	0.0026645	0	LRRC4B_PTPRF	LRRC4B - PTPRF	NGL	Cell-Cell Contact	KEGG: hsa04514		313	Astrocyte	Neoplastic Cells	GJA1	GJA1	0.00780908	0	GJA1_GJA1	GJA1 - GJA1	GAP	Cell-Cell Contact	PMID: 32532966;PMID: 15094344
314	Inhibitory Neurons	Excitatory Neurons	LRRC4B	PTPRF	0.00182485	0	LRRC4B_PTPRF	LRRC4B - PTPRF	NGL	Cell-Cell Contact	KEGG: hsa04514		314	Neoplastic Cells	Neoplastic Cells	GJA1	GJA1	0.000586769	0	GJA1_GJA1	GJA1 - GJA1	GAP	Cell-Cell Contact	PMID: 32532966;PMID: 15094344
315	Astrocyte	Excitatory Neurons	NRXN1	NLGN1	0.26237	0	NRXN1_NLGN1	NRXN1 - NLGN1	NRXN	Cell-Cell Contact	KEGG: hsa04514		315	Astrocyte	Astrocyte	NRXN1	CLSTN1	0.00977171	0	NRXN1_CLSTN1	NRXN1 - CLSTN1	NRXN	Cell-Cell Contact	PMID: 32434929
316	Excitatory Neurons	Excitatory Neurons	NRXN1	NLGN1	0.235314	0	NRXN1_NLGN1	NRXN1 - NLGN1	NRXN	Cell-Cell Contact	KEGG: hsa04514		316	Neoplastic Cells	Astrocyte	NRXN1	CLSTN1	0.00484788	0	NRXN1_CLSTN1	NRXN1 - CLSTN1	NRXN	Cell-Cell Contact	PMID: 32434929
317	Inhibitory Neurons	Excitatory Neurons	NRXN1	NLGN1	0.203768	0	NRXN1_NLGN1	NRXN1 - NLGN1	NRXN	Cell-Cell Contact	KEGG: hsa04514		317	Astrocyte	Neoplastic Cells	NRXN1	CLSTN1	0.0037182	0	NRXN1_CLSTN1	NRXN1 - CLSTN1	NRXN	Cell-Cell Contact	PMID: 32434929
318	Oligodendrocyte Precursor Cells	Excitatory Neurons	NRXN1	NLGN1	0.261577	0	NRXN1_NLGN1	NRXN1 - NLGN1	NRXN	Cell-Cell Contact	KEGG: hsa04514		318	Neoplastic Cells	Neoplastic Cells	NRXN1	CLSTN1	0.00183899	0	NRXN1_CLSTN1	NRXN1 - CLSTN1	NRXN	Cell-Cell Contact	PMID: 32434929
319	Astrocyte	Inhibitory Neurons	NRXN1	NLGN1	0.285392	0	NRXN1_NLGN1	NRXN1 - NLGN1	NRXN	Cell-Cell Contact	KEGG: hsa04514		319	Astrocyte	Oligodendrocyte	NRXN1	CLSTN1	0.00356774	0	NRXN1_CLSTN1	NRXN1 - CLSTN1	NRXN	Cell-Cell Contact	PMID: 32434929
320	Excitatory Neurons	Inhibitory Neurons	NRXN1	NLGN1	0.256789	0	NRXN1_NLGN1	NRXN1 - NLGN1	NRXN	Cell-Cell Contact	KEGG: hsa04514		320	Neoplastic Cells	Oligodendrocyte	NRXN1	CLSTN1	0.00176444	0	NRXN1_CLSTN1	NRXN1 - CLSTN1	NRXN	Cell-Cell Contact	PMID: 32434929
321	Inhibitory Neurons	Inhibitory Neurons	NRXN1	NLGN1	0.223205	0	NRXN1_NLGN1	NRXN1 - NLGN1	NRXN	Cell-Cell Contact	KEGG: hsa04514		321	Astrocyte	Astrocyte	NRXN2	CLSTN1	0.0028678	0	NRXN2_CLSTN1	NRXN2 - CLSTN1	NRXN	Cell-Cell Contact	PMID: 32434929
322	Oligodendrocyte Precursor Cells	Inhibitory Neurons	NRXN1	NLGN1	0.284557	0	NRXN1_NLGN1	NRXN1 - NLGN1	NRXN	Cell-Cell Contact	KEGG: hsa04514		322	Neoplastic Cells	Astrocyte	NRXN2	CLSTN1	0.00311521	0	NRXN2_CLSTN1	NRXN2 - CLSTN1	NRXN	Cell-Cell Contact	PMID: 32434929
323	Astrocyte	Oligodendrocyte	NRXN1	NLGN1	0.254483	0	NRXN1_NLGN1	NRXN1 - NLGN1	NRXN	Cell-Cell Contact	KEGG: hsa04514		323	Oligodendrocyte	Astrocyte	NRXN2	CLSTN1	0.00252958	0	NRXN2_CLSTN1	NRXN2 - CLSTN1	NRXN	Cell-Cell Contact	PMID: 32434929
324	Excitatory Neurons	Oligodendrocyte	NRXN1	NLGN1	0.227989	0	NRXN1_NLGN1	NRXN1 - NLGN1	NRXN	Cell-Cell Contact	KEGG: hsa04514		324	Astrocyte	Neoplastic Cells	NRXN2	CLSTN1	0.00108652	0	NRXN2_CLSTN1	NRXN2 - CLSTN1	NRXN	Cell-Cell Contact	PMID: 32434929
325	Inhibitory Neurons	Oligodendrocyte	NRXN1	NLGN1	0.197172	0	NRXN1_NLGN1	NRXN1 - NLGN1	NRXN	Cell-Cell Contact	KEGG: hsa04514		325	Neoplastic Cells	Neoplastic Cells	NRXN2	CLSTN1	0.00118044	0	NRXN2_CLSTN1	NRXN2 - CLSTN1	NRXN	Cell-Cell Contact	PMID: 32434929
326	Oligodendrocyte Precursor Cells	Oligodendrocyte	NRXN1	NLGN1	0.253705	0	NRXN1_NLGN1	NRXN1 - NLGN1	NRXN	Cell-Cell Contact	KEGG: hsa04514		326	Oligodendrocyte	Neoplastic Cells	NRXN2	CLSTN1	0.00095818	0	NRXN2_CLSTN1	NRXN2 - CLSTN1	NRXN	Cell-Cell Contact	PMID: 32434929
327	Astrocyte	Oligodendrocyte Precursor Cells	NRXN1	NLGN1	0.366031	0	NRXN1_NLGN1	NRXN1 - NLGN1	NRXN	Cell-Cell Contact	KEGG: hsa04514		327	Astrocyte	Oligodendrocyte	NRXN2	CLSTN1	0.00104244	0	NRXN2_CLSTN1	NRXN2 - CLSTN1	NRXN	Cell-Cell Contact	PMID: 32434929
328	Excitatory Neurons	Oligodendrocyte Precursor Cells	NRXN1	NLGN1	0.333114	0	NRXN1_NLGN1	NRXN1 - NLGN1	NRXN	Cell-Cell Contact	KEGG: hsa04514		328	Neoplastic Cells	Oligodendrocyte	NRXN2	CLSTN1	0.00113256	0	NRXN2_CLSTN1	NRXN2 - CLSTN1	NRXN	Cell-Cell Contact	PMID: 32434929
329	Inhibitory Neurons	Oligodendrocyte Precursor Cells	NRXN1	NLGN1	0.293489	0	NRXN1_NLGN1	NRXN1 - NLGN1	NRXN	Cell-Cell Contact	KEGG: hsa04514		329	Oligodendrocyte	Oligodendrocyte	NRXN2	CLSTN1	0.000919303	0	NRXN2_CLSTN1	NRXN2 - CLSTN1	NRXN	Cell-Cell Contact	PMID: 32434929
330	Oligodendrocyte Precursor Cells	Oligodendrocyte Precursor Cells	NRXN1	NLGN1	0.36508	0	NRXN1_NLGN1	NRXN1 - NLGN1	NRXN	Cell-Cell Contact	KEGG: hsa04514		330	Astrocyte	Astrocyte	NRXN1	DAG1	0.00304505	0	NRXN1_DAG1	NRXN1 - DAG1	NRXN	Cell-Cell Contact	PMID: 21628410
331	Astrocyte	Oligodendrocyte Precursor Cells	NRXN1	NLGN3	0.0624662	0	NRXN1_NLGN3	NRXN1 - NLGN3	NRXN	Cell-Cell Contact	KEGG: hsa04514		331	Neoplastic Cells	Astrocyte	NRXN1	DAG1	0.00150554	0	NRXN1_DAG1	NRXN1 - DAG1	NRXN	Cell-Cell Contact	PMID: 21628410
332	Excitatory Neurons	Oligodendrocyte Precursor Cells	NRXN1	NLGN3	0.0545016	0	NRXN1_NLGN3	NRXN1 - NLGN3	NRXN	Cell-Cell Contact	KEGG: hsa04514		332	Astrocyte	Astrocyte	NRXN2	DAG1	0.000889391	0	NRXN2_DAG1	NRXN2 - DAG1	NRXN	Cell-Cell Contact	PMID: 21628410
333	Inhibitory Neurons	Oligodendrocyte Precursor Cells	NRXN1	NLGN3	0.0457451	0	NRXN1_NLGN3	NRXN1 - NLGN3	NRXN	Cell-Cell Contact	KEGG: hsa04514		333	Neoplastic Cells	Astrocyte	NRXN2	DAG1	0.000966287	0	NRXN2_DAG1	NRXN2 - DAG1	NRXN	Cell-Cell Contact	PMID: 21628410
334	Oligodendrocyte Precursor Cells	Oligodendrocyte Precursor Cells	NRXN1	NLGN3	0.0622264	0	NRXN1_NLGN3	NRXN1 - NLGN3	NRXN	Cell-Cell Contact	KEGG: hsa04514		334	Oligodendrocyte	Astrocyte	NRXN2	DAG1	0.000784316	0	NRXN2_DAG1	NRXN2 - DAG1	NRXN	Cell-Cell Contact	PMID: 21628410
335	Excitatory Neurons	Excitatory Neurons	NRXN2	NLGN1	0.0318634	0	NRXN2_NLGN1	NRXN2 - NLGN1	NRXN	Cell-Cell Contact	KEGG: hsa04514		335	Neoplastic Cells	Astrocyte	LRRC4C	PTPRF	0.000731228	0	LRRC4C_PTPRF	LRRC4C - PTPRF	PTPR	Cell-Cell Contact	PMID: 29674953;PMID: 23916315
336	Inhibitory Neurons	Excitatory Neurons	NRXN2	NLGN1	0.0339487	0	NRXN2_NLGN1	NRXN2 - NLGN1	NRXN	Cell-Cell Contact	KEGG: hsa04514		336	Neoplastic Cells	Oligodendrocyte	LRRC4C	PTPRF	0.00149722	0	LRRC4C_PTPRF	LRRC4C - PTPRF	PTPR	Cell-Cell Contact	PMID: 29674953;PMID: 23916315
337	Excitatory Neurons	Inhibitory Neurons	NRXN2	NLGN1	0.0356366	0	NRXN2_NLGN1	NRXN2 - NLGN1	NRXN	Cell-Cell Contact	KEGG: hsa04514		337	Astrocyte	Astrocyte	APP	SORL1	0.0105965	0	APP_SORL1	APP - SORL1	APP	Cell-Cell Contact	PMID: 24523320
338	Inhibitory Neurons	Inhibitory Neurons	NRXN2	NLGN1	0.0379591	0	NRXN2_NLGN1	NRXN2 - NLGN1	NRXN	Cell-Cell Contact	KEGG: hsa04514		338	Endothelial Cells	Astrocyte	APP	SORL1	0.0032325	0	APP_SORL1	APP - SORL1	APP	Cell-Cell Contact	PMID: 24523320
339	Excitatory Neurons	Oligodendrocyte	NRXN2	NLGN1	0.030618	0	NRXN2_NLGN1	NRXN2 - NLGN1	NRXN	Cell-Cell Contact	KEGG: hsa04514		339	Neoplastic Cells	Astrocyte	APP	SORL1	0.00846251	0	APP_SORL1	APP - SORL1	APP	Cell-Cell Contact	PMID: 24523320
340	Inhibitory Neurons	Oligodendrocyte	NRXN2	NLGN1	0.0326245	0	NRXN2_NLGN1	NRXN2 - NLGN1	NRXN	Cell-Cell Contact	KEGG: hsa04514		340	Oligodendrocyte	Astrocyte	APP	SORL1	0.0148908	0	APP_SORL1	APP - SORL1	APP	Cell-Cell Contact	PMID: 24523320
341	Excitatory Neurons	Oligodendrocyte Precursor Cells	NRXN2	NLGN1	0.0507141	0	NRXN2_NLGN1	NRXN2 - NLGN1	NRXN	Cell-Cell Contact	KEGG: hsa04514		341	Astrocyte	Macrophage	APP	SORL1	0.0151715	0	APP_SORL1	APP - SORL1	APP	Cell-Cell Contact	PMID: 24523320
342	Inhibitory Neurons	Oligodendrocyte Precursor Cells	NRXN2	NLGN1	0.0539642	0	NRXN2_NLGN1	NRXN2 - NLGN1	NRXN	Cell-Cell Contact	KEGG: hsa04514		342	Endothelial Cells	Macrophage	APP	SORL1	0.00464305	0	APP_SORL1	APP - SORL1	APP	Cell-Cell Contact	PMID: 24523320
343	Excitatory Neurons	Oligodendrocyte Precursor Cells	NRXN2	NLGN3	0.00612731	0	NRXN2_NLGN3	NRXN2 - NLGN3	NRXN	Cell-Cell Contact	KEGG: hsa04514		343	Neoplastic Cells	Macrophage	APP	SORL1	0.0121275	0	APP_SORL1	APP - SORL1	APP	Cell-Cell Contact	PMID: 24523320
344	Inhibitory Neurons	Oligodendrocyte Precursor Cells	NRXN2	NLGN3	0.00653969	0	NRXN2_NLGN3	NRXN2 - NLGN3	NRXN	Cell-Cell Contact	KEGG: hsa04514		344	Oligodendrocyte	Macrophage	APP	SORL1	0.02128	0	APP_SORL1	APP - SORL1	APP	Cell-Cell Contact	PMID: 24523320
345	Excitatory Neurons	Excitatory Neurons	NRXN3	NLGN1	0.22021	0	NRXN3_NLGN1	NRXN3 - NLGN1	NRXN	Cell-Cell Contact	KEGG: hsa04514		345	Astrocyte	Microglia	APP	SORL1	0.0212346	0	APP_SORL1	APP - SORL1	APP	Cell-Cell Contact	PMID: 24523320
346	Inhibitory Neurons	Excitatory Neurons	NRXN3	NLGN1	0.262485	0	NRXN3_NLGN1	NRXN3 - NLGN1	NRXN	Cell-Cell Contact	KEGG: hsa04514		346	Endothelial Cells	Microglia	APP	SORL1	0.00652648	0	APP_SORL1	APP - SORL1	APP	Cell-Cell Contact	PMID: 24523320
347	Excitatory Neurons	Inhibitory Neurons	NRXN3	NLGN1	0.24074	0	NRXN3_NLGN1	NRXN3 - NLGN1	NRXN	Cell-Cell Contact	KEGG: hsa04514		347	Myeloid	Microglia	APP	SORL1	0.00271604	0	APP_SORL1	APP - SORL1	APP	Cell-Cell Contact	PMID: 24523320
348	Inhibitory Neurons	Inhibitory Neurons	NRXN3	NLGN1	0.285514	0	NRXN3_NLGN1	NRXN3 - NLGN1	NRXN	Cell-Cell Contact	KEGG: hsa04514		348	Neoplastic Cells	Microglia	APP	SORL1	0.0169951	0	APP_SORL1	APP - SORL1	APP	Cell-Cell Contact	PMID: 24523320
349	Oligodendrocyte	Inhibitory Neurons	NRXN3	NLGN1	0.206287	0	NRXN3_NLGN1	NRXN3 - NLGN1	NRXN	Cell-Cell Contact	KEGG: hsa04514		349	Oligodendrocyte	Microglia	APP	SORL1	0.0297107	0	APP_SORL1	APP - SORL1	APP	Cell-Cell Contact	PMID: 24523320
350	Excitatory Neurons	Oligodendrocyte	NRXN3	NLGN1	0.213224	0	NRXN3_NLGN1	NRXN3 - NLGN1	NRXN	Cell-Cell Contact	KEGG: hsa04514		350	Astrocyte	Mural Cells	APP	SORL1	0.0112989	0	APP_SORL1	APP - SORL1	APP	Cell-Cell Contact	PMID: 24523320
351	Inhibitory Neurons	Oligodendrocyte	NRXN3	NLGN1	0.254596	0	NRXN3_NLGN1	NRXN3 - NLGN1	NRXN	Cell-Cell Contact	KEGG: hsa04514		351	Neoplastic Cells	Mural Cells	APP	SORL1	0.00902477	0	APP_SORL1	APP - SORL1	APP	Cell-Cell Contact	PMID: 24523320
352	Excitatory Neurons	Oligodendrocyte Precursor Cells	NRXN3	NLGN1	0.314312	0	NRXN3_NLGN1	NRXN3 - NLGN1	NRXN	Cell-Cell Contact	KEGG: hsa04514		352	Oligodendrocyte	Mural Cells	APP	SORL1	0.0158733	0	APP_SORL1	APP - SORL1	APP	Cell-Cell Contact	PMID: 24523320
353	Inhibitory Neurons	Oligodendrocyte Precursor Cells	NRXN3	NLGN1	0.36617	0	NRXN3_NLGN1	NRXN3 - NLGN1	NRXN	Cell-Cell Contact	KEGG: hsa04514		353	Astrocyte	Myeloid	APP	SORL1	0.0347132	0	APP_SORL1	APP - SORL1	APP	Cell-Cell Contact	PMID: 24523320
354	Oligodendrocyte	Oligodendrocyte Precursor Cells	NRXN3	NLGN1	0.273117	0	NRXN3_NLGN1	NRXN3 - NLGN1	NRXN	Cell-Cell Contact	KEGG: hsa04514		354	Endothelial Cells	Myeloid	APP	SORL1	0.0107719	0	APP_SORL1	APP - SORL1	APP	Cell-Cell Contact	PMID: 24523320
355	Excitatory Neurons	Oligodendrocyte Precursor Cells	NRXN3	NLGN3	0.0502407	0	NRXN3_NLGN3	NRXN3 - NLGN3	NRXN	Cell-Cell Contact	KEGG: hsa04514		355	Myeloid	Myeloid	APP	SORL1	0.00449402	0	APP_SORL1	APP - SORL1	APP	Cell-Cell Contact	PMID: 24523320
356	Inhibitory Neurons	Oligodendrocyte Precursor Cells	NRXN3	NLGN3	0.0625011	0	NRXN3_NLGN3	NRXN3 - NLGN3	NRXN	Cell-Cell Contact	KEGG: hsa04514		356	Neoplastic Cells	Myeloid	APP	SORL1	0.0278593	0	APP_SORL1	APP - SORL1	APP	Cell-Cell Contact	PMID: 24523320
357	Oligodendrocyte	Oligodendrocyte Precursor Cells	NRXN3	NLGN3	0.0415583	0	NRXN3_NLGN3	NRXN3 - NLGN3	NRXN	Cell-Cell Contact	KEGG: hsa04514		357	Oligodendrocyte	Myeloid	APP	SORL1	0.048304	0	APP_SORL1	APP - SORL1	APP	Cell-Cell Contact	PMID: 24523320
358	Oligodendrocyte Precursor Cells	Oligodendrocyte Precursor Cells	NRXN3	NLGN3	0.00834419	0	NRXN3_NLGN3	NRXN3 - NLGN3	NRXN	Cell-Cell Contact	KEGG: hsa04514		358	Astrocyte	Oligodendrocyte	APP	SORL1	0.00558619	0	APP_SORL1	APP - SORL1	APP	Cell-Cell Contact	PMID: 24523320
359	Endothelial Cells	Endothelial Cells	PECAM1	PECAM1	0.0117254	0	PECAM1_PECAM1	PECAM1 - PECAM1	PECAM1	Cell-Cell Contact	KEGG: hsa04514		359	Neoplastic Cells	Oligodendrocyte	APP	SORL1	0.00445668	0	APP_SORL1	APP - SORL1	APP	Cell-Cell Contact	PMID: 24523320
360	Astrocyte	Astrocyte	PTPRM	PTPRM	0.00795336	0	PTPRM_PTPRM	PTPRM - PTPRM	PTPRM	Cell-Cell Contact	KEGG: hsa04514		360	Oligodendrocyte	Oligodendrocyte	APP	SORL1	0.0078662	0	APP_SORL1	APP - SORL1	APP	Cell-Cell Contact	PMID: 24523320
361	Endothelial Cells	Astrocyte	PTPRM	PTPRM	0.0292191	0	PTPRM_PTPRM	PTPRM - PTPRM	PTPRM	Cell-Cell Contact	KEGG: hsa04514		361	Astrocyte	Oligodendrocyte	APP	TNFRSF21	0.00960341	0	APP_TNFRSF21	APP - TNFRSF21	APP	Cell-Cell Contact	PMID: 33075465
362	Inhibitory Neurons	Astrocyte	PTPRM	PTPRM	0.0277668	0	PTPRM_PTPRM	PTPRM - PTPRM	PTPRM	Cell-Cell Contact	KEGG: hsa04514		362	Endothelial Cells	Oligodendrocyte	APP	TNFRSF21	0.00292753	0	APP_TNFRSF21	APP - TNFRSF21	APP	Cell-Cell Contact	PMID: 33075465
363	Oligodendrocyte Precursor Cells	Astrocyte	PTPRM	PTPRM	0.00803257	0	PTPRM_PTPRM	PTPRM - PTPRM	PTPRM	Cell-Cell Contact	KEGG: hsa04514		363	Myeloid	Oligodendrocyte	APP	TNFRSF21	0.00121574	0	APP_TNFRSF21	APP - TNFRSF21	APP	Cell-Cell Contact	PMID: 33075465
364	Pericyte Cells	Astrocyte	PTPRM	PTPRM	0.0114116	0	PTPRM_PTPRM	PTPRM - PTPRM	PTPRM	Cell-Cell Contact	KEGG: hsa04514		364	Neoplastic Cells	Oligodendrocyte	APP	TNFRSF21	0.00766789	0	APP_TNFRSF21	APP - TNFRSF21	APP	Cell-Cell Contact	PMID: 33075465
365	Astrocyte	Endothelial Cells	PTPRM	PTPRM	0.0292191	0	PTPRM_PTPRM	PTPRM - PTPRM	PTPRM	Cell-Cell Contact	KEGG: hsa04514		365	Oligodendrocyte	Oligodendrocyte	APP	TNFRSF21	0.0135008	0	APP_TNFRSF21	APP - TNFRSF21	APP	Cell-Cell Contact	PMID: 33075465
366	Endothelial Cells	Endothelial Cells	PTPRM	PTPRM	0.101526	0	PTPRM_PTPRM	PTPRM - PTPRM	PTPRM	Cell-Cell Contact	KEGG: hsa04514		366	Astrocyte	Dendritic Cells	APP	TREM2_TYROBP	0.0370439	0	APP_TREM2_TYROBP	APP - (TREM2+TYROBP)	APP	Cell-Cell Contact	PMID:27477013
367	Inhibitory Neurons	Endothelial Cells	PTPRM	PTPRM	0.0968384	0	PTPRM_PTPRM	PTPRM - PTPRM	PTPRM	Cell-Cell Contact	KEGG: hsa04514		367	Neoplastic Cells	Dendritic Cells	APP	TREM2_TYROBP	0.029744	0	APP_TREM2_TYROBP	APP - (TREM2+TYROBP)	APP	Cell-Cell Contact	PMID:27477013
368	Oligodendrocyte Precursor Cells	Endothelial Cells	PTPRM	PTPRM	0.0295038	0	PTPRM_PTPRM	PTPRM - PTPRM	PTPRM	Cell-Cell Contact	KEGG: hsa04514		368	Oligodendrocyte	Dendritic Cells	APP	TREM2_TYROBP	0.0514985	0	APP_TREM2_TYROBP	APP - (TREM2+TYROBP)	APP	Cell-Cell Contact	PMID:27477013
369	Pericyte Cells	Endothelial Cells	PTPRM	PTPRM	0.0415369	0	PTPRM_PTPRM	PTPRM - PTPRM	PTPRM	Cell-Cell Contact	KEGG: hsa04514		369	Astrocyte	Mural Cells	APP	TREM2_TYROBP	0.0824892	0	APP_TREM2_TYROBP	APP - (TREM2+TYROBP)	APP	Cell-Cell Contact	PMID:27477013
370	Astrocyte	Inhibitory Neurons	PTPRM	PTPRM	0.0277668	0	PTPRM_PTPRM	PTPRM - PTPRM	PTPRM	Cell-Cell Contact	KEGG: hsa04514		370	Endothelial Cells	Mural Cells	APP	TREM2_TYROBP	0.026502	0	APP_TREM2_TYROBP	APP - (TREM2+TYROBP)	APP	Cell-Cell Contact	PMID:27477013
371	Endothelial Cells	Inhibitory Neurons	PTPRM	PTPRM	0.0968384	0	PTPRM_PTPRM	PTPRM - PTPRM	PTPRM	Cell-Cell Contact	KEGG: hsa04514		371	Myeloid	Mural Cells	APP	TREM2_TYROBP	0.01116	0	APP_TREM2_TYROBP	APP - (TREM2+TYROBP)	APP	Cell-Cell Contact	PMID:27477013
372	Inhibitory Neurons	Inhibitory Neurons	PTPRM	PTPRM	0.0923448	0	PTPRM_PTPRM	PTPRM - PTPRM	PTPRM	Cell-Cell Contact	KEGG: hsa04514		372	Neoplastic Cells	Mural Cells	APP	TREM2_TYROBP	0.0668555	0	APP_TREM2_TYROBP	APP - (TREM2+TYROBP)	APP	Cell-Cell Contact	PMID:27477013
373	Oligodendrocyte Precursor Cells	Inhibitory Neurons	PTPRM	PTPRM	0.0280377	0	PTPRM_PTPRM	PTPRM - PTPRM	PTPRM	Cell-Cell Contact	KEGG: hsa04514		373	Oligodendrocyte	Mural Cells	APP	TREM2_TYROBP	0.112603	0	APP_TREM2_TYROBP	APP - (TREM2+TYROBP)	APP	Cell-Cell Contact	PMID:27477013
374	Pericyte Cells	Inhibitory Neurons	PTPRM	PTPRM	0.0394972	0	PTPRM_PTPRM	PTPRM - PTPRM	PTPRM	Cell-Cell Contact	KEGG: hsa04514		374	Astrocyte	Myeloid	APP	TREM2_TYROBP	0.09912	0	APP_TREM2_TYROBP	APP - (TREM2+TYROBP)	APP	Cell-Cell Contact	PMID:27477013
375	Astrocyte	Oligodendrocyte Precursor Cells	PTPRM	PTPRM	0.00803257	0	PTPRM_PTPRM	PTPRM - PTPRM	PTPRM	Cell-Cell Contact	KEGG: hsa04514		375	Endothelial Cells	Myeloid	APP	TREM2_TYROBP	0.0322417	0	APP_TREM2_TYROBP	APP - (TREM2+TYROBP)	APP	Cell-Cell Contact	PMID:27477013
376	Endothelial Cells	Oligodendrocyte Precursor Cells	PTPRM	PTPRM	0.0295038	0	PTPRM_PTPRM	PTPRM - PTPRM	PTPRM	Cell-Cell Contact	KEGG: hsa04514		376	Myeloid	Myeloid	APP	TREM2_TYROBP	0.0136235	0	APP_TREM2_TYROBP	APP - (TREM2+TYROBP)	APP	Cell-Cell Contact	PMID:27477013
377	Inhibitory Neurons	Oligodendrocyte Precursor Cells	PTPRM	PTPRM	0.0280377	0	PTPRM_PTPRM	PTPRM - PTPRM	PTPRM	Cell-Cell Contact	KEGG: hsa04514		377	Neoplastic Cells	Myeloid	APP	TREM2_TYROBP	0.0806113	0	APP_TREM2_TYROBP	APP - (TREM2+TYROBP)	APP	Cell-Cell Contact	PMID:27477013
378	Oligodendrocyte Precursor Cells	Oligodendrocyte Precursor Cells	PTPRM	PTPRM	0.00811256	0	PTPRM_PTPRM	PTPRM - PTPRM	PTPRM	Cell-Cell Contact	KEGG: hsa04514		378	Oligodendrocyte	Myeloid	APP	TREM2_TYROBP	0.134416	0	APP_TREM2_TYROBP	APP - (TREM2+TYROBP)	APP	Cell-Cell Contact	PMID:27477013
379	Pericyte Cells	Oligodendrocyte Precursor Cells	PTPRM	PTPRM	0.0115249	0	PTPRM_PTPRM	PTPRM - PTPRM	PTPRM	Cell-Cell Contact	KEGG: hsa04514		379	Astrocyte	Neutrophils	APP	TREM2_TYROBP	0.0482145	0	APP_TREM2_TYROBP	APP - (TREM2+TYROBP)	APP	Cell-Cell Contact	PMID:27477013
380	Astrocyte	Pericyte Cells	PTPRM	PTPRM	0.0114116	0	PTPRM_PTPRM	PTPRM - PTPRM	PTPRM	Cell-Cell Contact	KEGG: hsa04514		380	Endothelial Cells	Neutrophils	APP	TREM2_TYROBP	0.0151072	0	APP_TREM2_TYROBP	APP - (TREM2+TYROBP)	APP	Cell-Cell Contact	PMID:27477013
381	Endothelial Cells	Pericyte Cells	PTPRM	PTPRM	0.0415369	0	PTPRM_PTPRM	PTPRM - PTPRM	PTPRM	Cell-Cell Contact	KEGG: hsa04514		381	Myeloid	Neutrophils	APP	TREM2_TYROBP	0.00631885	0	APP_TREM2_TYROBP	APP - (TREM2+TYROBP)	APP	Cell-Cell Contact	PMID:27477013
382	Inhibitory Neurons	Pericyte Cells	PTPRM	PTPRM	0.0394972	0	PTPRM_PTPRM	PTPRM - PTPRM	PTPRM	Cell-Cell Contact	KEGG: hsa04514		382	Neoplastic Cells	Neutrophils	APP	TREM2_TYROBP	0.038802	0	APP_TREM2_TYROBP	APP - (TREM2+TYROBP)	APP	Cell-Cell Contact	PMID:27477013
383	Oligodendrocyte Precursor Cells	Pericyte Cells	PTPRM	PTPRM	0.0115249	0	PTPRM_PTPRM	PTPRM - PTPRM	PTPRM	Cell-Cell Contact	KEGG: hsa04514		383	Oligodendrocyte	Neutrophils	APP	TREM2_TYROBP	0.0667259	0	APP_TREM2_TYROBP	APP - (TREM2+TYROBP)	APP	Cell-Cell Contact	PMID:27477013
384	Pericyte Cells	Pericyte Cells	PTPRM	PTPRM	0.0163488	0	PTPRM_PTPRM	PTPRM - PTPRM	PTPRM	Cell-Cell Contact	KEGG: hsa04514		384	Astrocyte	Astrocyte	CNTN1	NOTCH1	0.00103224	0	CNTN1_NOTCH1	CNTN1 - NOTCH1	CNTN	Cell-Cell Contact	uniprot;PMID:14567914
385	Oligodendrocyte	Astrocyte	SEMA4D	PLXNB1	0.0113394	0	SEMA4D_PLXNB1	SEMA4D - PLXNB1	SEMA4	Cell-Cell Contact	PMID: 27533782		385	Neoplastic Cells	Astrocyte	CNTN1	NOTCH1	0.00135616	0	CNTN1_NOTCH1	CNTN1 - NOTCH1	CNTN	Cell-Cell Contact	uniprot;PMID:14567914
386	Oligodendrocyte	Astrocyte	SEMA6A	PLXNA2	0.00677307	0	SEMA6A_PLXNA2	SEMA6A - PLXNA2	SEMA6	Cell-Cell Contact	PMID: 27533782		386	Astrocyte	Dendritic Cells	CNTN1	NOTCH1	0.00161969	0	CNTN1_NOTCH1	CNTN1 - NOTCH1	CNTN	Cell-Cell Contact	uniprot;PMID:14567914
387	Oligodendrocyte Precursor Cells	Astrocyte	SEMA6A	PLXNA2	0.00532272	0	SEMA6A_PLXNA2	SEMA6A - PLXNA2	SEMA6	Cell-Cell Contact	PMID: 27533782		387	Neoplastic Cells	Dendritic Cells	CNTN1	NOTCH1	0.00212756	0	CNTN1_NOTCH1	CNTN1 - NOTCH1	CNTN	Cell-Cell Contact	uniprot;PMID:14567914
388	Oligodendrocyte	Excitatory Neurons	SEMA6A	PLXNA2	0.00641451	0	SEMA6A_PLXNA2	SEMA6A - PLXNA2	SEMA6	Cell-Cell Contact	PMID: 27533782		388	Astrocyte	Astrocyte	CNTN1	NOTCH2	0.000691177	0	CNTN1_NOTCH2	CNTN1 - NOTCH2	CNTN	Cell-Cell Contact	reactome;PMID:14567914;PMID: 33957164
389	Oligodendrocyte Precursor Cells	Excitatory Neurons	SEMA6A	PLXNA2	0.00504055	0	SEMA6A_PLXNA2	SEMA6A - PLXNA2	SEMA6	Cell-Cell Contact	PMID: 27533782		389	Neoplastic Cells	Astrocyte	CNTN1	NOTCH2	0.000908164	0	CNTN1_NOTCH2	CNTN1 - NOTCH2	CNTN	Cell-Cell Contact	reactome;PMID:14567914;PMID: 33957164
390	Oligodendrocyte	Excitatory Neurons	SEMA6A	PLXNA4	0.00698285	0	SEMA6A_PLXNA4	SEMA6A - PLXNA4	SEMA6	Cell-Cell Contact	PMID: 27533782
391	Oligodendrocyte Precursor Cells	Excitatory Neurons	SEMA6A	PLXNA4	0.00548783	0	SEMA6A_PLXNA4	SEMA6A - PLXNA4	SEMA6	Cell-Cell Contact	PMID: 27533782
392	Oligodendrocyte	Inhibitory Neurons	SEMA6A	PLXNA4	0.00940413	0	SEMA6A_PLXNA4	SEMA6A - PLXNA4	SEMA6	Cell-Cell Contact	PMID: 27533782
393	Oligodendrocyte Precursor Cells	Inhibitory Neurons	SEMA6A	PLXNA4	0.00739457	0	SEMA6A_PLXNA4	SEMA6A - PLXNA4	SEMA6	Cell-Cell Contact	PMID: 27533782
394	Astrocyte	Astrocyte	GJA1	GJA1	0.129113	0	GJA1_GJA1	GJA1 - GJA1	GAP	Cell-Cell Contact	PMID: 32532966;PMID: 15094344
395	Endothelial Cells	Astrocyte	TGM2	ADGRG1	0.0131985	0	TGM2_ADGRG1	TGM2 - ADGRG1	ADGRG	Cell-Cell Contact	PMID: 31462748
396	Endothelial Cells	Oligodendrocyte Precursor Cells	TGM2	ADGRG1	0.0122307	0	TGM2_ADGRG1	TGM2 - ADGRG1	ADGRG	Cell-Cell Contact	PMID: 31462748
397	Astrocyte	Excitatory Neurons	FLRT2	ADGRL1	0.019052	0	FLRT2_ADGRL1	FLRT2 - ADGRL1	ADGRL	Cell-Cell Contact	PMID: 25728924;PMID: 34022279;PMID: 27091502;PMID: 35907405
398	Excitatory Neurons	Excitatory Neurons	FLRT2	ADGRL1	0.0210886	0	FLRT2_ADGRL1	FLRT2 - ADGRL1	ADGRL	Cell-Cell Contact	PMID: 25728924;PMID: 34022279;PMID: 27091502;PMID: 35907405
399	Inhibitory Neurons	Excitatory Neurons	FLRT2	ADGRL1	0.00652949	0	FLRT2_ADGRL1	FLRT2 - ADGRL1	ADGRL	Cell-Cell Contact	PMID: 25728924;PMID: 34022279;PMID: 27091502;PMID: 35907405
400	Oligodendrocyte Precursor Cells	Excitatory Neurons	FLRT2	ADGRL1	0.00684408	0	FLRT2_ADGRL1	FLRT2 - ADGRL1	ADGRL	Cell-Cell Contact	PMID: 25728924;PMID: 34022279;PMID: 27091502;PMID: 35907405
401	Pericyte Cells	Excitatory Neurons	FLRT2	ADGRL1	0.0311659	0	FLRT2_ADGRL1	FLRT2 - ADGRL1	ADGRL	Cell-Cell Contact	PMID: 25728924;PMID: 34022279;PMID: 27091502;PMID: 35907405
402	Astrocyte	Inhibitory Neurons	FLRT2	ADGRL1	0.0140978	0	FLRT2_ADGRL1	FLRT2 - ADGRL1	ADGRL	Cell-Cell Contact	PMID: 25728924;PMID: 34022279;PMID: 27091502;PMID: 35907405
[truncated: 382 more rows]

## Sheet: Table S6 MT-Inter
Table S6. Convergent functional genomic (CFG) ranking for 276 MT-Inter genes.
[truncated: 277 more rows]

[truncated: 20 more sheets: Table S7 MT-Locate, Table S8 AUC, Table S9 VIP, Table S10 24, Table S11 cox, Table S12 cancerSEA-heatmap, Table S13 EFDH1, Table S14 SASH1, Table S15 SLC25A18, Table S16 FAM110B, Table S17 AD-Ast, Table S18 AD-Oligo, Table S19 AD-OPC, Table S20 AD-ExNeu, Table S21 AD-InNeu, Table S22 GBM-Ast, Table S23 GBM-Mic, Table S24 GBM-Oligo, Table S25 GBM-Mye, Table S26 GBM-Neo]
